# Supplementary material for: Chromosome-level genome assembly of trypanosomatid parasite Lotmaria passim links chromosome duplication and divergence with infection of honey bees
Source: BMC Genomics. 2025 Dec 1;26:1083. doi: 10.1186/s12864-025-12082-y (PMC12667155; doi:10.1186/s12864-025-12082-y)
Supplement: Supplementary file 1 — Supplementary Data S1. RNAseq read counts used for transcriptome analysis. [file 12864_2025_12082_MOESM1_ESM.csv]

Gene	Chr	Start	End	Strand	Length	Run	Count
Lpas_G00000000001.1	CP140192.1	8933	10174	+	1242	SRR10393069	2148
Lpas_G00000000001.1	CP140192.1	8933	10174	+	1242	SRR10393074	649
Lpas_G00000000001.1	CP140192.1	8933	10174	+	1242	SRR10393079	10893
Lpas_G00000000001.1	CP140192.1	8933	10174	+	1242	SRR10393084	4288
Lpas_G00000000001.1	CP140192.1	8933	10174	+	1242	SRR10393089	2618
Lpas_G00000000001.1	CP140192.1	8933	10174	+	1242	SRR10393094	3672
Lpas_G00000000001.1	CP140192.1	8933	10174	+	1242	SRR10393070	2971
Lpas_G00000000001.1	CP140192.1	8933	10174	+	1242	SRR10393075	230
Lpas_G00000000001.1	CP140192.1	8933	10174	+	1242	SRR10393080	8939
Lpas_G00000000001.1	CP140192.1	8933	10174	+	1242	SRR10393085	2962
Lpas_G00000000001.1	CP140192.1	8933	10174	+	1242	SRR10393090	2680
Lpas_G00000000001.1	CP140192.1	8933	10174	+	1242	SRR10393095	2113
Lpas_G00000000001.1	CP140192.1	8933	10174	+	1242	SRR10393071	1598
Lpas_G00000000001.1	CP140192.1	8933	10174	+	1242	SRR10393076	9606
Lpas_G00000000001.1	CP140192.1	8933	10174	+	1242	SRR10393081	10667
Lpas_G00000000001.1	CP140192.1	8933	10174	+	1242	SRR10393086	2504
Lpas_G00000000001.1	CP140192.1	8933	10174	+	1242	SRR10393091	4587
Lpas_G00000000001.1	CP140192.1	8933	10174	+	1242	SRR10393096	2061
Lpas_G00000000001.1	CP140192.1	8933	10174	+	1242	SRR10393072	2250
Lpas_G00000000001.1	CP140192.1	8933	10174	+	1242	SRR10393077	6636
Lpas_G00000000001.1	CP140192.1	8933	10174	+	1242	SRR10393082	4424
Lpas_G00000000001.1	CP140192.1	8933	10174	+	1242	SRR10393087	3603
Lpas_G00000000001.1	CP140192.1	8933	10174	+	1242	SRR10393092	2582
Lpas_G00000000001.1	CP140192.1	8933	10174	+	1242	SRR10393073	148
Lpas_G00000000001.1	CP140192.1	8933	10174	+	1242	SRR10393078	9308
Lpas_G00000000001.1	CP140192.1	8933	10174	+	1242	SRR10393083	4844
Lpas_G00000000001.1	CP140192.1	8933	10174	+	1242	SRR10393088	4403
Lpas_G00000000001.1	CP140192.1	8933	10174	+	1242	SRR10393093	4924
Lpas_G00000000001.1	CP140192.1	8933	10174	+	1242	SRR10393098	92
Lpas_G00000000002.1	CP140192.1	11028	12005	+	978	SRR10393069	926
Lpas_G00000000002.1	CP140192.1	11028	12005	+	978	SRR10393074	146
Lpas_G00000000002.1	CP140192.1	11028	12005	+	978	SRR10393079	5927
Lpas_G00000000002.1	CP140192.1	11028	12005	+	978	SRR10393084	2007
Lpas_G00000000002.1	CP140192.1	11028	12005	+	978	SRR10393089	1302
Lpas_G00000000002.1	CP140192.1	11028	12005	+	978	SRR10393094	2122
Lpas_G00000000002.1	CP140192.1	11028	12005	+	978	SRR10393070	1715
Lpas_G00000000002.1	CP140192.1	11028	12005	+	978	SRR10393075	88
Lpas_G00000000002.1	CP140192.1	11028	12005	+	978	SRR10393080	5358
Lpas_G00000000002.1	CP140192.1	11028	12005	+	978	SRR10393085	1628
Lpas_G00000000002.1	CP140192.1	11028	12005	+	978	SRR10393090	951
Lpas_G00000000002.1	CP140192.1	11028	12005	+	978	SRR10393095	872
Lpas_G00000000002.1	CP140192.1	11028	12005	+	978	SRR10393071	571
Lpas_G00000000002.1	CP140192.1	11028	12005	+	978	SRR10393076	5440
Lpas_G00000000002.1	CP140192.1	11028	12005	+	978	SRR10393081	5901
Lpas_G00000000002.1	CP140192.1	11028	12005	+	978	SRR10393086	1057
Lpas_G00000000002.1	CP140192.1	11028	12005	+	978	SRR10393091	1547
Lpas_G00000000002.1	CP140192.1	11028	12005	+	978	SRR10393096	1445
Lpas_G00000000002.1	CP140192.1	11028	12005	+	978	SRR10393072	821
Lpas_G00000000002.1	CP140192.1	11028	12005	+	978	SRR10393077	4162
Lpas_G00000000002.1	CP140192.1	11028	12005	+	978	SRR10393082	1804
Lpas_G00000000002.1	CP140192.1	11028	12005	+	978	SRR10393087	2039
Lpas_G00000000002.1	CP140192.1	11028	12005	+	978	SRR10393092	1602
Lpas_G00000000002.1	CP140192.1	11028	12005	+	978	SRR10393073	19
Lpas_G00000000002.1	CP140192.1	11028	12005	+	978	SRR10393078	5528
Lpas_G00000000002.1	CP140192.1	11028	12005	+	978	SRR10393083	2126
Lpas_G00000000002.1	CP140192.1	11028	12005	+	978	SRR10393088	1880
Lpas_G00000000002.1	CP140192.1	11028	12005	+	978	SRR10393093	2114
Lpas_G00000000002.1	CP140192.1	11028	12005	+	978	SRR10393098	51
Lpas_G00000000003.1	CP140192.1	12546	12860	+	315	SRR10393069	2729
Lpas_G00000000003.1	CP140192.1	12546	12860	+	315	SRR10393074	898
Lpas_G00000000003.1	CP140192.1	12546	12860	+	315	SRR10393079	25764
Lpas_G00000000003.1	CP140192.1	12546	12860	+	315	SRR10393084	8008
Lpas_G00000000003.1	CP140192.1	12546	12860	+	315	SRR10393089	5800
Lpas_G00000000003.1	CP140192.1	12546	12860	+	315	SRR10393094	7721
Lpas_G00000000003.1	CP140192.1	12546	12860	+	315	SRR10393070	4515
Lpas_G00000000003.1	CP140192.1	12546	12860	+	315	SRR10393075	515
Lpas_G00000000003.1	CP140192.1	12546	12860	+	315	SRR10393080	19971
Lpas_G00000000003.1	CP140192.1	12546	12860	+	315	SRR10393085	4065
Lpas_G00000000003.1	CP140192.1	12546	12860	+	315	SRR10393090	3505
Lpas_G00000000003.1	CP140192.1	12546	12860	+	315	SRR10393095	3046
Lpas_G00000000003.1	CP140192.1	12546	12860	+	315	SRR10393071	2488
Lpas_G00000000003.1	CP140192.1	12546	12860	+	315	SRR10393076	21408
Lpas_G00000000003.1	CP140192.1	12546	12860	+	315	SRR10393081	25372
Lpas_G00000000003.1	CP140192.1	12546	12860	+	315	SRR10393086	6631
Lpas_G00000000003.1	CP140192.1	12546	12860	+	315	SRR10393091	5593
Lpas_G00000000003.1	CP140192.1	12546	12860	+	315	SRR10393096	3280
Lpas_G00000000003.1	CP140192.1	12546	12860	+	315	SRR10393072	3379
Lpas_G00000000003.1	CP140192.1	12546	12860	+	315	SRR10393077	16206
Lpas_G00000000003.1	CP140192.1	12546	12860	+	315	SRR10393082	5808
Lpas_G00000000003.1	CP140192.1	12546	12860	+	315	SRR10393087	6986
Lpas_G00000000003.1	CP140192.1	12546	12860	+	315	SRR10393092	5464
Lpas_G00000000003.1	CP140192.1	12546	12860	+	315	SRR10393073	208
Lpas_G00000000003.1	CP140192.1	12546	12860	+	315	SRR10393078	24192
Lpas_G00000000003.1	CP140192.1	12546	12860	+	315	SRR10393083	7487
Lpas_G00000000003.1	CP140192.1	12546	12860	+	315	SRR10393088	7805
Lpas_G00000000003.1	CP140192.1	12546	12860	+	315	SRR10393093	6518
Lpas_G00000000003.1	CP140192.1	12546	12860	+	315	SRR10393098	325
Lpas_G00000000004.1	CP140192.1	13661	15571	+	1911	SRR10393069	879
Lpas_G00000000004.1	CP140192.1	13661	15571	+	1911	SRR10393074	209
Lpas_G00000000004.1	CP140192.1	13661	15571	+	1911	SRR10393079	3232
Lpas_G00000000004.1	CP140192.1	13661	15571	+	1911	SRR10393084	2322
Lpas_G00000000004.1	CP140192.1	13661	15571	+	1911	SRR10393089	1554
Lpas_G00000000004.1	CP140192.1	13661	15571	+	1911	SRR10393094	1871.17
Lpas_G00000000004.1	CP140192.1	13661	15571	+	1911	SRR10393070	1421.5
Lpas_G00000000004.1	CP140192.1	13661	15571	+	1911	SRR10393075	96
Lpas_G00000000004.1	CP140192.1	13661	15571	+	1911	SRR10393080	2969
Lpas_G00000000004.1	CP140192.1	13661	15571	+	1911	SRR10393085	1311.5
Lpas_G00000000004.1	CP140192.1	13661	15571	+	1911	SRR10393090	857
Lpas_G00000000004.1	CP140192.1	13661	15571	+	1911	SRR10393095	1030.5
Lpas_G00000000004.1	CP140192.1	13661	15571	+	1911	SRR10393071	747.5
Lpas_G00000000004.1	CP140192.1	13661	15571	+	1911	SRR10393076	3066.33
Lpas_G00000000004.1	CP140192.1	13661	15571	+	1911	SRR10393081	3053
Lpas_G00000000004.1	CP140192.1	13661	15571	+	1911	SRR10393086	1333
Lpas_G00000000004.1	CP140192.1	13661	15571	+	1911	SRR10393091	1613
Lpas_G00000000004.1	CP140192.1	13661	15571	+	1911	SRR10393096	959
Lpas_G00000000004.1	CP140192.1	13661	15571	+	1911	SRR10393072	1097
Lpas_G00000000004.1	CP140192.1	13661	15571	+	1911	SRR10393077	1925.5
Lpas_G00000000004.1	CP140192.1	13661	15571	+	1911	SRR10393082	1922
Lpas_G00000000004.1	CP140192.1	13661	15571	+	1911	SRR10393087	2211.17
Lpas_G00000000004.1	CP140192.1	13661	15571	+	1911	SRR10393092	1201
Lpas_G00000000004.1	CP140192.1	13661	15571	+	1911	SRR10393073	47
Lpas_G00000000004.1	CP140192.1	13661	15571	+	1911	SRR10393078	3001
Lpas_G00000000004.1	CP140192.1	13661	15571	+	1911	SRR10393083	2415
Lpas_G00000000004.1	CP140192.1	13661	15571	+	1911	SRR10393088	1927
Lpas_G00000000004.1	CP140192.1	13661	15571	+	1911	SRR10393093	2037
Lpas_G00000000004.1	CP140192.1	13661	15571	+	1911	SRR10393098	73
Lpas_G00000000005.1	CP140192.1	16408	18336	+	1929	SRR10393069	662
Lpas_G00000000005.1	CP140192.1	16408	18336	+	1929	SRR10393074	126
Lpas_G00000000005.1	CP140192.1	16408	18336	+	1929	SRR10393079	2087
Lpas_G00000000005.1	CP140192.1	16408	18336	+	1929	SRR10393084	1928
Lpas_G00000000005.1	CP140192.1	16408	18336	+	1929	SRR10393089	1399
Lpas_G00000000005.1	CP140192.1	16408	18336	+	1929	SRR10393094	1602.83
Lpas_G00000000005.1	CP140192.1	16408	18336	+	1929	SRR10393070	1152.5
Lpas_G00000000005.1	CP140192.1	16408	18336	+	1929	SRR10393075	54
Lpas_G00000000005.1	CP140192.1	16408	18336	+	1929	SRR10393080	1865
Lpas_G00000000005.1	CP140192.1	16408	18336	+	1929	SRR10393085	1203.5
Lpas_G00000000005.1	CP140192.1	16408	18336	+	1929	SRR10393090	555
Lpas_G00000000005.1	CP140192.1	16408	18336	+	1929	SRR10393095	791.5
Lpas_G00000000005.1	CP140192.1	16408	18336	+	1929	SRR10393071	513.5
Lpas_G00000000005.1	CP140192.1	16408	18336	+	1929	SRR10393076	1986.67
Lpas_G00000000005.1	CP140192.1	16408	18336	+	1929	SRR10393081	2002
Lpas_G00000000005.1	CP140192.1	16408	18336	+	1929	SRR10393086	874
Lpas_G00000000005.1	CP140192.1	16408	18336	+	1929	SRR10393091	1260
Lpas_G00000000005.1	CP140192.1	16408	18336	+	1929	SRR10393096	794
Lpas_G00000000005.1	CP140192.1	16408	18336	+	1929	SRR10393072	834
Lpas_G00000000005.1	CP140192.1	16408	18336	+	1929	SRR10393077	1396.5
Lpas_G00000000005.1	CP140192.1	16408	18336	+	1929	SRR10393082	1746
Lpas_G00000000005.1	CP140192.1	16408	18336	+	1929	SRR10393087	1927.83
Lpas_G00000000005.1	CP140192.1	16408	18336	+	1929	SRR10393092	1095
Lpas_G00000000005.1	CP140192.1	16408	18336	+	1929	SRR10393073	22
Lpas_G00000000005.1	CP140192.1	16408	18336	+	1929	SRR10393078	2028
Lpas_G00000000005.1	CP140192.1	16408	18336	+	1929	SRR10393083	2365
Lpas_G00000000005.1	CP140192.1	16408	18336	+	1929	SRR10393088	1688
Lpas_G00000000005.1	CP140192.1	16408	18336	+	1929	SRR10393093	1622
Lpas_G00000000005.1	CP140192.1	16408	18336	+	1929	SRR10393098	48
Lpas_G00000000006.1	CP140192.1	19554	25892	+	6339	SRR10393069	857
Lpas_G00000000006.1	CP140192.1	19554	25892	+	6339	SRR10393074	150
Lpas_G00000000006.1	CP140192.1	19554	25892	+	6339	SRR10393079	2551
Lpas_G00000000006.1	CP140192.1	19554	25892	+	6339	SRR10393084	2192
Lpas_G00000000006.1	CP140192.1	19554	25892	+	6339	SRR10393089	2370
Lpas_G00000000006.1	CP140192.1	19554	25892	+	6339	SRR10393094	2480
Lpas_G00000000006.1	CP140192.1	19554	25892	+	6339	SRR10393070	1582
Lpas_G00000000006.1	CP140192.1	19554	25892	+	6339	SRR10393075	79
Lpas_G00000000006.1	CP140192.1	19554	25892	+	6339	SRR10393080	2219
Lpas_G00000000006.1	CP140192.1	19554	25892	+	6339	SRR10393085	1509
Lpas_G00000000006.1	CP140192.1	19554	25892	+	6339	SRR10393090	1077
Lpas_G00000000006.1	CP140192.1	19554	25892	+	6339	SRR10393095	1004
Lpas_G00000000006.1	CP140192.1	19554	25892	+	6339	SRR10393071	872
Lpas_G00000000006.1	CP140192.1	19554	25892	+	6339	SRR10393076	2268
Lpas_G00000000006.1	CP140192.1	19554	25892	+	6339	SRR10393081	2225
Lpas_G00000000006.1	CP140192.1	19554	25892	+	6339	SRR10393086	1722
Lpas_G00000000006.1	CP140192.1	19554	25892	+	6339	SRR10393091	1805
Lpas_G00000000006.1	CP140192.1	19554	25892	+	6339	SRR10393096	993
Lpas_G00000000006.1	CP140192.1	19554	25892	+	6339	SRR10393072	1186
Lpas_G00000000006.1	CP140192.1	19554	25892	+	6339	SRR10393077	1603
Lpas_G00000000006.1	CP140192.1	19554	25892	+	6339	SRR10393082	2289
Lpas_G00000000006.1	CP140192.1	19554	25892	+	6339	SRR10393087	2046
Lpas_G00000000006.1	CP140192.1	19554	25892	+	6339	SRR10393092	1661
Lpas_G00000000006.1	CP140192.1	19554	25892	+	6339	SRR10393073	32
Lpas_G00000000006.1	CP140192.1	19554	25892	+	6339	SRR10393078	2528
Lpas_G00000000006.1	CP140192.1	19554	25892	+	6339	SRR10393083	2883
Lpas_G00000000006.1	CP140192.1	19554	25892	+	6339	SRR10393088	2744
Lpas_G00000000006.1	CP140192.1	19554	25892	+	6339	SRR10393093	2308
Lpas_G00000000006.1	CP140192.1	19554	25892	+	6339	SRR10393098	76
Lpas_G00000000007.1	CP140192.1	26488	28947	+	2460	SRR10393069	550
Lpas_G00000000007.1	CP140192.1	26488	28947	+	2460	SRR10393074	69
Lpas_G00000000007.1	CP140192.1	26488	28947	+	2460	SRR10393079	2506
Lpas_G00000000007.1	CP140192.1	26488	28947	+	2460	SRR10393084	1551
Lpas_G00000000007.1	CP140192.1	26488	28947	+	2460	SRR10393089	1629
Lpas_G00000000007.1	CP140192.1	26488	28947	+	2460	SRR10393094	1553
Lpas_G00000000007.1	CP140192.1	26488	28947	+	2460	SRR10393070	1071
Lpas_G00000000007.1	CP140192.1	26488	28947	+	2460	SRR10393075	54
Lpas_G00000000007.1	CP140192.1	26488	28947	+	2460	SRR10393080	2021
Lpas_G00000000007.1	CP140192.1	26488	28947	+	2460	SRR10393085	979
Lpas_G00000000007.1	CP140192.1	26488	28947	+	2460	SRR10393090	444
Lpas_G00000000007.1	CP140192.1	26488	28947	+	2460	SRR10393095	571
Lpas_G00000000007.1	CP140192.1	26488	28947	+	2460	SRR10393071	483
Lpas_G00000000007.1	CP140192.1	26488	28947	+	2460	SRR10393076	2259
Lpas_G00000000007.1	CP140192.1	26488	28947	+	2460	SRR10393081	2138
Lpas_G00000000007.1	CP140192.1	26488	28947	+	2460	SRR10393086	775
Lpas_G00000000007.1	CP140192.1	26488	28947	+	2460	SRR10393091	1092
Lpas_G00000000007.1	CP140192.1	26488	28947	+	2460	SRR10393096	614
Lpas_G00000000007.1	CP140192.1	26488	28947	+	2460	SRR10393072	761
Lpas_G00000000007.1	CP140192.1	26488	28947	+	2460	SRR10393077	1452
Lpas_G00000000007.1	CP140192.1	26488	28947	+	2460	SRR10393082	1624
Lpas_G00000000007.1	CP140192.1	26488	28947	+	2460	SRR10393087	1257
Lpas_G00000000007.1	CP140192.1	26488	28947	+	2460	SRR10393092	1034
Lpas_G00000000007.1	CP140192.1	26488	28947	+	2460	SRR10393073	18
Lpas_G00000000007.1	CP140192.1	26488	28947	+	2460	SRR10393078	2454
Lpas_G00000000007.1	CP140192.1	26488	28947	+	2460	SRR10393083	2104
Lpas_G00000000007.1	CP140192.1	26488	28947	+	2460	SRR10393088	1122
Lpas_G00000000007.1	CP140192.1	26488	28947	+	2460	SRR10393093	1417
Lpas_G00000000007.1	CP140192.1	26488	28947	+	2460	SRR10393098	31
Lpas_G00000000008.1	CP140192.1	30374	32911	+	2538	SRR10393069	545
Lpas_G00000000008.1	CP140192.1	30374	32911	+	2538	SRR10393074	33
Lpas_G00000000008.1	CP140192.1	30374	32911	+	2538	SRR10393079	2230
Lpas_G00000000008.1	CP140192.1	30374	32911	+	2538	SRR10393084	1632
Lpas_G00000000008.1	CP140192.1	30374	32911	+	2538	SRR10393089	927
Lpas_G00000000008.1	CP140192.1	30374	32911	+	2538	SRR10393094	804
Lpas_G00000000008.1	CP140192.1	30374	32911	+	2538	SRR10393070	819
Lpas_G00000000008.1	CP140192.1	30374	32911	+	2538	SRR10393075	6
Lpas_G00000000008.1	CP140192.1	30374	32911	+	2538	SRR10393080	2208
Lpas_G00000000008.1	CP140192.1	30374	32911	+	2538	SRR10393085	1571
Lpas_G00000000008.1	CP140192.1	30374	32911	+	2538	SRR10393090	323
Lpas_G00000000008.1	CP140192.1	30374	32911	+	2538	SRR10393095	685
Lpas_G00000000008.1	CP140192.1	30374	32911	+	2538	SRR10393071	367
Lpas_G00000000008.1	CP140192.1	30374	32911	+	2538	SRR10393076	2161
Lpas_G00000000008.1	CP140192.1	30374	32911	+	2538	SRR10393081	2403
Lpas_G00000000008.1	CP140192.1	30374	32911	+	2538	SRR10393086	92
Lpas_G00000000008.1	CP140192.1	30374	32911	+	2538	SRR10393091	1144
Lpas_G00000000008.1	CP140192.1	30374	32911	+	2538	SRR10393096	735
Lpas_G00000000008.1	CP140192.1	30374	32911	+	2538	SRR10393072	735
Lpas_G00000000008.1	CP140192.1	30374	32911	+	2538	SRR10393077	1403
Lpas_G00000000008.1	CP140192.1	30374	32911	+	2538	SRR10393082	2208
Lpas_G00000000008.1	CP140192.1	30374	32911	+	2538	SRR10393087	1559
Lpas_G00000000008.1	CP140192.1	30374	32911	+	2538	SRR10393092	729
Lpas_G00000000008.1	CP140192.1	30374	32911	+	2538	SRR10393073	13
Lpas_G00000000008.1	CP140192.1	30374	32911	+	2538	SRR10393078	2104
Lpas_G00000000008.1	CP140192.1	30374	32911	+	2538	SRR10393083	2634
Lpas_G00000000008.1	CP140192.1	30374	32911	+	2538	SRR10393088	1065
Lpas_G00000000008.1	CP140192.1	30374	32911	+	2538	SRR10393093	1162
Lpas_G00000000008.1	CP140192.1	30374	32911	+	2538	SRR10393098	14
Lpas_G00000000009.1	CP140192.1	36313	37290	+	978	SRR10393069	409
Lpas_G00000000009.1	CP140192.1	36313	37290	+	978	SRR10393074	36
Lpas_G00000000009.1	CP140192.1	36313	37290	+	978	SRR10393079	2526
Lpas_G00000000009.1	CP140192.1	36313	37290	+	978	SRR10393084	1329
Lpas_G00000000009.1	CP140192.1	36313	37290	+	978	SRR10393089	901
Lpas_G00000000009.1	CP140192.1	36313	37290	+	978	SRR10393094	1029
Lpas_G00000000009.1	CP140192.1	36313	37290	+	978	SRR10393070	639
Lpas_G00000000009.1	CP140192.1	36313	37290	+	978	SRR10393075	39
Lpas_G00000000009.1	CP140192.1	36313	37290	+	978	SRR10393080	2168
Lpas_G00000000009.1	CP140192.1	36313	37290	+	978	SRR10393085	745
Lpas_G00000000009.1	CP140192.1	36313	37290	+	978	SRR10393090	425
Lpas_G00000000009.1	CP140192.1	36313	37290	+	978	SRR10393095	332
Lpas_G00000000009.1	CP140192.1	36313	37290	+	978	SRR10393071	325
Lpas_G00000000009.1	CP140192.1	36313	37290	+	978	SRR10393076	2188
Lpas_G00000000009.1	CP140192.1	36313	37290	+	978	SRR10393081	2361
Lpas_G00000000009.1	CP140192.1	36313	37290	+	978	SRR10393086	413
Lpas_G00000000009.1	CP140192.1	36313	37290	+	978	SRR10393091	882
Lpas_G00000000009.1	CP140192.1	36313	37290	+	978	SRR10393096	412
Lpas_G00000000009.1	CP140192.1	36313	37290	+	978	SRR10393072	486
Lpas_G00000000009.1	CP140192.1	36313	37290	+	978	SRR10393077	1617
Lpas_G00000000009.1	CP140192.1	36313	37290	+	978	SRR10393082	837
Lpas_G00000000009.1	CP140192.1	36313	37290	+	978	SRR10393087	915
Lpas_G00000000009.1	CP140192.1	36313	37290	+	978	SRR10393092	714
Lpas_G00000000009.1	CP140192.1	36313	37290	+	978	SRR10393073	14
Lpas_G00000000009.1	CP140192.1	36313	37290	+	978	SRR10393078	2428
Lpas_G00000000009.1	CP140192.1	36313	37290	+	978	SRR10393083	1122
Lpas_G00000000009.1	CP140192.1	36313	37290	+	978	SRR10393088	1014
Lpas_G00000000009.1	CP140192.1	36313	37290	+	978	SRR10393093	1215
Lpas_G00000000009.1	CP140192.1	36313	37290	+	978	SRR10393098	34
Lpas_G00000000010.1	CP140192.1	38014	40146	+	2133	SRR10393069	365
Lpas_G00000000010.1	CP140192.1	38014	40146	+	2133	SRR10393074	51
Lpas_G00000000010.1	CP140192.1	38014	40146	+	2133	SRR10393079	801
Lpas_G00000000010.1	CP140192.1	38014	40146	+	2133	SRR10393084	763
Lpas_G00000000010.1	CP140192.1	38014	40146	+	2133	SRR10393089	772
Lpas_G00000000010.1	CP140192.1	38014	40146	+	2133	SRR10393094	839
Lpas_G00000000010.1	CP140192.1	38014	40146	+	2133	SRR10393070	675
Lpas_G00000000010.1	CP140192.1	38014	40146	+	2133	SRR10393075	11
Lpas_G00000000010.1	CP140192.1	38014	40146	+	2133	SRR10393080	818
Lpas_G00000000010.1	CP140192.1	38014	40146	+	2133	SRR10393085	567
Lpas_G00000000010.1	CP140192.1	38014	40146	+	2133	SRR10393090	284
Lpas_G00000000010.1	CP140192.1	38014	40146	+	2133	SRR10393095	505
Lpas_G00000000010.1	CP140192.1	38014	40146	+	2133	SRR10393071	287
Lpas_G00000000010.1	CP140192.1	38014	40146	+	2133	SRR10393076	714
Lpas_G00000000010.1	CP140192.1	38014	40146	+	2133	SRR10393081	857
Lpas_G00000000010.1	CP140192.1	38014	40146	+	2133	SRR10393086	246
Lpas_G00000000010.1	CP140192.1	38014	40146	+	2133	SRR10393091	743
Lpas_G00000000010.1	CP140192.1	38014	40146	+	2133	SRR10393096	471
Lpas_G00000000010.1	CP140192.1	38014	40146	+	2133	SRR10393072	657
Lpas_G00000000010.1	CP140192.1	38014	40146	+	2133	SRR10393077	517
Lpas_G00000000010.1	CP140192.1	38014	40146	+	2133	SRR10393082	877
Lpas_G00000000010.1	CP140192.1	38014	40146	+	2133	SRR10393087	709
Lpas_G00000000010.1	CP140192.1	38014	40146	+	2133	SRR10393092	538
Lpas_G00000000010.1	CP140192.1	38014	40146	+	2133	SRR10393073	15
Lpas_G00000000010.1	CP140192.1	38014	40146	+	2133	SRR10393078	747
Lpas_G00000000010.1	CP140192.1	38014	40146	+	2133	SRR10393083	1174
Lpas_G00000000010.1	CP140192.1	38014	40146	+	2133	SRR10393088	612
Lpas_G00000000010.1	CP140192.1	38014	40146	+	2133	SRR10393093	766
Lpas_G00000000010.1	CP140192.1	38014	40146	+	2133	SRR10393098	8
Lpas_G00000000011.1	CP140192.1	41317	41979	+	663	SRR10393069	414
Lpas_G00000000011.1	CP140192.1	41317	41979	+	663	SRR10393074	44
Lpas_G00000000011.1	CP140192.1	41317	41979	+	663	SRR10393079	1822
Lpas_G00000000011.1	CP140192.1	41317	41979	+	663	SRR10393084	1123
Lpas_G00000000011.1	CP140192.1	41317	41979	+	663	SRR10393089	1063
Lpas_G00000000011.1	CP140192.1	41317	41979	+	663	SRR10393094	1197
Lpas_G00000000011.1	CP140192.1	41317	41979	+	663	SRR10393070	724
Lpas_G00000000011.1	CP140192.1	41317	41979	+	663	SRR10393075	48
Lpas_G00000000011.1	CP140192.1	41317	41979	+	663	SRR10393080	1706
Lpas_G00000000011.1	CP140192.1	41317	41979	+	663	SRR10393085	783
Lpas_G00000000011.1	CP140192.1	41317	41979	+	663	SRR10393090	337
Lpas_G00000000011.1	CP140192.1	41317	41979	+	663	SRR10393095	602
Lpas_G00000000011.1	CP140192.1	41317	41979	+	663	SRR10393071	327
Lpas_G00000000011.1	CP140192.1	41317	41979	+	663	SRR10393076	1740
Lpas_G00000000011.1	CP140192.1	41317	41979	+	663	SRR10393081	1845
Lpas_G00000000011.1	CP140192.1	41317	41979	+	663	SRR10393086	535
Lpas_G00000000011.1	CP140192.1	41317	41979	+	663	SRR10393091	778
Lpas_G00000000011.1	CP140192.1	41317	41979	+	663	SRR10393096	414
Lpas_G00000000011.1	CP140192.1	41317	41979	+	663	SRR10393072	574
Lpas_G00000000011.1	CP140192.1	41317	41979	+	663	SRR10393077	1234
Lpas_G00000000011.1	CP140192.1	41317	41979	+	663	SRR10393082	1192
Lpas_G00000000011.1	CP140192.1	41317	41979	+	663	SRR10393087	906
Lpas_G00000000011.1	CP140192.1	41317	41979	+	663	SRR10393092	868
Lpas_G00000000011.1	CP140192.1	41317	41979	+	663	SRR10393073	8
Lpas_G00000000011.1	CP140192.1	41317	41979	+	663	SRR10393078	1834
Lpas_G00000000011.1	CP140192.1	41317	41979	+	663	SRR10393083	1469
Lpas_G00000000011.1	CP140192.1	41317	41979	+	663	SRR10393088	1083
Lpas_G00000000011.1	CP140192.1	41317	41979	+	663	SRR10393093	967
Lpas_G00000000011.1	CP140192.1	41317	41979	+	663	SRR10393098	18
Lpas_G00000000012.1	CP140192.1	42601	43434	+	834	SRR10393069	708
Lpas_G00000000012.1	CP140192.1	42601	43434	+	834	SRR10393074	97
Lpas_G00000000012.1	CP140192.1	42601	43434	+	834	SRR10393079	2463
Lpas_G00000000012.1	CP140192.1	42601	43434	+	834	SRR10393084	1975
Lpas_G00000000012.1	CP140192.1	42601	43434	+	834	SRR10393089	3039
Lpas_G00000000012.1	CP140192.1	42601	43434	+	834	SRR10393094	2926
Lpas_G00000000012.1	CP140192.1	42601	43434	+	834	SRR10393070	1380
Lpas_G00000000012.1	CP140192.1	42601	43434	+	834	SRR10393075	61
Lpas_G00000000012.1	CP140192.1	42601	43434	+	834	SRR10393080	2000
Lpas_G00000000012.1	CP140192.1	42601	43434	+	834	SRR10393085	1609
Lpas_G00000000012.1	CP140192.1	42601	43434	+	834	SRR10393090	543
Lpas_G00000000012.1	CP140192.1	42601	43434	+	834	SRR10393095	1196
Lpas_G00000000012.1	CP140192.1	42601	43434	+	834	SRR10393071	593
Lpas_G00000000012.1	CP140192.1	42601	43434	+	834	SRR10393076	2083
Lpas_G00000000012.1	CP140192.1	42601	43434	+	834	SRR10393081	2504
Lpas_G00000000012.1	CP140192.1	42601	43434	+	834	SRR10393086	763
Lpas_G00000000012.1	CP140192.1	42601	43434	+	834	SRR10393091	1423
Lpas_G00000000012.1	CP140192.1	42601	43434	+	834	SRR10393096	1103
Lpas_G00000000012.1	CP140192.1	42601	43434	+	834	SRR10393072	1480
Lpas_G00000000012.1	CP140192.1	42601	43434	+	834	SRR10393077	1521
Lpas_G00000000012.1	CP140192.1	42601	43434	+	834	SRR10393082	2452
Lpas_G00000000012.1	CP140192.1	42601	43434	+	834	SRR10393087	1715
Lpas_G00000000012.1	CP140192.1	42601	43434	+	834	SRR10393092	2048
Lpas_G00000000012.1	CP140192.1	42601	43434	+	834	SRR10393073	28
Lpas_G00000000012.1	CP140192.1	42601	43434	+	834	SRR10393078	2246
Lpas_G00000000012.1	CP140192.1	42601	43434	+	834	SRR10393083	3767
Lpas_G00000000012.1	CP140192.1	42601	43434	+	834	SRR10393088	2339
Lpas_G00000000012.1	CP140192.1	42601	43434	+	834	SRR10393093	1905
Lpas_G00000000012.1	CP140192.1	42601	43434	+	834	SRR10393098	52
Lpas_G00000000013.1	CP140192.1	44129	45244	+	1116	SRR10393069	389
Lpas_G00000000013.1	CP140192.1	44129	45244	+	1116	SRR10393074	132
Lpas_G00000000013.1	CP140192.1	44129	45244	+	1116	SRR10393079	1106
Lpas_G00000000013.1	CP140192.1	44129	45244	+	1116	SRR10393084	1113
Lpas_G00000000013.1	CP140192.1	44129	45244	+	1116	SRR10393089	428
Lpas_G00000000013.1	CP140192.1	44129	45244	+	1116	SRR10393094	548
Lpas_G00000000013.1	CP140192.1	44129	45244	+	1116	SRR10393070	476
Lpas_G00000000013.1	CP140192.1	44129	45244	+	1116	SRR10393075	39
Lpas_G00000000013.1	CP140192.1	44129	45244	+	1116	SRR10393080	800
Lpas_G00000000013.1	CP140192.1	44129	45244	+	1116	SRR10393085	708
Lpas_G00000000013.1	CP140192.1	44129	45244	+	1116	SRR10393090	555
Lpas_G00000000013.1	CP140192.1	44129	45244	+	1116	SRR10393095	270
Lpas_G00000000013.1	CP140192.1	44129	45244	+	1116	SRR10393071	250
Lpas_G00000000013.1	CP140192.1	44129	45244	+	1116	SRR10393076	994
Lpas_G00000000013.1	CP140192.1	44129	45244	+	1116	SRR10393081	819
Lpas_G00000000013.1	CP140192.1	44129	45244	+	1116	SRR10393086	491
Lpas_G00000000013.1	CP140192.1	44129	45244	+	1116	SRR10393091	1199
Lpas_G00000000013.1	CP140192.1	44129	45244	+	1116	SRR10393096	286
Lpas_G00000000013.1	CP140192.1	44129	45244	+	1116	SRR10393072	346
Lpas_G00000000013.1	CP140192.1	44129	45244	+	1116	SRR10393077	614
Lpas_G00000000013.1	CP140192.1	44129	45244	+	1116	SRR10393082	1113
Lpas_G00000000013.1	CP140192.1	44129	45244	+	1116	SRR10393087	905
Lpas_G00000000013.1	CP140192.1	44129	45244	+	1116	SRR10393092	383
Lpas_G00000000013.1	CP140192.1	44129	45244	+	1116	SRR10393073	35
Lpas_G00000000013.1	CP140192.1	44129	45244	+	1116	SRR10393078	1032
Lpas_G00000000013.1	CP140192.1	44129	45244	+	1116	SRR10393083	1004
Lpas_G00000000013.1	CP140192.1	44129	45244	+	1116	SRR10393088	865
Lpas_G00000000013.1	CP140192.1	44129	45244	+	1116	SRR10393093	1274
Lpas_G00000000013.1	CP140192.1	44129	45244	+	1116	SRR10393098	28
Lpas_G00000000014.1	CP140192.1	46759	49281	+	2523	SRR10393069	493
Lpas_G00000000014.1	CP140192.1	46759	49281	+	2523	SRR10393074	108
Lpas_G00000000014.1	CP140192.1	46759	49281	+	2523	SRR10393079	2358
Lpas_G00000000014.1	CP140192.1	46759	49281	+	2523	SRR10393084	1533
Lpas_G00000000014.1	CP140192.1	46759	49281	+	2523	SRR10393089	1451
Lpas_G00000000014.1	CP140192.1	46759	49281	+	2523	SRR10393094	1562
Lpas_G00000000014.1	CP140192.1	46759	49281	+	2523	SRR10393070	1057
Lpas_G00000000014.1	CP140192.1	46759	49281	+	2523	SRR10393075	68
Lpas_G00000000014.1	CP140192.1	46759	49281	+	2523	SRR10393080	1887
Lpas_G00000000014.1	CP140192.1	46759	49281	+	2523	SRR10393085	1210
Lpas_G00000000014.1	CP140192.1	46759	49281	+	2523	SRR10393090	484
Lpas_G00000000014.1	CP140192.1	46759	49281	+	2523	SRR10393095	599
Lpas_G00000000014.1	CP140192.1	46759	49281	+	2523	SRR10393071	528
Lpas_G00000000014.1	CP140192.1	46759	49281	+	2523	SRR10393076	1989
Lpas_G00000000014.1	CP140192.1	46759	49281	+	2523	SRR10393081	2068
Lpas_G00000000014.1	CP140192.1	46759	49281	+	2523	SRR10393086	807
Lpas_G00000000014.1	CP140192.1	46759	49281	+	2523	SRR10393091	1179
Lpas_G00000000014.1	CP140192.1	46759	49281	+	2523	SRR10393096	576
Lpas_G00000000014.1	CP140192.1	46759	49281	+	2523	SRR10393072	631
Lpas_G00000000014.1	CP140192.1	46759	49281	+	2523	SRR10393077	1349
Lpas_G00000000014.1	CP140192.1	46759	49281	+	2523	SRR10393082	1329
Lpas_G00000000014.1	CP140192.1	46759	49281	+	2523	SRR10393087	1437
Lpas_G00000000014.1	CP140192.1	46759	49281	+	2523	SRR10393092	989
Lpas_G00000000014.1	CP140192.1	46759	49281	+	2523	SRR10393073	29
Lpas_G00000000014.1	CP140192.1	46759	49281	+	2523	SRR10393078	2265
Lpas_G00000000014.1	CP140192.1	46759	49281	+	2523	SRR10393083	1642
Lpas_G00000000014.1	CP140192.1	46759	49281	+	2523	SRR10393088	1268
Lpas_G00000000014.1	CP140192.1	46759	49281	+	2523	SRR10393093	1545
Lpas_G00000000014.1	CP140192.1	46759	49281	+	2523	SRR10393098	65
Lpas_G00000000015.1	CP140192.1	50674	57147	+	6474	SRR10393069	801
Lpas_G00000000015.1	CP140192.1	50674	57147	+	6474	SRR10393074	176
Lpas_G00000000015.1	CP140192.1	50674	57147	+	6474	SRR10393079	2330
Lpas_G00000000015.1	CP140192.1	50674	57147	+	6474	SRR10393084	1526
Lpas_G00000000015.1	CP140192.1	50674	57147	+	6474	SRR10393089	1794
Lpas_G00000000015.1	CP140192.1	50674	57147	+	6474	SRR10393094	1818
Lpas_G00000000015.1	CP140192.1	50674	57147	+	6474	SRR10393070	1204
Lpas_G00000000015.1	CP140192.1	50674	57147	+	6474	SRR10393075	112
Lpas_G00000000015.1	CP140192.1	50674	57147	+	6474	SRR10393080	2157
Lpas_G00000000015.1	CP140192.1	50674	57147	+	6474	SRR10393085	1196
Lpas_G00000000015.1	CP140192.1	50674	57147	+	6474	SRR10393090	994
Lpas_G00000000015.1	CP140192.1	50674	57147	+	6474	SRR10393095	734
Lpas_G00000000015.1	CP140192.1	50674	57147	+	6474	SRR10393071	687
Lpas_G00000000015.1	CP140192.1	50674	57147	+	6474	SRR10393076	2157
Lpas_G00000000015.1	CP140192.1	50674	57147	+	6474	SRR10393081	2140
Lpas_G00000000015.1	CP140192.1	50674	57147	+	6474	SRR10393086	1731
Lpas_G00000000015.1	CP140192.1	50674	57147	+	6474	SRR10393091	1712
Lpas_G00000000015.1	CP140192.1	50674	57147	+	6474	SRR10393096	711
Lpas_G00000000015.1	CP140192.1	50674	57147	+	6474	SRR10393072	848
Lpas_G00000000015.1	CP140192.1	50674	57147	+	6474	SRR10393077	1507
Lpas_G00000000015.1	CP140192.1	50674	57147	+	6474	SRR10393082	1502
Lpas_G00000000015.1	CP140192.1	50674	57147	+	6474	SRR10393087	1374
Lpas_G00000000015.1	CP140192.1	50674	57147	+	6474	SRR10393092	1219
Lpas_G00000000015.1	CP140192.1	50674	57147	+	6474	SRR10393073	30
Lpas_G00000000015.1	CP140192.1	50674	57147	+	6474	SRR10393078	2254
Lpas_G00000000015.1	CP140192.1	50674	57147	+	6474	SRR10393083	1929
Lpas_G00000000015.1	CP140192.1	50674	57147	+	6474	SRR10393088	1647
Lpas_G00000000015.1	CP140192.1	50674	57147	+	6474	SRR10393093	1773
Lpas_G00000000015.1	CP140192.1	50674	57147	+	6474	SRR10393098	60
Lpas_G00000000016.1	CP140192.1	58311	63263	+	4953	SRR10393069	256
Lpas_G00000000016.1	CP140192.1	58311	63263	+	4953	SRR10393074	33
Lpas_G00000000016.1	CP140192.1	58311	63263	+	4953	SRR10393079	617
Lpas_G00000000016.1	CP140192.1	58311	63263	+	4953	SRR10393084	645
Lpas_G00000000016.1	CP140192.1	58311	63263	+	4953	SRR10393089	567
Lpas_G00000000016.1	CP140192.1	58311	63263	+	4953	SRR10393094	577
Lpas_G00000000016.1	CP140192.1	58311	63263	+	4953	SRR10393070	506
Lpas_G00000000016.1	CP140192.1	58311	63263	+	4953	SRR10393075	27
Lpas_G00000000016.1	CP140192.1	58311	63263	+	4953	SRR10393080	534
Lpas_G00000000016.1	CP140192.1	58311	63263	+	4953	SRR10393085	433
Lpas_G00000000016.1	CP140192.1	58311	63263	+	4953	SRR10393090	265
Lpas_G00000000016.1	CP140192.1	58311	63263	+	4953	SRR10393095	236
Lpas_G00000000016.1	CP140192.1	58311	63263	+	4953	SRR10393071	216
Lpas_G00000000016.1	CP140192.1	58311	63263	+	4953	SRR10393076	529
Lpas_G00000000016.1	CP140192.1	58311	63263	+	4953	SRR10393081	511
Lpas_G00000000016.1	CP140192.1	58311	63263	+	4953	SRR10393086	230
Lpas_G00000000016.1	CP140192.1	58311	63263	+	4953	SRR10393091	531
Lpas_G00000000016.1	CP140192.1	58311	63263	+	4953	SRR10393096	283
Lpas_G00000000016.1	CP140192.1	58311	63263	+	4953	SRR10393072	343.5
Lpas_G00000000016.1	CP140192.1	58311	63263	+	4953	SRR10393077	305
Lpas_G00000000016.1	CP140192.1	58311	63263	+	4953	SRR10393082	634
Lpas_G00000000016.1	CP140192.1	58311	63263	+	4953	SRR10393087	586
Lpas_G00000000016.1	CP140192.1	58311	63263	+	4953	SRR10393092	404
Lpas_G00000000016.1	CP140192.1	58311	63263	+	4953	SRR10393073	16
Lpas_G00000000016.1	CP140192.1	58311	63263	+	4953	SRR10393078	588
Lpas_G00000000016.1	CP140192.1	58311	63263	+	4953	SRR10393083	901
Lpas_G00000000016.1	CP140192.1	58311	63263	+	4953	SRR10393088	488
Lpas_G00000000016.1	CP140192.1	58311	63263	+	4953	SRR10393093	686.5
Lpas_G00000000016.1	CP140192.1	58311	63263	+	4953	SRR10393098	10
Lpas_G00000000017.1	CP140192.1	64176	69758	+	5583	SRR10393069	773
Lpas_G00000000017.1	CP140192.1	64176	69758	+	5583	SRR10393074	116
Lpas_G00000000017.1	CP140192.1	64176	69758	+	5583	SRR10393079	2337.5
Lpas_G00000000017.1	CP140192.1	64176	69758	+	5583	SRR10393084	1954
Lpas_G00000000017.1	CP140192.1	64176	69758	+	5583	SRR10393089	2210.17
Lpas_G00000000017.1	CP140192.1	64176	69758	+	5583	SRR10393094	1952
Lpas_G00000000017.1	CP140192.1	64176	69758	+	5583	SRR10393070	1406.5
Lpas_G00000000017.1	CP140192.1	64176	69758	+	5583	SRR10393075	55
Lpas_G00000000017.1	CP140192.1	64176	69758	+	5583	SRR10393080	2061
Lpas_G00000000017.1	CP140192.1	64176	69758	+	5583	SRR10393085	1291
Lpas_G00000000017.1	CP140192.1	64176	69758	+	5583	SRR10393090	784
Lpas_G00000000017.1	CP140192.1	64176	69758	+	5583	SRR10393095	891
Lpas_G00000000017.1	CP140192.1	64176	69758	+	5583	SRR10393071	820
Lpas_G00000000017.1	CP140192.1	64176	69758	+	5583	SRR10393076	2091
Lpas_G00000000017.1	CP140192.1	64176	69758	+	5583	SRR10393081	2292
Lpas_G00000000017.1	CP140192.1	64176	69758	+	5583	SRR10393086	1334
Lpas_G00000000017.1	CP140192.1	64176	69758	+	5583	SRR10393091	1588.5
Lpas_G00000000017.1	CP140192.1	64176	69758	+	5583	SRR10393096	874
Lpas_G00000000017.1	CP140192.1	64176	69758	+	5583	SRR10393072	1033
Lpas_G00000000017.1	CP140192.1	64176	69758	+	5583	SRR10393077	1389.5
Lpas_G00000000017.1	CP140192.1	64176	69758	+	5583	SRR10393082	1867.5
Lpas_G00000000017.1	CP140192.1	64176	69758	+	5583	SRR10393087	1893
Lpas_G00000000017.1	CP140192.1	64176	69758	+	5583	SRR10393092	1506
Lpas_G00000000017.1	CP140192.1	64176	69758	+	5583	SRR10393073	26
Lpas_G00000000017.1	CP140192.1	64176	69758	+	5583	SRR10393078	2354
Lpas_G00000000017.1	CP140192.1	64176	69758	+	5583	SRR10393083	2345
Lpas_G00000000017.1	CP140192.1	64176	69758	+	5583	SRR10393088	1854.5
Lpas_G00000000017.1	CP140192.1	64176	69758	+	5583	SRR10393093	2151.5
Lpas_G00000000017.1	CP140192.1	64176	69758	+	5583	SRR10393098	67
Lpas_G00000000018.1	CP140192.1	70898	79750	+	8853	SRR10393069	2515
Lpas_G00000000018.1	CP140192.1	70898	79750	+	8853	SRR10393074	375
Lpas_G00000000018.1	CP140192.1	70898	79750	+	8853	SRR10393079	7462
Lpas_G00000000018.1	CP140192.1	70898	79750	+	8853	SRR10393084	6419
Lpas_G00000000018.1	CP140192.1	70898	79750	+	8853	SRR10393089	6007
Lpas_G00000000018.1	CP140192.1	70898	79750	+	8853	SRR10393094	4858
Lpas_G00000000018.1	CP140192.1	70898	79750	+	8853	SRR10393070	4482
Lpas_G00000000018.1	CP140192.1	70898	79750	+	8853	SRR10393075	159
Lpas_G00000000018.1	CP140192.1	70898	79750	+	8853	SRR10393080	6740
Lpas_G00000000018.1	CP140192.1	70898	79750	+	8853	SRR10393085	4564
Lpas_G00000000018.1	CP140192.1	70898	79750	+	8853	SRR10393090	2547
Lpas_G00000000018.1	CP140192.1	70898	79750	+	8853	SRR10393095	2667
Lpas_G00000000018.1	CP140192.1	70898	79750	+	8853	SRR10393071	2171
Lpas_G00000000018.1	CP140192.1	70898	79750	+	8853	SRR10393076	6901
Lpas_G00000000018.1	CP140192.1	70898	79750	+	8853	SRR10393081	6774
Lpas_G00000000018.1	CP140192.1	70898	79750	+	8853	SRR10393086	3577
Lpas_G00000000018.1	CP140192.1	70898	79750	+	8853	SRR10393091	5327
Lpas_G00000000018.1	CP140192.1	70898	79750	+	8853	SRR10393096	2990
Lpas_G00000000018.1	CP140192.1	70898	79750	+	8853	SRR10393072	3576
Lpas_G00000000018.1	CP140192.1	70898	79750	+	8853	SRR10393077	4420
Lpas_G00000000018.1	CP140192.1	70898	79750	+	8853	SRR10393082	6643
Lpas_G00000000018.1	CP140192.1	70898	79750	+	8853	SRR10393087	5879
Lpas_G00000000018.1	CP140192.1	70898	79750	+	8853	SRR10393092	4270
Lpas_G00000000018.1	CP140192.1	70898	79750	+	8853	SRR10393073	72
Lpas_G00000000018.1	CP140192.1	70898	79750	+	8853	SRR10393078	6958
Lpas_G00000000018.1	CP140192.1	70898	79750	+	8853	SRR10393083	7987
Lpas_G00000000018.1	CP140192.1	70898	79750	+	8853	SRR10393088	5274
Lpas_G00000000018.1	CP140192.1	70898	79750	+	8853	SRR10393093	6111
Lpas_G00000000018.1	CP140192.1	70898	79750	+	8853	SRR10393098	155
Lpas_G00000000019.1	CP140192.1	80728	83862	+	3135	SRR10393069	460
Lpas_G00000000019.1	CP140192.1	80728	83862	+	3135	SRR10393074	217
Lpas_G00000000019.1	CP140192.1	80728	83862	+	3135	SRR10393079	1621
Lpas_G00000000019.1	CP140192.1	80728	83862	+	3135	SRR10393084	1086
Lpas_G00000000019.1	CP140192.1	80728	83862	+	3135	SRR10393089	633
Lpas_G00000000019.1	CP140192.1	80728	83862	+	3135	SRR10393094	723
Lpas_G00000000019.1	CP140192.1	80728	83862	+	3135	SRR10393070	511
Lpas_G00000000019.1	CP140192.1	80728	83862	+	3135	SRR10393075	46
Lpas_G00000000019.1	CP140192.1	80728	83862	+	3135	SRR10393080	1268
Lpas_G00000000019.1	CP140192.1	80728	83862	+	3135	SRR10393085	674
Lpas_G00000000019.1	CP140192.1	80728	83862	+	3135	SRR10393090	736
Lpas_G00000000019.1	CP140192.1	80728	83862	+	3135	SRR10393095	337
Lpas_G00000000019.1	CP140192.1	80728	83862	+	3135	SRR10393071	350
Lpas_G00000000019.1	CP140192.1	80728	83862	+	3135	SRR10393076	1440
Lpas_G00000000019.1	CP140192.1	80728	83862	+	3135	SRR10393081	1326
Lpas_G00000000019.1	CP140192.1	80728	83862	+	3135	SRR10393086	715
Lpas_G00000000019.1	CP140192.1	80728	83862	+	3135	SRR10393091	1618
Lpas_G00000000019.1	CP140192.1	80728	83862	+	3135	SRR10393096	354
Lpas_G00000000019.1	CP140192.1	80728	83862	+	3135	SRR10393072	459
Lpas_G00000000019.1	CP140192.1	80728	83862	+	3135	SRR10393077	933
Lpas_G00000000019.1	CP140192.1	80728	83862	+	3135	SRR10393082	1185
Lpas_G00000000019.1	CP140192.1	80728	83862	+	3135	SRR10393087	910
Lpas_G00000000019.1	CP140192.1	80728	83862	+	3135	SRR10393092	503
Lpas_G00000000019.1	CP140192.1	80728	83862	+	3135	SRR10393073	38
Lpas_G00000000019.1	CP140192.1	80728	83862	+	3135	SRR10393078	1626
Lpas_G00000000019.1	CP140192.1	80728	83862	+	3135	SRR10393083	1075
Lpas_G00000000019.1	CP140192.1	80728	83862	+	3135	SRR10393088	1231
Lpas_G00000000019.1	CP140192.1	80728	83862	+	3135	SRR10393093	1486
Lpas_G00000000019.1	CP140192.1	80728	83862	+	3135	SRR10393098	37
Lpas_G00000000020.1	CP140192.1	84846	86051	+	1206	SRR10393069	311
Lpas_G00000000020.1	CP140192.1	84846	86051	+	1206	SRR10393074	74
Lpas_G00000000020.1	CP140192.1	84846	86051	+	1206	SRR10393079	1348
Lpas_G00000000020.1	CP140192.1	84846	86051	+	1206	SRR10393084	941
Lpas_G00000000020.1	CP140192.1	84846	86051	+	1206	SRR10393089	774
Lpas_G00000000020.1	CP140192.1	84846	86051	+	1206	SRR10393094	795
Lpas_G00000000020.1	CP140192.1	84846	86051	+	1206	SRR10393070	608
Lpas_G00000000020.1	CP140192.1	84846	86051	+	1206	SRR10393075	26
Lpas_G00000000020.1	CP140192.1	84846	86051	+	1206	SRR10393080	1043
Lpas_G00000000020.1	CP140192.1	84846	86051	+	1206	SRR10393085	771
Lpas_G00000000020.1	CP140192.1	84846	86051	+	1206	SRR10393090	431
Lpas_G00000000020.1	CP140192.1	84846	86051	+	1206	SRR10393095	376
Lpas_G00000000020.1	CP140192.1	84846	86051	+	1206	SRR10393071	321
Lpas_G00000000020.1	CP140192.1	84846	86051	+	1206	SRR10393076	1227
Lpas_G00000000020.1	CP140192.1	84846	86051	+	1206	SRR10393081	1211
Lpas_G00000000020.1	CP140192.1	84846	86051	+	1206	SRR10393086	591
Lpas_G00000000020.1	CP140192.1	84846	86051	+	1206	SRR10393091	825
Lpas_G00000000020.1	CP140192.1	84846	86051	+	1206	SRR10393096	355
Lpas_G00000000020.1	CP140192.1	84846	86051	+	1206	SRR10393072	430
Lpas_G00000000020.1	CP140192.1	84846	86051	+	1206	SRR10393077	894
Lpas_G00000000020.1	CP140192.1	84846	86051	+	1206	SRR10393082	869
Lpas_G00000000020.1	CP140192.1	84846	86051	+	1206	SRR10393087	875
Lpas_G00000000020.1	CP140192.1	84846	86051	+	1206	SRR10393092	613
Lpas_G00000000020.1	CP140192.1	84846	86051	+	1206	SRR10393073	22
Lpas_G00000000020.1	CP140192.1	84846	86051	+	1206	SRR10393078	1371
Lpas_G00000000020.1	CP140192.1	84846	86051	+	1206	SRR10393083	984
Lpas_G00000000020.1	CP140192.1	84846	86051	+	1206	SRR10393088	935
Lpas_G00000000020.1	CP140192.1	84846	86051	+	1206	SRR10393093	936
Lpas_G00000000020.1	CP140192.1	84846	86051	+	1206	SRR10393098	45
Lpas_G00000000021.1	CP140192.1	87219	89888	+	2670	SRR10393069	8
Lpas_G00000000021.1	CP140192.1	87219	89888	+	2670	SRR10393074	0
Lpas_G00000000021.1	CP140192.1	87219	89888	+	2670	SRR10393079	98
Lpas_G00000000021.1	CP140192.1	87219	89888	+	2670	SRR10393084	31
Lpas_G00000000021.1	CP140192.1	87219	89888	+	2670	SRR10393089	14
Lpas_G00000000021.1	CP140192.1	87219	89888	+	2670	SRR10393094	8
Lpas_G00000000021.1	CP140192.1	87219	89888	+	2670	SRR10393070	27
Lpas_G00000000021.1	CP140192.1	87219	89888	+	2670	SRR10393075	6
Lpas_G00000000021.1	CP140192.1	87219	89888	+	2670	SRR10393080	105
Lpas_G00000000021.1	CP140192.1	87219	89888	+	2670	SRR10393085	32
Lpas_G00000000021.1	CP140192.1	87219	89888	+	2670	SRR10393090	8
Lpas_G00000000021.1	CP140192.1	87219	89888	+	2670	SRR10393095	4
Lpas_G00000000021.1	CP140192.1	87219	89888	+	2670	SRR10393071	4
Lpas_G00000000021.1	CP140192.1	87219	89888	+	2670	SRR10393076	81
Lpas_G00000000021.1	CP140192.1	87219	89888	+	2670	SRR10393081	88
Lpas_G00000000021.1	CP140192.1	87219	89888	+	2670	SRR10393086	24
Lpas_G00000000021.1	CP140192.1	87219	89888	+	2670	SRR10393091	24
Lpas_G00000000021.1	CP140192.1	87219	89888	+	2670	SRR10393096	12
Lpas_G00000000021.1	CP140192.1	87219	89888	+	2670	SRR10393072	7
Lpas_G00000000021.1	CP140192.1	87219	89888	+	2670	SRR10393077	45
Lpas_G00000000021.1	CP140192.1	87219	89888	+	2670	SRR10393082	22
Lpas_G00000000021.1	CP140192.1	87219	89888	+	2670	SRR10393087	25
Lpas_G00000000021.1	CP140192.1	87219	89888	+	2670	SRR10393092	23
Lpas_G00000000021.1	CP140192.1	87219	89888	+	2670	SRR10393073	4
Lpas_G00000000021.1	CP140192.1	87219	89888	+	2670	SRR10393078	98
Lpas_G00000000021.1	CP140192.1	87219	89888	+	2670	SRR10393083	34
Lpas_G00000000021.1	CP140192.1	87219	89888	+	2670	SRR10393088	13
Lpas_G00000000021.1	CP140192.1	87219	89888	+	2670	SRR10393093	25
Lpas_G00000000021.1	CP140192.1	87219	89888	+	2670	SRR10393098	2
Lpas_G00000000022.1	CP140192.1	93521	95347	+	1827	SRR10393069	89
Lpas_G00000000022.1	CP140192.1	93521	95347	+	1827	SRR10393074	16
Lpas_G00000000022.1	CP140192.1	93521	95347	+	1827	SRR10393079	324
Lpas_G00000000022.1	CP140192.1	93521	95347	+	1827	SRR10393084	247
Lpas_G00000000022.1	CP140192.1	93521	95347	+	1827	SRR10393089	211
Lpas_G00000000022.1	CP140192.1	93521	95347	+	1827	SRR10393094	213
Lpas_G00000000022.1	CP140192.1	93521	95347	+	1827	SRR10393070	166
Lpas_G00000000022.1	CP140192.1	93521	95347	+	1827	SRR10393075	23
Lpas_G00000000022.1	CP140192.1	93521	95347	+	1827	SRR10393080	306
Lpas_G00000000022.1	CP140192.1	93521	95347	+	1827	SRR10393085	215
Lpas_G00000000022.1	CP140192.1	93521	95347	+	1827	SRR10393090	104
Lpas_G00000000022.1	CP140192.1	93521	95347	+	1827	SRR10393095	98
Lpas_G00000000022.1	CP140192.1	93521	95347	+	1827	SRR10393071	53
Lpas_G00000000022.1	CP140192.1	93521	95347	+	1827	SRR10393076	293
Lpas_G00000000022.1	CP140192.1	93521	95347	+	1827	SRR10393081	267
Lpas_G00000000022.1	CP140192.1	93521	95347	+	1827	SRR10393086	130
Lpas_G00000000022.1	CP140192.1	93521	95347	+	1827	SRR10393091	224
Lpas_G00000000022.1	CP140192.1	93521	95347	+	1827	SRR10393096	90
Lpas_G00000000022.1	CP140192.1	93521	95347	+	1827	SRR10393072	95
Lpas_G00000000022.1	CP140192.1	93521	95347	+	1827	SRR10393077	195
Lpas_G00000000022.1	CP140192.1	93521	95347	+	1827	SRR10393082	178
Lpas_G00000000022.1	CP140192.1	93521	95347	+	1827	SRR10393087	339
Lpas_G00000000022.1	CP140192.1	93521	95347	+	1827	SRR10393092	130
Lpas_G00000000022.1	CP140192.1	93521	95347	+	1827	SRR10393073	4
Lpas_G00000000022.1	CP140192.1	93521	95347	+	1827	SRR10393078	309
Lpas_G00000000022.1	CP140192.1	93521	95347	+	1827	SRR10393083	231
Lpas_G00000000022.1	CP140192.1	93521	95347	+	1827	SRR10393088	232
Lpas_G00000000022.1	CP140192.1	93521	95347	+	1827	SRR10393093	216
Lpas_G00000000022.1	CP140192.1	93521	95347	+	1827	SRR10393098	4
Lpas_G00000000023.1	CP140192.1	96525	106568	+	10044	SRR10393069	2645
Lpas_G00000000023.1	CP140192.1	96525	106568	+	10044	SRR10393074	518
Lpas_G00000000023.1	CP140192.1	96525	106568	+	10044	SRR10393079	9951
Lpas_G00000000023.1	CP140192.1	96525	106568	+	10044	SRR10393084	7027
Lpas_G00000000023.1	CP140192.1	96525	106568	+	10044	SRR10393089	5853
Lpas_G00000000023.1	CP140192.1	96525	106568	+	10044	SRR10393094	4798
Lpas_G00000000023.1	CP140192.1	96525	106568	+	10044	SRR10393070	4565
Lpas_G00000000023.1	CP140192.1	96525	106568	+	10044	SRR10393075	198
Lpas_G00000000023.1	CP140192.1	96525	106568	+	10044	SRR10393080	9293
Lpas_G00000000023.1	CP140192.1	96525	106568	+	10044	SRR10393085	4420
Lpas_G00000000023.1	CP140192.1	96525	106568	+	10044	SRR10393090	2637
Lpas_G00000000023.1	CP140192.1	96525	106568	+	10044	SRR10393095	2933
Lpas_G00000000023.1	CP140192.1	96525	106568	+	10044	SRR10393071	2640
Lpas_G00000000023.1	CP140192.1	96525	106568	+	10044	SRR10393076	9208
Lpas_G00000000023.1	CP140192.1	96525	106568	+	10044	SRR10393081	9342
Lpas_G00000000023.1	CP140192.1	96525	106568	+	10044	SRR10393086	3436
Lpas_G00000000023.1	CP140192.1	96525	106568	+	10044	SRR10393091	5872
Lpas_G00000000023.1	CP140192.1	96525	106568	+	10044	SRR10393096	3084
Lpas_G00000000023.1	CP140192.1	96525	106568	+	10044	SRR10393072	3575
Lpas_G00000000023.1	CP140192.1	96525	106568	+	10044	SRR10393077	5914
Lpas_G00000000023.1	CP140192.1	96525	106568	+	10044	SRR10393082	7146
Lpas_G00000000023.1	CP140192.1	96525	106568	+	10044	SRR10393087	5771
Lpas_G00000000023.1	CP140192.1	96525	106568	+	10044	SRR10393092	4111
Lpas_G00000000023.1	CP140192.1	96525	106568	+	10044	SRR10393073	96
Lpas_G00000000023.1	CP140192.1	96525	106568	+	10044	SRR10393078	9803
Lpas_G00000000023.1	CP140192.1	96525	106568	+	10044	SRR10393083	9076
Lpas_G00000000023.1	CP140192.1	96525	106568	+	10044	SRR10393088	4650
Lpas_G00000000023.1	CP140192.1	96525	106568	+	10044	SRR10393093	6368
Lpas_G00000000023.1	CP140192.1	96525	106568	+	10044	SRR10393098	214
Lpas_G00000000024.1	CP140192.1	107558	111271	+	3714	SRR10393069	213
Lpas_G00000000024.1	CP140192.1	107558	111271	+	3714	SRR10393074	48
Lpas_G00000000024.1	CP140192.1	107558	111271	+	3714	SRR10393079	1107
Lpas_G00000000024.1	CP140192.1	107558	111271	+	3714	SRR10393084	553
Lpas_G00000000024.1	CP140192.1	107558	111271	+	3714	SRR10393089	556
Lpas_G00000000024.1	CP140192.1	107558	111271	+	3714	SRR10393094	533
Lpas_G00000000024.1	CP140192.1	107558	111271	+	3714	SRR10393070	426
Lpas_G00000000024.1	CP140192.1	107558	111271	+	3714	SRR10393075	18
Lpas_G00000000024.1	CP140192.1	107558	111271	+	3714	SRR10393080	836
Lpas_G00000000024.1	CP140192.1	107558	111271	+	3714	SRR10393085	495
Lpas_G00000000024.1	CP140192.1	107558	111271	+	3714	SRR10393090	268
Lpas_G00000000024.1	CP140192.1	107558	111271	+	3714	SRR10393095	219
Lpas_G00000000024.1	CP140192.1	107558	111271	+	3714	SRR10393071	216
Lpas_G00000000024.1	CP140192.1	107558	111271	+	3714	SRR10393076	958
Lpas_G00000000024.1	CP140192.1	107558	111271	+	3714	SRR10393081	879
Lpas_G00000000024.1	CP140192.1	107558	111271	+	3714	SRR10393086	442
Lpas_G00000000024.1	CP140192.1	107558	111271	+	3714	SRR10393091	441
Lpas_G00000000024.1	CP140192.1	107558	111271	+	3714	SRR10393096	276
Lpas_G00000000024.1	CP140192.1	107558	111271	+	3714	SRR10393072	302
Lpas_G00000000024.1	CP140192.1	107558	111271	+	3714	SRR10393077	625
Lpas_G00000000024.1	CP140192.1	107558	111271	+	3714	SRR10393082	667
Lpas_G00000000024.1	CP140192.1	107558	111271	+	3714	SRR10393087	729
Lpas_G00000000024.1	CP140192.1	107558	111271	+	3714	SRR10393092	355
Lpas_G00000000024.1	CP140192.1	107558	111271	+	3714	SRR10393073	6
Lpas_G00000000024.1	CP140192.1	107558	111271	+	3714	SRR10393078	1022
Lpas_G00000000024.1	CP140192.1	107558	111271	+	3714	SRR10393083	736
Lpas_G00000000024.1	CP140192.1	107558	111271	+	3714	SRR10393088	698
Lpas_G00000000024.1	CP140192.1	107558	111271	+	3714	SRR10393093	479
Lpas_G00000000024.1	CP140192.1	107558	111271	+	3714	SRR10393098	22
Lpas_G00000000025.1	CP140192.1	112188	122675	+	10488	SRR10393069	363
Lpas_G00000000025.1	CP140192.1	112188	122675	+	10488	SRR10393074	40
Lpas_G00000000025.1	CP140192.1	112188	122675	+	10488	SRR10393079	1800
Lpas_G00000000025.1	CP140192.1	112188	122675	+	10488	SRR10393084	1333
Lpas_G00000000025.1	CP140192.1	112188	122675	+	10488	SRR10393089	870
Lpas_G00000000025.1	CP140192.1	112188	122675	+	10488	SRR10393094	750
Lpas_G00000000025.1	CP140192.1	112188	122675	+	10488	SRR10393070	729
Lpas_G00000000025.1	CP140192.1	112188	122675	+	10488	SRR10393075	24
Lpas_G00000000025.1	CP140192.1	112188	122675	+	10488	SRR10393080	1793
Lpas_G00000000025.1	CP140192.1	112188	122675	+	10488	SRR10393085	1031
Lpas_G00000000025.1	CP140192.1	112188	122675	+	10488	SRR10393090	286
Lpas_G00000000025.1	CP140192.1	112188	122675	+	10488	SRR10393095	341
Lpas_G00000000025.1	CP140192.1	112188	122675	+	10488	SRR10393071	271
Lpas_G00000000025.1	CP140192.1	112188	122675	+	10488	SRR10393076	1663
Lpas_G00000000025.1	CP140192.1	112188	122675	+	10488	SRR10393081	1739
Lpas_G00000000025.1	CP140192.1	112188	122675	+	10488	SRR10393086	428
Lpas_G00000000025.1	CP140192.1	112188	122675	+	10488	SRR10393091	751
Lpas_G00000000025.1	CP140192.1	112188	122675	+	10488	SRR10393096	487
Lpas_G00000000025.1	CP140192.1	112188	122675	+	10488	SRR10393072	449
Lpas_G00000000025.1	CP140192.1	112188	122675	+	10488	SRR10393077	995
Lpas_G00000000025.1	CP140192.1	112188	122675	+	10488	SRR10393082	1243
Lpas_G00000000025.1	CP140192.1	112188	122675	+	10488	SRR10393087	1290
Lpas_G00000000025.1	CP140192.1	112188	122675	+	10488	SRR10393092	540
Lpas_G00000000025.1	CP140192.1	112188	122675	+	10488	SRR10393073	13
Lpas_G00000000025.1	CP140192.1	112188	122675	+	10488	SRR10393078	1819
Lpas_G00000000025.1	CP140192.1	112188	122675	+	10488	SRR10393083	1463
Lpas_G00000000025.1	CP140192.1	112188	122675	+	10488	SRR10393088	849
Lpas_G00000000025.1	CP140192.1	112188	122675	+	10488	SRR10393093	772
Lpas_G00000000025.1	CP140192.1	112188	122675	+	10488	SRR10393098	17
Lpas_G00000000026.1	CP140192.1	123817	125385	+	1569	SRR10393069	409
Lpas_G00000000026.1	CP140192.1	123817	125385	+	1569	SRR10393074	92
Lpas_G00000000026.1	CP140192.1	123817	125385	+	1569	SRR10393079	2220
Lpas_G00000000026.1	CP140192.1	123817	125385	+	1569	SRR10393084	1034
Lpas_G00000000026.1	CP140192.1	123817	125385	+	1569	SRR10393089	813
Lpas_G00000000026.1	CP140192.1	123817	125385	+	1569	SRR10393094	753
Lpas_G00000000026.1	CP140192.1	123817	125385	+	1569	SRR10393070	597
Lpas_G00000000026.1	CP140192.1	123817	125385	+	1569	SRR10393075	34
Lpas_G00000000026.1	CP140192.1	123817	125385	+	1569	SRR10393080	1560
Lpas_G00000000026.1	CP140192.1	123817	125385	+	1569	SRR10393085	684
Lpas_G00000000026.1	CP140192.1	123817	125385	+	1569	SRR10393090	345
Lpas_G00000000026.1	CP140192.1	123817	125385	+	1569	SRR10393095	495
Lpas_G00000000026.1	CP140192.1	123817	125385	+	1569	SRR10393071	340
Lpas_G00000000026.1	CP140192.1	123817	125385	+	1569	SRR10393076	1805
Lpas_G00000000026.1	CP140192.1	123817	125385	+	1569	SRR10393081	1913
Lpas_G00000000026.1	CP140192.1	123817	125385	+	1569	SRR10393086	403
Lpas_G00000000026.1	CP140192.1	123817	125385	+	1569	SRR10393091	672
Lpas_G00000000026.1	CP140192.1	123817	125385	+	1569	SRR10393096	399
Lpas_G00000000026.1	CP140192.1	123817	125385	+	1569	SRR10393072	455
Lpas_G00000000026.1	CP140192.1	123817	125385	+	1569	SRR10393077	1273
Lpas_G00000000026.1	CP140192.1	123817	125385	+	1569	SRR10393082	926
Lpas_G00000000026.1	CP140192.1	123817	125385	+	1569	SRR10393087	971
Lpas_G00000000026.1	CP140192.1	123817	125385	+	1569	SRR10393092	583
Lpas_G00000000026.1	CP140192.1	123817	125385	+	1569	SRR10393073	22
Lpas_G00000000026.1	CP140192.1	123817	125385	+	1569	SRR10393078	2303
Lpas_G00000000026.1	CP140192.1	123817	125385	+	1569	SRR10393083	1116
Lpas_G00000000026.1	CP140192.1	123817	125385	+	1569	SRR10393088	900
Lpas_G00000000026.1	CP140192.1	123817	125385	+	1569	SRR10393093	923
Lpas_G00000000026.1	CP140192.1	123817	125385	+	1569	SRR10393098	20
Lpas_G00000000027.1	CP140192.1	128296	139701	+	11406	SRR10393069	362
Lpas_G00000000027.1	CP140192.1	128296	139701	+	11406	SRR10393074	49
Lpas_G00000000027.1	CP140192.1	128296	139701	+	11406	SRR10393079	1916
Lpas_G00000000027.1	CP140192.1	128296	139701	+	11406	SRR10393084	1094
Lpas_G00000000027.1	CP140192.1	128296	139701	+	11406	SRR10393089	840
Lpas_G00000000027.1	CP140192.1	128296	139701	+	11406	SRR10393094	601
Lpas_G00000000027.1	CP140192.1	128296	139701	+	11406	SRR10393070	686
Lpas_G00000000027.1	CP140192.1	128296	139701	+	11406	SRR10393075	29
Lpas_G00000000027.1	CP140192.1	128296	139701	+	11406	SRR10393080	1909
Lpas_G00000000027.1	CP140192.1	128296	139701	+	11406	SRR10393085	1293
Lpas_G00000000027.1	CP140192.1	128296	139701	+	11406	SRR10393090	374
Lpas_G00000000027.1	CP140192.1	128296	139701	+	11406	SRR10393095	370
Lpas_G00000000027.1	CP140192.1	128296	139701	+	11406	SRR10393071	272
Lpas_G00000000027.1	CP140192.1	128296	139701	+	11406	SRR10393076	1683
Lpas_G00000000027.1	CP140192.1	128296	139701	+	11406	SRR10393081	1820
Lpas_G00000000027.1	CP140192.1	128296	139701	+	11406	SRR10393086	536
Lpas_G00000000027.1	CP140192.1	128296	139701	+	11406	SRR10393091	608
Lpas_G00000000027.1	CP140192.1	128296	139701	+	11406	SRR10393096	513
Lpas_G00000000027.1	CP140192.1	128296	139701	+	11406	SRR10393072	520
Lpas_G00000000027.1	CP140192.1	128296	139701	+	11406	SRR10393077	1126
Lpas_G00000000027.1	CP140192.1	128296	139701	+	11406	SRR10393082	1239
Lpas_G00000000027.1	CP140192.1	128296	139701	+	11406	SRR10393087	1437
Lpas_G00000000027.1	CP140192.1	128296	139701	+	11406	SRR10393092	477
Lpas_G00000000027.1	CP140192.1	128296	139701	+	11406	SRR10393073	14
Lpas_G00000000027.1	CP140192.1	128296	139701	+	11406	SRR10393078	1930
Lpas_G00000000027.1	CP140192.1	128296	139701	+	11406	SRR10393083	1676
Lpas_G00000000027.1	CP140192.1	128296	139701	+	11406	SRR10393088	1169
Lpas_G00000000027.1	CP140192.1	128296	139701	+	11406	SRR10393093	778
Lpas_G00000000027.1	CP140192.1	128296	139701	+	11406	SRR10393098	32
Lpas_G00000000028.1	CP140192.1	140798	142462	+	1665	SRR10393069	681
Lpas_G00000000028.1	CP140192.1	140798	142462	+	1665	SRR10393074	164
Lpas_G00000000028.1	CP140192.1	140798	142462	+	1665	SRR10393079	3349
Lpas_G00000000028.1	CP140192.1	140798	142462	+	1665	SRR10393084	1898
Lpas_G00000000028.1	CP140192.1	140798	142462	+	1665	SRR10393089	1383
Lpas_G00000000028.1	CP140192.1	140798	142462	+	1665	SRR10393094	1468
Lpas_G00000000028.1	CP140192.1	140798	142462	+	1665	SRR10393070	1098
Lpas_G00000000028.1	CP140192.1	140798	142462	+	1665	SRR10393075	66
Lpas_G00000000028.1	CP140192.1	140798	142462	+	1665	SRR10393080	2646
Lpas_G00000000028.1	CP140192.1	140798	142462	+	1665	SRR10393085	1291
Lpas_G00000000028.1	CP140192.1	140798	142462	+	1665	SRR10393090	687
Lpas_G00000000028.1	CP140192.1	140798	142462	+	1665	SRR10393095	688
Lpas_G00000000028.1	CP140192.1	140798	142462	+	1665	SRR10393071	620
Lpas_G00000000028.1	CP140192.1	140798	142462	+	1665	SRR10393076	2866
Lpas_G00000000028.1	CP140192.1	140798	142462	+	1665	SRR10393081	2855
Lpas_G00000000028.1	CP140192.1	140798	142462	+	1665	SRR10393086	1470
Lpas_G00000000028.1	CP140192.1	140798	142462	+	1665	SRR10393091	1472
Lpas_G00000000028.1	CP140192.1	140798	142462	+	1665	SRR10393096	737
Lpas_G00000000028.1	CP140192.1	140798	142462	+	1665	SRR10393072	842
Lpas_G00000000028.1	CP140192.1	140798	142462	+	1665	SRR10393077	1980
Lpas_G00000000028.1	CP140192.1	140798	142462	+	1665	SRR10393082	1522
Lpas_G00000000028.1	CP140192.1	140798	142462	+	1665	SRR10393087	1685
Lpas_G00000000028.1	CP140192.1	140798	142462	+	1665	SRR10393092	1015
Lpas_G00000000028.1	CP140192.1	140798	142462	+	1665	SRR10393073	35
Lpas_G00000000028.1	CP140192.1	140798	142462	+	1665	SRR10393078	3122
Lpas_G00000000028.1	CP140192.1	140798	142462	+	1665	SRR10393083	2116
Lpas_G00000000028.1	CP140192.1	140798	142462	+	1665	SRR10393088	1888
Lpas_G00000000028.1	CP140192.1	140798	142462	+	1665	SRR10393093	1706
Lpas_G00000000028.1	CP140192.1	140798	142462	+	1665	SRR10393098	60
Lpas_G00000000029.1	CP140192.1	143311	144516	+	1206	SRR10393069	381
Lpas_G00000000029.1	CP140192.1	143311	144516	+	1206	SRR10393074	102
Lpas_G00000000029.1	CP140192.1	143311	144516	+	1206	SRR10393079	2922
Lpas_G00000000029.1	CP140192.1	143311	144516	+	1206	SRR10393084	1083
Lpas_G00000000029.1	CP140192.1	143311	144516	+	1206	SRR10393089	940
Lpas_G00000000029.1	CP140192.1	143311	144516	+	1206	SRR10393094	1042
Lpas_G00000000029.1	CP140192.1	143311	144516	+	1206	SRR10393070	663
Lpas_G00000000029.1	CP140192.1	143311	144516	+	1206	SRR10393075	41
Lpas_G00000000029.1	CP140192.1	143311	144516	+	1206	SRR10393080	2343
Lpas_G00000000029.1	CP140192.1	143311	144516	+	1206	SRR10393085	831
Lpas_G00000000029.1	CP140192.1	143311	144516	+	1206	SRR10393090	369
Lpas_G00000000029.1	CP140192.1	143311	144516	+	1206	SRR10393095	461
Lpas_G00000000029.1	CP140192.1	143311	144516	+	1206	SRR10393071	334
Lpas_G00000000029.1	CP140192.1	143311	144516	+	1206	SRR10393076	2503
Lpas_G00000000029.1	CP140192.1	143311	144516	+	1206	SRR10393081	2750
Lpas_G00000000029.1	CP140192.1	143311	144516	+	1206	SRR10393086	669
Lpas_G00000000029.1	CP140192.1	143311	144516	+	1206	SRR10393091	814
Lpas_G00000000029.1	CP140192.1	143311	144516	+	1206	SRR10393096	454
Lpas_G00000000029.1	CP140192.1	143311	144516	+	1206	SRR10393072	447
Lpas_G00000000029.1	CP140192.1	143311	144516	+	1206	SRR10393077	1808
Lpas_G00000000029.1	CP140192.1	143311	144516	+	1206	SRR10393082	1008
Lpas_G00000000029.1	CP140192.1	143311	144516	+	1206	SRR10393087	1015
Lpas_G00000000029.1	CP140192.1	143311	144516	+	1206	SRR10393092	768
Lpas_G00000000029.1	CP140192.1	143311	144516	+	1206	SRR10393073	7
Lpas_G00000000029.1	CP140192.1	143311	144516	+	1206	SRR10393078	2743
Lpas_G00000000029.1	CP140192.1	143311	144516	+	1206	SRR10393083	1224
Lpas_G00000000029.1	CP140192.1	143311	144516	+	1206	SRR10393088	1008
Lpas_G00000000029.1	CP140192.1	143311	144516	+	1206	SRR10393093	978
Lpas_G00000000029.1	CP140192.1	143311	144516	+	1206	SRR10393098	35
Lpas_G00000000030.1	CP140192.1	145469	148426	+	2958	SRR10393069	1184
Lpas_G00000000030.1	CP140192.1	145469	148426	+	2958	SRR10393074	235
Lpas_G00000000030.1	CP140192.1	145469	148426	+	2958	SRR10393079	5506
Lpas_G00000000030.1	CP140192.1	145469	148426	+	2958	SRR10393084	3453
Lpas_G00000000030.1	CP140192.1	145469	148426	+	2958	SRR10393089	2070
Lpas_G00000000030.1	CP140192.1	145469	148426	+	2958	SRR10393094	2020
Lpas_G00000000030.1	CP140192.1	145469	148426	+	2958	SRR10393070	1872
Lpas_G00000000030.1	CP140192.1	145469	148426	+	2958	SRR10393075	60
Lpas_G00000000030.1	CP140192.1	145469	148426	+	2958	SRR10393080	4561
Lpas_G00000000030.1	CP140192.1	145469	148426	+	2958	SRR10393085	2732
Lpas_G00000000030.1	CP140192.1	145469	148426	+	2958	SRR10393090	1242
Lpas_G00000000030.1	CP140192.1	145469	148426	+	2958	SRR10393095	1171
Lpas_G00000000030.1	CP140192.1	145469	148426	+	2958	SRR10393071	840
Lpas_G00000000030.1	CP140192.1	145469	148426	+	2958	SRR10393076	4972
Lpas_G00000000030.1	CP140192.1	145469	148426	+	2958	SRR10393081	4628
Lpas_G00000000030.1	CP140192.1	145469	148426	+	2958	SRR10393086	675
Lpas_G00000000030.1	CP140192.1	145469	148426	+	2958	SRR10393091	2863
Lpas_G00000000030.1	CP140192.1	145469	148426	+	2958	SRR10393096	1223
Lpas_G00000000030.1	CP140192.1	145469	148426	+	2958	SRR10393072	1408
Lpas_G00000000030.1	CP140192.1	145469	148426	+	2958	SRR10393077	3324
Lpas_G00000000030.1	CP140192.1	145469	148426	+	2958	SRR10393082	3452
Lpas_G00000000030.1	CP140192.1	145469	148426	+	2958	SRR10393087	3495
Lpas_G00000000030.1	CP140192.1	145469	148426	+	2958	SRR10393092	1689
Lpas_G00000000030.1	CP140192.1	145469	148426	+	2958	SRR10393073	59
Lpas_G00000000030.1	CP140192.1	145469	148426	+	2958	SRR10393078	5088
Lpas_G00000000030.1	CP140192.1	145469	148426	+	2958	SRR10393083	3986
Lpas_G00000000030.1	CP140192.1	145469	148426	+	2958	SRR10393088	2445
Lpas_G00000000030.1	CP140192.1	145469	148426	+	2958	SRR10393093	3122
Lpas_G00000000030.1	CP140192.1	145469	148426	+	2958	SRR10393098	75
Lpas_G00000000031.1	CP140192.1	149051	149275	+	225	SRR10393069	632
Lpas_G00000000031.1	CP140192.1	149051	149275	+	225	SRR10393074	232
Lpas_G00000000031.1	CP140192.1	149051	149275	+	225	SRR10393079	9585
Lpas_G00000000031.1	CP140192.1	149051	149275	+	225	SRR10393084	1418
Lpas_G00000000031.1	CP140192.1	149051	149275	+	225	SRR10393089	884
Lpas_G00000000031.1	CP140192.1	149051	149275	+	225	SRR10393094	1179
Lpas_G00000000031.1	CP140192.1	149051	149275	+	225	SRR10393070	929
Lpas_G00000000031.1	CP140192.1	149051	149275	+	225	SRR10393075	150
Lpas_G00000000031.1	CP140192.1	149051	149275	+	225	SRR10393080	7831
Lpas_G00000000031.1	CP140192.1	149051	149275	+	225	SRR10393085	884
Lpas_G00000000031.1	CP140192.1	149051	149275	+	225	SRR10393090	464
Lpas_G00000000031.1	CP140192.1	149051	149275	+	225	SRR10393095	650
Lpas_G00000000031.1	CP140192.1	149051	149275	+	225	SRR10393071	457
Lpas_G00000000031.1	CP140192.1	149051	149275	+	225	SRR10393076	8180
Lpas_G00000000031.1	CP140192.1	149051	149275	+	225	SRR10393081	9488
Lpas_G00000000031.1	CP140192.1	149051	149275	+	225	SRR10393086	522
Lpas_G00000000031.1	CP140192.1	149051	149275	+	225	SRR10393091	1186
Lpas_G00000000031.1	CP140192.1	149051	149275	+	225	SRR10393096	638
Lpas_G00000000031.1	CP140192.1	149051	149275	+	225	SRR10393072	695
Lpas_G00000000031.1	CP140192.1	149051	149275	+	225	SRR10393077	5830
Lpas_G00000000031.1	CP140192.1	149051	149275	+	225	SRR10393082	1006
Lpas_G00000000031.1	CP140192.1	149051	149275	+	225	SRR10393087	1190
Lpas_G00000000031.1	CP140192.1	149051	149275	+	225	SRR10393092	810
Lpas_G00000000031.1	CP140192.1	149051	149275	+	225	SRR10393073	86
Lpas_G00000000031.1	CP140192.1	149051	149275	+	225	SRR10393078	8708
Lpas_G00000000031.1	CP140192.1	149051	149275	+	225	SRR10393083	1437
Lpas_G00000000031.1	CP140192.1	149051	149275	+	225	SRR10393088	960
Lpas_G00000000031.1	CP140192.1	149051	149275	+	225	SRR10393093	1260
Lpas_G00000000031.1	CP140192.1	149051	149275	+	225	SRR10393098	72
Lpas_G00000000032.1	CP140192.1	150276	151886	+	1611	SRR10393069	460
Lpas_G00000000032.1	CP140192.1	150276	151886	+	1611	SRR10393074	55
Lpas_G00000000032.1	CP140192.1	150276	151886	+	1611	SRR10393079	2080
Lpas_G00000000032.1	CP140192.1	150276	151886	+	1611	SRR10393084	1069
Lpas_G00000000032.1	CP140192.1	150276	151886	+	1611	SRR10393089	851
Lpas_G00000000032.1	CP140192.1	150276	151886	+	1611	SRR10393094	839
Lpas_G00000000032.1	CP140192.1	150276	151886	+	1611	SRR10393070	723
Lpas_G00000000032.1	CP140192.1	150276	151886	+	1611	SRR10393075	40
Lpas_G00000000032.1	CP140192.1	150276	151886	+	1611	SRR10393080	1790
Lpas_G00000000032.1	CP140192.1	150276	151886	+	1611	SRR10393085	679
Lpas_G00000000032.1	CP140192.1	150276	151886	+	1611	SRR10393090	286
Lpas_G00000000032.1	CP140192.1	150276	151886	+	1611	SRR10393095	451
Lpas_G00000000032.1	CP140192.1	150276	151886	+	1611	SRR10393071	309
Lpas_G00000000032.1	CP140192.1	150276	151886	+	1611	SRR10393076	2084
Lpas_G00000000032.1	CP140192.1	150276	151886	+	1611	SRR10393081	1805
Lpas_G00000000032.1	CP140192.1	150276	151886	+	1611	SRR10393086	485
Lpas_G00000000032.1	CP140192.1	150276	151886	+	1611	SRR10393091	702
Lpas_G00000000032.1	CP140192.1	150276	151886	+	1611	SRR10393096	500
Lpas_G00000000032.1	CP140192.1	150276	151886	+	1611	SRR10393072	494
Lpas_G00000000032.1	CP140192.1	150276	151886	+	1611	SRR10393077	1212
Lpas_G00000000032.1	CP140192.1	150276	151886	+	1611	SRR10393082	872
Lpas_G00000000032.1	CP140192.1	150276	151886	+	1611	SRR10393087	946
Lpas_G00000000032.1	CP140192.1	150276	151886	+	1611	SRR10393092	577
Lpas_G00000000032.1	CP140192.1	150276	151886	+	1611	SRR10393073	20
Lpas_G00000000032.1	CP140192.1	150276	151886	+	1611	SRR10393078	2010
Lpas_G00000000032.1	CP140192.1	150276	151886	+	1611	SRR10393083	1025
Lpas_G00000000032.1	CP140192.1	150276	151886	+	1611	SRR10393088	734
Lpas_G00000000032.1	CP140192.1	150276	151886	+	1611	SRR10393093	878
Lpas_G00000000032.1	CP140192.1	150276	151886	+	1611	SRR10393098	33
Lpas_G00000000033.1	CP140192.1	152878	156126	+	3249	SRR10393069	683
Lpas_G00000000033.1	CP140192.1	152878	156126	+	3249	SRR10393074	121
Lpas_G00000000033.1	CP140192.1	152878	156126	+	3249	SRR10393079	2437
Lpas_G00000000033.1	CP140192.1	152878	156126	+	3249	SRR10393084	1638
Lpas_G00000000033.1	CP140192.1	152878	156126	+	3249	SRR10393089	1629
Lpas_G00000000033.1	CP140192.1	152878	156126	+	3249	SRR10393094	1452
Lpas_G00000000033.1	CP140192.1	152878	156126	+	3249	SRR10393070	1188
Lpas_G00000000033.1	CP140192.1	152878	156126	+	3249	SRR10393075	43
Lpas_G00000000033.1	CP140192.1	152878	156126	+	3249	SRR10393080	2051
Lpas_G00000000033.1	CP140192.1	152878	156126	+	3249	SRR10393085	1091
Lpas_G00000000033.1	CP140192.1	152878	156126	+	3249	SRR10393090	735
Lpas_G00000000033.1	CP140192.1	152878	156126	+	3249	SRR10393095	793
Lpas_G00000000033.1	CP140192.1	152878	156126	+	3249	SRR10393071	700
Lpas_G00000000033.1	CP140192.1	152878	156126	+	3249	SRR10393076	2261
Lpas_G00000000033.1	CP140192.1	152878	156126	+	3249	SRR10393081	2209
Lpas_G00000000033.1	CP140192.1	152878	156126	+	3249	SRR10393086	1176
Lpas_G00000000033.1	CP140192.1	152878	156126	+	3249	SRR10393091	1239
Lpas_G00000000033.1	CP140192.1	152878	156126	+	3249	SRR10393096	701
Lpas_G00000000033.1	CP140192.1	152878	156126	+	3249	SRR10393072	789
Lpas_G00000000033.1	CP140192.1	152878	156126	+	3249	SRR10393077	1551
Lpas_G00000000033.1	CP140192.1	152878	156126	+	3249	SRR10393082	1388
Lpas_G00000000033.1	CP140192.1	152878	156126	+	3249	SRR10393087	1552
Lpas_G00000000033.1	CP140192.1	152878	156126	+	3249	SRR10393092	1124
Lpas_G00000000033.1	CP140192.1	152878	156126	+	3249	SRR10393073	16
Lpas_G00000000033.1	CP140192.1	152878	156126	+	3249	SRR10393078	2289
Lpas_G00000000033.1	CP140192.1	152878	156126	+	3249	SRR10393083	1856
Lpas_G00000000033.1	CP140192.1	152878	156126	+	3249	SRR10393088	1692
Lpas_G00000000033.1	CP140192.1	152878	156126	+	3249	SRR10393093	1649
Lpas_G00000000033.1	CP140192.1	152878	156126	+	3249	SRR10393098	58
Lpas_G00000000034.1	CP140192.1	156805	157500	+	696	SRR10393069	253
Lpas_G00000000034.1	CP140192.1	156805	157500	+	696	SRR10393074	16
Lpas_G00000000034.1	CP140192.1	156805	157500	+	696	SRR10393079	933
Lpas_G00000000034.1	CP140192.1	156805	157500	+	696	SRR10393084	646
Lpas_G00000000034.1	CP140192.1	156805	157500	+	696	SRR10393089	511
Lpas_G00000000034.1	CP140192.1	156805	157500	+	696	SRR10393094	553
Lpas_G00000000034.1	CP140192.1	156805	157500	+	696	SRR10393070	510
Lpas_G00000000034.1	CP140192.1	156805	157500	+	696	SRR10393075	14
Lpas_G00000000034.1	CP140192.1	156805	157500	+	696	SRR10393080	804
Lpas_G00000000034.1	CP140192.1	156805	157500	+	696	SRR10393085	362
Lpas_G00000000034.1	CP140192.1	156805	157500	+	696	SRR10393090	181
Lpas_G00000000034.1	CP140192.1	156805	157500	+	696	SRR10393095	304
Lpas_G00000000034.1	CP140192.1	156805	157500	+	696	SRR10393071	206
Lpas_G00000000034.1	CP140192.1	156805	157500	+	696	SRR10393076	862
Lpas_G00000000034.1	CP140192.1	156805	157500	+	696	SRR10393081	870
Lpas_G00000000034.1	CP140192.1	156805	157500	+	696	SRR10393086	255
Lpas_G00000000034.1	CP140192.1	156805	157500	+	696	SRR10393091	434
Lpas_G00000000034.1	CP140192.1	156805	157500	+	696	SRR10393096	373
Lpas_G00000000034.1	CP140192.1	156805	157500	+	696	SRR10393072	313
Lpas_G00000000034.1	CP140192.1	156805	157500	+	696	SRR10393077	571
Lpas_G00000000034.1	CP140192.1	156805	157500	+	696	SRR10393082	649
Lpas_G00000000034.1	CP140192.1	156805	157500	+	696	SRR10393087	504
Lpas_G00000000034.1	CP140192.1	156805	157500	+	696	SRR10393092	474
Lpas_G00000000034.1	CP140192.1	156805	157500	+	696	SRR10393073	7
Lpas_G00000000034.1	CP140192.1	156805	157500	+	696	SRR10393078	877
Lpas_G00000000034.1	CP140192.1	156805	157500	+	696	SRR10393083	851
Lpas_G00000000034.1	CP140192.1	156805	157500	+	696	SRR10393088	343
Lpas_G00000000034.1	CP140192.1	156805	157500	+	696	SRR10393093	492
Lpas_G00000000034.1	CP140192.1	156805	157500	+	696	SRR10393098	10
Lpas_G00000000035.1	CP140192.1	159944	169513	+	9570	SRR10393069	818
Lpas_G00000000035.1	CP140192.1	159944	169513	+	9570	SRR10393074	126
Lpas_G00000000035.1	CP140192.1	159944	169513	+	9570	SRR10393079	3960
Lpas_G00000000035.1	CP140192.1	159944	169513	+	9570	SRR10393084	2702
Lpas_G00000000035.1	CP140192.1	159944	169513	+	9570	SRR10393089	3041
Lpas_G00000000035.1	CP140192.1	159944	169513	+	9570	SRR10393094	1882
Lpas_G00000000035.1	CP140192.1	159944	169513	+	9570	SRR10393070	1701
Lpas_G00000000035.1	CP140192.1	159944	169513	+	9570	SRR10393075	55
Lpas_G00000000035.1	CP140192.1	159944	169513	+	9570	SRR10393080	3633
Lpas_G00000000035.1	CP140192.1	159944	169513	+	9570	SRR10393085	2741
Lpas_G00000000035.1	CP140192.1	159944	169513	+	9570	SRR10393090	1142
Lpas_G00000000035.1	CP140192.1	159944	169513	+	9570	SRR10393095	966
Lpas_G00000000035.1	CP140192.1	159944	169513	+	9570	SRR10393071	802
Lpas_G00000000035.1	CP140192.1	159944	169513	+	9570	SRR10393076	3600
Lpas_G00000000035.1	CP140192.1	159944	169513	+	9570	SRR10393081	3542
Lpas_G00000000035.1	CP140192.1	159944	169513	+	9570	SRR10393086	1590
Lpas_G00000000035.1	CP140192.1	159944	169513	+	9570	SRR10393091	2107
Lpas_G00000000035.1	CP140192.1	159944	169513	+	9570	SRR10393096	1031
Lpas_G00000000035.1	CP140192.1	159944	169513	+	9570	SRR10393072	1211
Lpas_G00000000035.1	CP140192.1	159944	169513	+	9570	SRR10393077	2338
Lpas_G00000000035.1	CP140192.1	159944	169513	+	9570	SRR10393082	2641
Lpas_G00000000035.1	CP140192.1	159944	169513	+	9570	SRR10393087	3431
Lpas_G00000000035.1	CP140192.1	159944	169513	+	9570	SRR10393092	1616
Lpas_G00000000035.1	CP140192.1	159944	169513	+	9570	SRR10393073	28
Lpas_G00000000035.1	CP140192.1	159944	169513	+	9570	SRR10393078	3768
Lpas_G00000000035.1	CP140192.1	159944	169513	+	9570	SRR10393083	3188
Lpas_G00000000035.1	CP140192.1	159944	169513	+	9570	SRR10393088	3237
Lpas_G00000000035.1	CP140192.1	159944	169513	+	9570	SRR10393093	2260
Lpas_G00000000035.1	CP140192.1	159944	169513	+	9570	SRR10393098	63
Lpas_G00000000036.1	CP140192.1	170568	177305	+	6738	SRR10393069	578.5
Lpas_G00000000036.1	CP140192.1	170568	177305	+	6738	SRR10393074	61
Lpas_G00000000036.1	CP140192.1	170568	177305	+	6738	SRR10393079	4108.5
Lpas_G00000000036.1	CP140192.1	170568	177305	+	6738	SRR10393084	1634
Lpas_G00000000036.1	CP140192.1	170568	177305	+	6738	SRR10393089	1325
Lpas_G00000000036.1	CP140192.1	170568	177305	+	6738	SRR10393094	992.5
Lpas_G00000000036.1	CP140192.1	170568	177305	+	6738	SRR10393070	837
Lpas_G00000000036.1	CP140192.1	170568	177305	+	6738	SRR10393075	42.5
Lpas_G00000000036.1	CP140192.1	170568	177305	+	6738	SRR10393080	4172
Lpas_G00000000036.1	CP140192.1	170568	177305	+	6738	SRR10393085	1643
Lpas_G00000000036.1	CP140192.1	170568	177305	+	6738	SRR10393090	684
Lpas_G00000000036.1	CP140192.1	170568	177305	+	6738	SRR10393095	533.5
Lpas_G00000000036.1	CP140192.1	170568	177305	+	6738	SRR10393071	384.5
Lpas_G00000000036.1	CP140192.1	170568	177305	+	6738	SRR10393076	3872
Lpas_G00000000036.1	CP140192.1	170568	177305	+	6738	SRR10393081	4048
Lpas_G00000000036.1	CP140192.1	170568	177305	+	6738	SRR10393086	731.5
Lpas_G00000000036.1	CP140192.1	170568	177305	+	6738	SRR10393091	1367
Lpas_G00000000036.1	CP140192.1	170568	177305	+	6738	SRR10393096	525.5
Lpas_G00000000036.1	CP140192.1	170568	177305	+	6738	SRR10393072	532
Lpas_G00000000036.1	CP140192.1	170568	177305	+	6738	SRR10393077	2526.5
Lpas_G00000000036.1	CP140192.1	170568	177305	+	6738	SRR10393082	1540.5
Lpas_G00000000036.1	CP140192.1	170568	177305	+	6738	SRR10393087	2136.17
Lpas_G00000000036.1	CP140192.1	170568	177305	+	6738	SRR10393092	727.5
Lpas_G00000000036.1	CP140192.1	170568	177305	+	6738	SRR10393073	23.5
Lpas_G00000000036.1	CP140192.1	170568	177305	+	6738	SRR10393078	4006.5
Lpas_G00000000036.1	CP140192.1	170568	177305	+	6738	SRR10393083	1596.5
Lpas_G00000000036.1	CP140192.1	170568	177305	+	6738	SRR10393088	2372.5
Lpas_G00000000036.1	CP140192.1	170568	177305	+	6738	SRR10393093	1233
Lpas_G00000000036.1	CP140192.1	170568	177305	+	6738	SRR10393098	21.5
Lpas_G00000000038.1	CP140192.1	178618	179082	+	465	SRR10393069	13.5
Lpas_G00000000038.1	CP140192.1	178618	179082	+	465	SRR10393074	1
Lpas_G00000000038.1	CP140192.1	178618	179082	+	465	SRR10393079	33.73
Lpas_G00000000038.1	CP140192.1	178618	179082	+	465	SRR10393084	12.87
Lpas_G00000000038.1	CP140192.1	178618	179082	+	465	SRR10393089	20.13
Lpas_G00000000038.1	CP140192.1	178618	179082	+	465	SRR10393094	17.53
Lpas_G00000000038.1	CP140192.1	178618	179082	+	465	SRR10393070	13.37
Lpas_G00000000038.1	CP140192.1	178618	179082	+	465	SRR10393075	0
Lpas_G00000000038.1	CP140192.1	178618	179082	+	465	SRR10393080	28.67
Lpas_G00000000038.1	CP140192.1	178618	179082	+	465	SRR10393085	7.57
Lpas_G00000000038.1	CP140192.1	178618	179082	+	465	SRR10393090	5.37
Lpas_G00000000038.1	CP140192.1	178618	179082	+	465	SRR10393095	8.17
Lpas_G00000000038.1	CP140192.1	178618	179082	+	465	SRR10393071	7.67
Lpas_G00000000038.1	CP140192.1	178618	179082	+	465	SRR10393076	32.93
Lpas_G00000000038.1	CP140192.1	178618	179082	+	465	SRR10393081	20.73
Lpas_G00000000038.1	CP140192.1	178618	179082	+	465	SRR10393086	2.53
Lpas_G00000000038.1	CP140192.1	178618	179082	+	465	SRR10393091	26.1
Lpas_G00000000038.1	CP140192.1	178618	179082	+	465	SRR10393096	6.57
Lpas_G00000000038.1	CP140192.1	178618	179082	+	465	SRR10393072	6.33
Lpas_G00000000038.1	CP140192.1	178618	179082	+	465	SRR10393077	35.2
Lpas_G00000000038.1	CP140192.1	178618	179082	+	465	SRR10393082	17.83
Lpas_G00000000038.1	CP140192.1	178618	179082	+	465	SRR10393087	12.03
Lpas_G00000000038.1	CP140192.1	178618	179082	+	465	SRR10393092	6.7
Lpas_G00000000038.1	CP140192.1	178618	179082	+	465	SRR10393073	0.17
Lpas_G00000000038.1	CP140192.1	178618	179082	+	465	SRR10393078	30.83
Lpas_G00000000038.1	CP140192.1	178618	179082	+	465	SRR10393083	15.67
Lpas_G00000000038.1	CP140192.1	178618	179082	+	465	SRR10393088	30.77
Lpas_G00000000038.1	CP140192.1	178618	179082	+	465	SRR10393093	25.63
Lpas_G00000000038.1	CP140192.1	178618	179082	+	465	SRR10393098	2
Lpas_G00000000039.1	CP140192.1	180092	180922	+	831	SRR10393069	19.17
Lpas_G00000000039.1	CP140192.1	180092	180922	+	831	SRR10393074	1.5
Lpas_G00000000039.1	CP140192.1	180092	180922	+	831	SRR10393079	22.67
Lpas_G00000000039.1	CP140192.1	180092	180922	+	831	SRR10393084	37.83
Lpas_G00000000039.1	CP140192.1	180092	180922	+	831	SRR10393089	24.75
Lpas_G00000000039.1	CP140192.1	180092	180922	+	831	SRR10393094	35.33
Lpas_G00000000039.1	CP140192.1	180092	180922	+	831	SRR10393070	26.33
Lpas_G00000000039.1	CP140192.1	180092	180922	+	831	SRR10393075	0.67
Lpas_G00000000039.1	CP140192.1	180092	180922	+	831	SRR10393080	32.33
Lpas_G00000000039.1	CP140192.1	180092	180922	+	831	SRR10393085	34.58
Lpas_G00000000039.1	CP140192.1	180092	180922	+	831	SRR10393090	25.25
Lpas_G00000000039.1	CP140192.1	180092	180922	+	831	SRR10393095	12.5
Lpas_G00000000039.1	CP140192.1	180092	180922	+	831	SRR10393071	22.25
Lpas_G00000000039.1	CP140192.1	180092	180922	+	831	SRR10393076	42.92
Lpas_G00000000039.1	CP140192.1	180092	180922	+	831	SRR10393081	33.83
Lpas_G00000000039.1	CP140192.1	180092	180922	+	831	SRR10393086	22.17
Lpas_G00000000039.1	CP140192.1	180092	180922	+	831	SRR10393091	68.58
Lpas_G00000000039.1	CP140192.1	180092	180922	+	831	SRR10393096	16.17
Lpas_G00000000039.1	CP140192.1	180092	180922	+	831	SRR10393072	7.92
Lpas_G00000000039.1	CP140192.1	180092	180922	+	831	SRR10393077	23.25
Lpas_G00000000039.1	CP140192.1	180092	180922	+	831	SRR10393082	28.08
Lpas_G00000000039.1	CP140192.1	180092	180922	+	831	SRR10393087	23.87
Lpas_G00000000039.1	CP140192.1	180092	180922	+	831	SRR10393092	30.33
Lpas_G00000000039.1	CP140192.1	180092	180922	+	831	SRR10393073	1.25
Lpas_G00000000039.1	CP140192.1	180092	180922	+	831	SRR10393078	35.08
Lpas_G00000000039.1	CP140192.1	180092	180922	+	831	SRR10393083	28.33
Lpas_G00000000039.1	CP140192.1	180092	180922	+	831	SRR10393088	50.75
Lpas_G00000000039.1	CP140192.1	180092	180922	+	831	SRR10393093	72.67
Lpas_G00000000039.1	CP140192.1	180092	180922	+	831	SRR10393098	4.33
Lpas_G00000000040.1	CP140192.1	182671	184143	+	1473	SRR10393069	75.31
Lpas_G00000000040.1	CP140192.1	182671	184143	+	1473	SRR10393074	10.97
Lpas_G00000000040.1	CP140192.1	182671	184143	+	1473	SRR10393079	198.67
Lpas_G00000000040.1	CP140192.1	182671	184143	+	1473	SRR10393084	243.31
Lpas_G00000000040.1	CP140192.1	182671	184143	+	1473	SRR10393089	136.2
Lpas_G00000000040.1	CP140192.1	182671	184143	+	1473	SRR10393094	148.07
Lpas_G00000000040.1	CP140192.1	182671	184143	+	1473	SRR10393070	111.99
Lpas_G00000000040.1	CP140192.1	182671	184143	+	1473	SRR10393075	10.1
Lpas_G00000000040.1	CP140192.1	182671	184143	+	1473	SRR10393080	185.71
Lpas_G00000000040.1	CP140192.1	182671	184143	+	1473	SRR10393085	177.22
Lpas_G00000000040.1	CP140192.1	182671	184143	+	1473	SRR10393090	84.91
Lpas_G00000000040.1	CP140192.1	182671	184143	+	1473	SRR10393095	85.24
Lpas_G00000000040.1	CP140192.1	182671	184143	+	1473	SRR10393071	53.98
Lpas_G00000000040.1	CP140192.1	182671	184143	+	1473	SRR10393076	201.24
Lpas_G00000000040.1	CP140192.1	182671	184143	+	1473	SRR10393081	178.68
Lpas_G00000000040.1	CP140192.1	182671	184143	+	1473	SRR10393086	98.53
Lpas_G00000000040.1	CP140192.1	182671	184143	+	1473	SRR10393091	205.11
Lpas_G00000000040.1	CP140192.1	182671	184143	+	1473	SRR10393096	59.91
Lpas_G00000000040.1	CP140192.1	182671	184143	+	1473	SRR10393072	58.47
Lpas_G00000000040.1	CP140192.1	182671	184143	+	1473	SRR10393077	121.9
Lpas_G00000000040.1	CP140192.1	182671	184143	+	1473	SRR10393082	182.4
Lpas_G00000000040.1	CP140192.1	182671	184143	+	1473	SRR10393087	174.5
Lpas_G00000000040.1	CP140192.1	182671	184143	+	1473	SRR10393092	111.67
Lpas_G00000000040.1	CP140192.1	182671	184143	+	1473	SRR10393073	2.52
Lpas_G00000000040.1	CP140192.1	182671	184143	+	1473	SRR10393078	180.75
Lpas_G00000000040.1	CP140192.1	182671	184143	+	1473	SRR10393083	191.99
Lpas_G00000000040.1	CP140192.1	182671	184143	+	1473	SRR10393088	201.19
Lpas_G00000000040.1	CP140192.1	182671	184143	+	1473	SRR10393093	299.26
Lpas_G00000000040.1	CP140192.1	182671	184143	+	1473	SRR10393098	7.13
Lpas_G00000000042.1	CP140192.1	184634	185014	-	381	SRR10393069	6.83
Lpas_G00000000042.1	CP140192.1	184634	185014	-	381	SRR10393074	2.5
Lpas_G00000000042.1	CP140192.1	184634	185014	-	381	SRR10393079	19.33
Lpas_G00000000042.1	CP140192.1	184634	185014	-	381	SRR10393084	20.33
Lpas_G00000000042.1	CP140192.1	184634	185014	-	381	SRR10393089	11.83
Lpas_G00000000042.1	CP140192.1	184634	185014	-	381	SRR10393094	39.5
Lpas_G00000000042.1	CP140192.1	184634	185014	-	381	SRR10393070	19.83
Lpas_G00000000042.1	CP140192.1	184634	185014	-	381	SRR10393075	0
Lpas_G00000000042.1	CP140192.1	184634	185014	-	381	SRR10393080	25.67
Lpas_G00000000042.1	CP140192.1	184634	185014	-	381	SRR10393085	24.83
Lpas_G00000000042.1	CP140192.1	184634	185014	-	381	SRR10393090	9.67
Lpas_G00000000042.1	CP140192.1	184634	185014	-	381	SRR10393095	8.5
Lpas_G00000000042.1	CP140192.1	184634	185014	-	381	SRR10393071	5.5
Lpas_G00000000042.1	CP140192.1	184634	185014	-	381	SRR10393076	17.67
Lpas_G00000000042.1	CP140192.1	184634	185014	-	381	SRR10393081	28
Lpas_G00000000042.1	CP140192.1	184634	185014	-	381	SRR10393086	10.5
Lpas_G00000000042.1	CP140192.1	184634	185014	-	381	SRR10393091	49.67
Lpas_G00000000042.1	CP140192.1	184634	185014	-	381	SRR10393096	8.17
Lpas_G00000000042.1	CP140192.1	184634	185014	-	381	SRR10393072	9.83
Lpas_G00000000042.1	CP140192.1	184634	185014	-	381	SRR10393077	11
Lpas_G00000000042.1	CP140192.1	184634	185014	-	381	SRR10393082	18
Lpas_G00000000042.1	CP140192.1	184634	185014	-	381	SRR10393087	17.17
Lpas_G00000000042.1	CP140192.1	184634	185014	-	381	SRR10393092	8.33
Lpas_G00000000042.1	CP140192.1	184634	185014	-	381	SRR10393073	0
Lpas_G00000000042.1	CP140192.1	184634	185014	-	381	SRR10393078	18.83
Lpas_G00000000042.1	CP140192.1	184634	185014	-	381	SRR10393083	20.5
Lpas_G00000000042.1	CP140192.1	184634	185014	-	381	SRR10393088	25.67
Lpas_G00000000042.1	CP140192.1	184634	185014	-	381	SRR10393093	50.17
Lpas_G00000000042.1	CP140192.1	184634	185014	-	381	SRR10393098	0
Lpas_G00000000043.1	CP140192.1	185070	185519	+	450	SRR10393069	31.5
Lpas_G00000000043.1	CP140192.1	185070	185519	+	450	SRR10393074	1
Lpas_G00000000043.1	CP140192.1	185070	185519	+	450	SRR10393079	308.5
Lpas_G00000000043.1	CP140192.1	185070	185519	+	450	SRR10393084	122
Lpas_G00000000043.1	CP140192.1	185070	185519	+	450	SRR10393089	109
Lpas_G00000000043.1	CP140192.1	185070	185519	+	450	SRR10393094	69.5
Lpas_G00000000043.1	CP140192.1	185070	185519	+	450	SRR10393070	64
Lpas_G00000000043.1	CP140192.1	185070	185519	+	450	SRR10393075	4.5
Lpas_G00000000043.1	CP140192.1	185070	185519	+	450	SRR10393080	315
Lpas_G00000000043.1	CP140192.1	185070	185519	+	450	SRR10393085	161
Lpas_G00000000043.1	CP140192.1	185070	185519	+	450	SRR10393090	41
Lpas_G00000000043.1	CP140192.1	185070	185519	+	450	SRR10393095	38.5
Lpas_G00000000043.1	CP140192.1	185070	185519	+	450	SRR10393071	21.5
Lpas_G00000000043.1	CP140192.1	185070	185519	+	450	SRR10393076	305
Lpas_G00000000043.1	CP140192.1	185070	185519	+	450	SRR10393081	311
Lpas_G00000000043.1	CP140192.1	185070	185519	+	450	SRR10393086	43.5
Lpas_G00000000043.1	CP140192.1	185070	185519	+	450	SRR10393091	106
Lpas_G00000000043.1	CP140192.1	185070	185519	+	450	SRR10393096	38.5
Lpas_G00000000043.1	CP140192.1	185070	185519	+	450	SRR10393072	35
Lpas_G00000000043.1	CP140192.1	185070	185519	+	450	SRR10393077	206.5
Lpas_G00000000043.1	CP140192.1	185070	185519	+	450	SRR10393082	104.5
Lpas_G00000000043.1	CP140192.1	185070	185519	+	450	SRR10393087	175.83
Lpas_G00000000043.1	CP140192.1	185070	185519	+	450	SRR10393092	60.5
Lpas_G00000000043.1	CP140192.1	185070	185519	+	450	SRR10393073	1.5
Lpas_G00000000043.1	CP140192.1	185070	185519	+	450	SRR10393078	312.5
Lpas_G00000000043.1	CP140192.1	185070	185519	+	450	SRR10393083	119.5
Lpas_G00000000043.1	CP140192.1	185070	185519	+	450	SRR10393088	206.5
Lpas_G00000000043.1	CP140192.1	185070	185519	+	450	SRR10393093	98
Lpas_G00000000043.1	CP140192.1	185070	185519	+	450	SRR10393098	0.5
Lpas_G00000000045.1	CP140192.1	186372	186797	+	426	SRR10393069	2.83
Lpas_G00000000045.1	CP140192.1	186372	186797	+	426	SRR10393074	0
Lpas_G00000000045.1	CP140192.1	186372	186797	+	426	SRR10393079	22.17
Lpas_G00000000045.1	CP140192.1	186372	186797	+	426	SRR10393084	12
Lpas_G00000000045.1	CP140192.1	186372	186797	+	426	SRR10393089	9.83
Lpas_G00000000045.1	CP140192.1	186372	186797	+	426	SRR10393094	15.67
Lpas_G00000000045.1	CP140192.1	186372	186797	+	426	SRR10393070	11.83
Lpas_G00000000045.1	CP140192.1	186372	186797	+	426	SRR10393075	0.5
Lpas_G00000000045.1	CP140192.1	186372	186797	+	426	SRR10393080	11.67
Lpas_G00000000045.1	CP140192.1	186372	186797	+	426	SRR10393085	11.33
Lpas_G00000000045.1	CP140192.1	186372	186797	+	426	SRR10393090	4
Lpas_G00000000045.1	CP140192.1	186372	186797	+	426	SRR10393095	1.67
Lpas_G00000000045.1	CP140192.1	186372	186797	+	426	SRR10393071	4.17
Lpas_G00000000045.1	CP140192.1	186372	186797	+	426	SRR10393076	12.17
Lpas_G00000000045.1	CP140192.1	186372	186797	+	426	SRR10393081	6.33
Lpas_G00000000045.1	CP140192.1	186372	186797	+	426	SRR10393086	1.83
Lpas_G00000000045.1	CP140192.1	186372	186797	+	426	SRR10393091	12.5
Lpas_G00000000045.1	CP140192.1	186372	186797	+	426	SRR10393096	5.67
Lpas_G00000000045.1	CP140192.1	186372	186797	+	426	SRR10393072	4.17
Lpas_G00000000045.1	CP140192.1	186372	186797	+	426	SRR10393077	6.83
Lpas_G00000000045.1	CP140192.1	186372	186797	+	426	SRR10393082	11
Lpas_G00000000045.1	CP140192.1	186372	186797	+	426	SRR10393087	6.83
Lpas_G00000000045.1	CP140192.1	186372	186797	+	426	SRR10393092	6
Lpas_G00000000045.1	CP140192.1	186372	186797	+	426	SRR10393073	0
Lpas_G00000000045.1	CP140192.1	186372	186797	+	426	SRR10393078	14.67
Lpas_G00000000045.1	CP140192.1	186372	186797	+	426	SRR10393083	9
Lpas_G00000000045.1	CP140192.1	186372	186797	+	426	SRR10393088	6
Lpas_G00000000045.1	CP140192.1	186372	186797	+	426	SRR10393093	14
Lpas_G00000000045.1	CP140192.1	186372	186797	+	426	SRR10393098	0
Lpas_G00000000046.1	CP140192.1	190818	196421	+	5604	SRR10393069	0
Lpas_G00000000046.1	CP140192.1	190818	196421	+	5604	SRR10393074	0
Lpas_G00000000046.1	CP140192.1	190818	196421	+	5604	SRR10393079	13.03
Lpas_G00000000046.1	CP140192.1	190818	196421	+	5604	SRR10393084	0
Lpas_G00000000046.1	CP140192.1	190818	196421	+	5604	SRR10393089	0.06
Lpas_G00000000046.1	CP140192.1	190818	196421	+	5604	SRR10393094	0.06
Lpas_G00000000046.1	CP140192.1	190818	196421	+	5604	SRR10393070	1.25
Lpas_G00000000046.1	CP140192.1	190818	196421	+	5604	SRR10393075	0
Lpas_G00000000046.1	CP140192.1	190818	196421	+	5604	SRR10393080	6.62
Lpas_G00000000046.1	CP140192.1	190818	196421	+	5604	SRR10393085	0.06
Lpas_G00000000046.1	CP140192.1	190818	196421	+	5604	SRR10393090	0
Lpas_G00000000046.1	CP140192.1	190818	196421	+	5604	SRR10393095	0
Lpas_G00000000046.1	CP140192.1	190818	196421	+	5604	SRR10393071	0
Lpas_G00000000046.1	CP140192.1	190818	196421	+	5604	SRR10393076	12.37
Lpas_G00000000046.1	CP140192.1	190818	196421	+	5604	SRR10393081	7.34
Lpas_G00000000046.1	CP140192.1	190818	196421	+	5604	SRR10393086	0
Lpas_G00000000046.1	CP140192.1	190818	196421	+	5604	SRR10393091	2
Lpas_G00000000046.1	CP140192.1	190818	196421	+	5604	SRR10393096	0
Lpas_G00000000046.1	CP140192.1	190818	196421	+	5604	SRR10393072	0
Lpas_G00000000046.1	CP140192.1	190818	196421	+	5604	SRR10393077	5.91
Lpas_G00000000046.1	CP140192.1	190818	196421	+	5604	SRR10393082	0
Lpas_G00000000046.1	CP140192.1	190818	196421	+	5604	SRR10393087	0
Lpas_G00000000046.1	CP140192.1	190818	196421	+	5604	SRR10393092	0
Lpas_G00000000046.1	CP140192.1	190818	196421	+	5604	SRR10393073	0
Lpas_G00000000046.1	CP140192.1	190818	196421	+	5604	SRR10393078	6.79
Lpas_G00000000046.1	CP140192.1	190818	196421	+	5604	SRR10393083	0
Lpas_G00000000046.1	CP140192.1	190818	196421	+	5604	SRR10393088	0
Lpas_G00000000046.1	CP140192.1	190818	196421	+	5604	SRR10393093	0
Lpas_G00000000046.1	CP140192.1	190818	196421	+	5604	SRR10393098	0
Lpas_G00000000050.1	CP140192.1	207981	209444	+	1464	SRR10393069	0
Lpas_G00000000050.1	CP140192.1	207981	209444	+	1464	SRR10393074	0
Lpas_G00000000050.1	CP140192.1	207981	209444	+	1464	SRR10393079	0.52
Lpas_G00000000050.1	CP140192.1	207981	209444	+	1464	SRR10393084	0
Lpas_G00000000050.1	CP140192.1	207981	209444	+	1464	SRR10393089	0.12
Lpas_G00000000050.1	CP140192.1	207981	209444	+	1464	SRR10393094	0.12
Lpas_G00000000050.1	CP140192.1	207981	209444	+	1464	SRR10393070	0.31
Lpas_G00000000050.1	CP140192.1	207981	209444	+	1464	SRR10393075	0
Lpas_G00000000050.1	CP140192.1	207981	209444	+	1464	SRR10393080	0.24
Lpas_G00000000050.1	CP140192.1	207981	209444	+	1464	SRR10393085	0.06
Lpas_G00000000050.1	CP140192.1	207981	209444	+	1464	SRR10393090	0
Lpas_G00000000050.1	CP140192.1	207981	209444	+	1464	SRR10393095	0
Lpas_G00000000050.1	CP140192.1	207981	209444	+	1464	SRR10393071	0
Lpas_G00000000050.1	CP140192.1	207981	209444	+	1464	SRR10393076	1.07
Lpas_G00000000050.1	CP140192.1	207981	209444	+	1464	SRR10393081	1.09
Lpas_G00000000050.1	CP140192.1	207981	209444	+	1464	SRR10393086	0
Lpas_G00000000050.1	CP140192.1	207981	209444	+	1464	SRR10393091	0
Lpas_G00000000050.1	CP140192.1	207981	209444	+	1464	SRR10393096	0
Lpas_G00000000050.1	CP140192.1	207981	209444	+	1464	SRR10393072	0
Lpas_G00000000050.1	CP140192.1	207981	209444	+	1464	SRR10393077	0.73
Lpas_G00000000050.1	CP140192.1	207981	209444	+	1464	SRR10393082	0
Lpas_G00000000050.1	CP140192.1	207981	209444	+	1464	SRR10393087	0
Lpas_G00000000050.1	CP140192.1	207981	209444	+	1464	SRR10393092	0.09
Lpas_G00000000050.1	CP140192.1	207981	209444	+	1464	SRR10393073	0
Lpas_G00000000050.1	CP140192.1	207981	209444	+	1464	SRR10393078	1.26
Lpas_G00000000050.1	CP140192.1	207981	209444	+	1464	SRR10393083	0
Lpas_G00000000050.1	CP140192.1	207981	209444	+	1464	SRR10393088	0
Lpas_G00000000050.1	CP140192.1	207981	209444	+	1464	SRR10393093	0
Lpas_G00000000050.1	CP140192.1	207981	209444	+	1464	SRR10393098	0
Lpas_G00000000054.1	CP140192.1	220860	222431	+	1572	SRR10393069	0
Lpas_G00000000054.1	CP140192.1	220860	222431	+	1572	SRR10393074	0
Lpas_G00000000054.1	CP140192.1	220860	222431	+	1572	SRR10393079	0.79
Lpas_G00000000054.1	CP140192.1	220860	222431	+	1572	SRR10393084	0
Lpas_G00000000054.1	CP140192.1	220860	222431	+	1572	SRR10393089	0.12
Lpas_G00000000054.1	CP140192.1	220860	222431	+	1572	SRR10393094	0.12
Lpas_G00000000054.1	CP140192.1	220860	222431	+	1572	SRR10393070	0.06
Lpas_G00000000054.1	CP140192.1	220860	222431	+	1572	SRR10393075	0
Lpas_G00000000054.1	CP140192.1	220860	222431	+	1572	SRR10393080	1.28
Lpas_G00000000054.1	CP140192.1	220860	222431	+	1572	SRR10393085	0.06
Lpas_G00000000054.1	CP140192.1	220860	222431	+	1572	SRR10393090	0
Lpas_G00000000054.1	CP140192.1	220860	222431	+	1572	SRR10393095	0
Lpas_G00000000054.1	CP140192.1	220860	222431	+	1572	SRR10393071	0
Lpas_G00000000054.1	CP140192.1	220860	222431	+	1572	SRR10393076	1.26
Lpas_G00000000054.1	CP140192.1	220860	222431	+	1572	SRR10393081	1.22
Lpas_G00000000054.1	CP140192.1	220860	222431	+	1572	SRR10393086	0
Lpas_G00000000054.1	CP140192.1	220860	222431	+	1572	SRR10393091	0
Lpas_G00000000054.1	CP140192.1	220860	222431	+	1572	SRR10393096	0
Lpas_G00000000054.1	CP140192.1	220860	222431	+	1572	SRR10393072	0
Lpas_G00000000054.1	CP140192.1	220860	222431	+	1572	SRR10393077	0.73
Lpas_G00000000054.1	CP140192.1	220860	222431	+	1572	SRR10393082	0
Lpas_G00000000054.1	CP140192.1	220860	222431	+	1572	SRR10393087	0
Lpas_G00000000054.1	CP140192.1	220860	222431	+	1572	SRR10393092	0.09
Lpas_G00000000054.1	CP140192.1	220860	222431	+	1572	SRR10393073	0
Lpas_G00000000054.1	CP140192.1	220860	222431	+	1572	SRR10393078	1.79
Lpas_G00000000054.1	CP140192.1	220860	222431	+	1572	SRR10393083	0
Lpas_G00000000054.1	CP140192.1	220860	222431	+	1572	SRR10393088	0
Lpas_G00000000054.1	CP140192.1	220860	222431	+	1572	SRR10393093	0
Lpas_G00000000054.1	CP140192.1	220860	222431	+	1572	SRR10393098	0
Lpas_G00000000058.1	CP140192.1	234494	236029	+	1536	SRR10393069	0
Lpas_G00000000058.1	CP140192.1	234494	236029	+	1536	SRR10393074	0
Lpas_G00000000058.1	CP140192.1	234494	236029	+	1536	SRR10393079	0.57
Lpas_G00000000058.1	CP140192.1	234494	236029	+	1536	SRR10393084	0
Lpas_G00000000058.1	CP140192.1	234494	236029	+	1536	SRR10393089	0.12
Lpas_G00000000058.1	CP140192.1	234494	236029	+	1536	SRR10393094	0.12
Lpas_G00000000058.1	CP140192.1	234494	236029	+	1536	SRR10393070	0.06
Lpas_G00000000058.1	CP140192.1	234494	236029	+	1536	SRR10393075	0
Lpas_G00000000058.1	CP140192.1	234494	236029	+	1536	SRR10393080	1.79
Lpas_G00000000058.1	CP140192.1	234494	236029	+	1536	SRR10393085	0.06
Lpas_G00000000058.1	CP140192.1	234494	236029	+	1536	SRR10393090	0
Lpas_G00000000058.1	CP140192.1	234494	236029	+	1536	SRR10393095	0
Lpas_G00000000058.1	CP140192.1	234494	236029	+	1536	SRR10393071	0
Lpas_G00000000058.1	CP140192.1	234494	236029	+	1536	SRR10393076	0.95
Lpas_G00000000058.1	CP140192.1	234494	236029	+	1536	SRR10393081	0.77
Lpas_G00000000058.1	CP140192.1	234494	236029	+	1536	SRR10393086	0
Lpas_G00000000058.1	CP140192.1	234494	236029	+	1536	SRR10393091	0
Lpas_G00000000058.1	CP140192.1	234494	236029	+	1536	SRR10393096	0
Lpas_G00000000058.1	CP140192.1	234494	236029	+	1536	SRR10393072	0
Lpas_G00000000058.1	CP140192.1	234494	236029	+	1536	SRR10393077	0.61
Lpas_G00000000058.1	CP140192.1	234494	236029	+	1536	SRR10393082	0
Lpas_G00000000058.1	CP140192.1	234494	236029	+	1536	SRR10393087	0
Lpas_G00000000058.1	CP140192.1	234494	236029	+	1536	SRR10393092	0
Lpas_G00000000058.1	CP140192.1	234494	236029	+	1536	SRR10393073	0
Lpas_G00000000058.1	CP140192.1	234494	236029	+	1536	SRR10393078	1.28
Lpas_G00000000058.1	CP140192.1	234494	236029	+	1536	SRR10393083	0
Lpas_G00000000058.1	CP140192.1	234494	236029	+	1536	SRR10393088	0
Lpas_G00000000058.1	CP140192.1	234494	236029	+	1536	SRR10393093	0
Lpas_G00000000058.1	CP140192.1	234494	236029	+	1536	SRR10393098	0
Lpas_G00000000062.1	CP140192.1	247625	249160	+	1536	SRR10393069	0
Lpas_G00000000062.1	CP140192.1	247625	249160	+	1536	SRR10393074	0
Lpas_G00000000062.1	CP140192.1	247625	249160	+	1536	SRR10393079	0.57
Lpas_G00000000062.1	CP140192.1	247625	249160	+	1536	SRR10393084	0
Lpas_G00000000062.1	CP140192.1	247625	249160	+	1536	SRR10393089	0.12
Lpas_G00000000062.1	CP140192.1	247625	249160	+	1536	SRR10393094	0.12
Lpas_G00000000062.1	CP140192.1	247625	249160	+	1536	SRR10393070	0.06
Lpas_G00000000062.1	CP140192.1	247625	249160	+	1536	SRR10393075	0
Lpas_G00000000062.1	CP140192.1	247625	249160	+	1536	SRR10393080	1.2
Lpas_G00000000062.1	CP140192.1	247625	249160	+	1536	SRR10393085	0.06
Lpas_G00000000062.1	CP140192.1	247625	249160	+	1536	SRR10393090	0
Lpas_G00000000062.1	CP140192.1	247625	249160	+	1536	SRR10393095	0
Lpas_G00000000062.1	CP140192.1	247625	249160	+	1536	SRR10393071	0
Lpas_G00000000062.1	CP140192.1	247625	249160	+	1536	SRR10393076	0.95
Lpas_G00000000062.1	CP140192.1	247625	249160	+	1536	SRR10393081	0.86
Lpas_G00000000062.1	CP140192.1	247625	249160	+	1536	SRR10393086	0
Lpas_G00000000062.1	CP140192.1	247625	249160	+	1536	SRR10393091	0
Lpas_G00000000062.1	CP140192.1	247625	249160	+	1536	SRR10393096	0
Lpas_G00000000062.1	CP140192.1	247625	249160	+	1536	SRR10393072	0
Lpas_G00000000062.1	CP140192.1	247625	249160	+	1536	SRR10393077	0.61
Lpas_G00000000062.1	CP140192.1	247625	249160	+	1536	SRR10393082	0
Lpas_G00000000062.1	CP140192.1	247625	249160	+	1536	SRR10393087	0
Lpas_G00000000062.1	CP140192.1	247625	249160	+	1536	SRR10393092	0
Lpas_G00000000062.1	CP140192.1	247625	249160	+	1536	SRR10393073	0
Lpas_G00000000062.1	CP140192.1	247625	249160	+	1536	SRR10393078	1.28
Lpas_G00000000062.1	CP140192.1	247625	249160	+	1536	SRR10393083	0
Lpas_G00000000062.1	CP140192.1	247625	249160	+	1536	SRR10393088	0
Lpas_G00000000062.1	CP140192.1	247625	249160	+	1536	SRR10393093	0
Lpas_G00000000062.1	CP140192.1	247625	249160	+	1536	SRR10393098	0
Lpas_G00000000066.1	CP140192.1	260972	262435	+	1464	SRR10393069	0
Lpas_G00000000066.1	CP140192.1	260972	262435	+	1464	SRR10393074	0
Lpas_G00000000066.1	CP140192.1	260972	262435	+	1464	SRR10393079	0.44
Lpas_G00000000066.1	CP140192.1	260972	262435	+	1464	SRR10393084	0
Lpas_G00000000066.1	CP140192.1	260972	262435	+	1464	SRR10393089	0
Lpas_G00000000066.1	CP140192.1	260972	262435	+	1464	SRR10393094	0
Lpas_G00000000066.1	CP140192.1	260972	262435	+	1464	SRR10393070	0.06
Lpas_G00000000066.1	CP140192.1	260972	262435	+	1464	SRR10393075	0
Lpas_G00000000066.1	CP140192.1	260972	262435	+	1464	SRR10393080	1.67
Lpas_G00000000066.1	CP140192.1	260972	262435	+	1464	SRR10393085	0.06
Lpas_G00000000066.1	CP140192.1	260972	262435	+	1464	SRR10393090	0
Lpas_G00000000066.1	CP140192.1	260972	262435	+	1464	SRR10393095	0
Lpas_G00000000066.1	CP140192.1	260972	262435	+	1464	SRR10393071	0
Lpas_G00000000066.1	CP140192.1	260972	262435	+	1464	SRR10393076	1.22
Lpas_G00000000066.1	CP140192.1	260972	262435	+	1464	SRR10393081	0.68
Lpas_G00000000066.1	CP140192.1	260972	262435	+	1464	SRR10393086	0
Lpas_G00000000066.1	CP140192.1	260972	262435	+	1464	SRR10393091	0
Lpas_G00000000066.1	CP140192.1	260972	262435	+	1464	SRR10393096	0
Lpas_G00000000066.1	CP140192.1	260972	262435	+	1464	SRR10393072	0
Lpas_G00000000066.1	CP140192.1	260972	262435	+	1464	SRR10393077	0.38
Lpas_G00000000066.1	CP140192.1	260972	262435	+	1464	SRR10393082	0
Lpas_G00000000066.1	CP140192.1	260972	262435	+	1464	SRR10393087	0
Lpas_G00000000066.1	CP140192.1	260972	262435	+	1464	SRR10393092	0.09
Lpas_G00000000066.1	CP140192.1	260972	262435	+	1464	SRR10393073	0
Lpas_G00000000066.1	CP140192.1	260972	262435	+	1464	SRR10393078	1.45
Lpas_G00000000066.1	CP140192.1	260972	262435	+	1464	SRR10393083	0
Lpas_G00000000066.1	CP140192.1	260972	262435	+	1464	SRR10393088	0
Lpas_G00000000066.1	CP140192.1	260972	262435	+	1464	SRR10393093	0
Lpas_G00000000066.1	CP140192.1	260972	262435	+	1464	SRR10393098	0
Lpas_G00000000070.1	CP140192.1	274031	275566	+	1536	SRR10393069	0
Lpas_G00000000070.1	CP140192.1	274031	275566	+	1536	SRR10393074	0
Lpas_G00000000070.1	CP140192.1	274031	275566	+	1536	SRR10393079	0.57
Lpas_G00000000070.1	CP140192.1	274031	275566	+	1536	SRR10393084	0
Lpas_G00000000070.1	CP140192.1	274031	275566	+	1536	SRR10393089	0.12
Lpas_G00000000070.1	CP140192.1	274031	275566	+	1536	SRR10393094	0.12
Lpas_G00000000070.1	CP140192.1	274031	275566	+	1536	SRR10393070	0.06
Lpas_G00000000070.1	CP140192.1	274031	275566	+	1536	SRR10393075	0
Lpas_G00000000070.1	CP140192.1	274031	275566	+	1536	SRR10393080	1.81
Lpas_G00000000070.1	CP140192.1	274031	275566	+	1536	SRR10393085	0.06
Lpas_G00000000070.1	CP140192.1	274031	275566	+	1536	SRR10393090	0
Lpas_G00000000070.1	CP140192.1	274031	275566	+	1536	SRR10393095	0
Lpas_G00000000070.1	CP140192.1	274031	275566	+	1536	SRR10393071	0
Lpas_G00000000070.1	CP140192.1	274031	275566	+	1536	SRR10393076	0.95
Lpas_G00000000070.1	CP140192.1	274031	275566	+	1536	SRR10393081	0.86
Lpas_G00000000070.1	CP140192.1	274031	275566	+	1536	SRR10393086	0
Lpas_G00000000070.1	CP140192.1	274031	275566	+	1536	SRR10393091	0
Lpas_G00000000070.1	CP140192.1	274031	275566	+	1536	SRR10393096	0
Lpas_G00000000070.1	CP140192.1	274031	275566	+	1536	SRR10393072	0
Lpas_G00000000070.1	CP140192.1	274031	275566	+	1536	SRR10393077	0.61
Lpas_G00000000070.1	CP140192.1	274031	275566	+	1536	SRR10393082	0
Lpas_G00000000070.1	CP140192.1	274031	275566	+	1536	SRR10393087	0
Lpas_G00000000070.1	CP140192.1	274031	275566	+	1536	SRR10393092	0
Lpas_G00000000070.1	CP140192.1	274031	275566	+	1536	SRR10393073	0
Lpas_G00000000070.1	CP140192.1	274031	275566	+	1536	SRR10393078	1.43
Lpas_G00000000070.1	CP140192.1	274031	275566	+	1536	SRR10393083	0
Lpas_G00000000070.1	CP140192.1	274031	275566	+	1536	SRR10393088	0
Lpas_G00000000070.1	CP140192.1	274031	275566	+	1536	SRR10393093	0
Lpas_G00000000070.1	CP140192.1	274031	275566	+	1536	SRR10393098	0
Lpas_G00000000074.1	CP140192.1	287162	288697	+	1536	SRR10393069	0
Lpas_G00000000074.1	CP140192.1	287162	288697	+	1536	SRR10393074	0
Lpas_G00000000074.1	CP140192.1	287162	288697	+	1536	SRR10393079	0.57
Lpas_G00000000074.1	CP140192.1	287162	288697	+	1536	SRR10393084	0
Lpas_G00000000074.1	CP140192.1	287162	288697	+	1536	SRR10393089	0.12
Lpas_G00000000074.1	CP140192.1	287162	288697	+	1536	SRR10393094	0.12
Lpas_G00000000074.1	CP140192.1	287162	288697	+	1536	SRR10393070	0.06
Lpas_G00000000074.1	CP140192.1	287162	288697	+	1536	SRR10393075	0
Lpas_G00000000074.1	CP140192.1	287162	288697	+	1536	SRR10393080	1.09
Lpas_G00000000074.1	CP140192.1	287162	288697	+	1536	SRR10393085	0.06
Lpas_G00000000074.1	CP140192.1	287162	288697	+	1536	SRR10393090	0
Lpas_G00000000074.1	CP140192.1	287162	288697	+	1536	SRR10393095	0
Lpas_G00000000074.1	CP140192.1	287162	288697	+	1536	SRR10393071	0
Lpas_G00000000074.1	CP140192.1	287162	288697	+	1536	SRR10393076	0.95
Lpas_G00000000074.1	CP140192.1	287162	288697	+	1536	SRR10393081	0.86
Lpas_G00000000074.1	CP140192.1	287162	288697	+	1536	SRR10393086	0
Lpas_G00000000074.1	CP140192.1	287162	288697	+	1536	SRR10393091	0
Lpas_G00000000074.1	CP140192.1	287162	288697	+	1536	SRR10393096	0
Lpas_G00000000074.1	CP140192.1	287162	288697	+	1536	SRR10393072	0
Lpas_G00000000074.1	CP140192.1	287162	288697	+	1536	SRR10393077	0.61
Lpas_G00000000074.1	CP140192.1	287162	288697	+	1536	SRR10393082	0
Lpas_G00000000074.1	CP140192.1	287162	288697	+	1536	SRR10393087	0
Lpas_G00000000074.1	CP140192.1	287162	288697	+	1536	SRR10393092	0
Lpas_G00000000074.1	CP140192.1	287162	288697	+	1536	SRR10393073	0
Lpas_G00000000074.1	CP140192.1	287162	288697	+	1536	SRR10393078	1.28
Lpas_G00000000074.1	CP140192.1	287162	288697	+	1536	SRR10393083	0
Lpas_G00000000074.1	CP140192.1	287162	288697	+	1536	SRR10393088	0
Lpas_G00000000074.1	CP140192.1	287162	288697	+	1536	SRR10393093	0
Lpas_G00000000074.1	CP140192.1	287162	288697	+	1536	SRR10393098	0
Lpas_G00000000078.1	CP140192.1	300617	302404	+	1788	SRR10393069	0
Lpas_G00000000078.1	CP140192.1	300617	302404	+	1788	SRR10393074	0
Lpas_G00000000078.1	CP140192.1	300617	302404	+	1788	SRR10393079	0.79
Lpas_G00000000078.1	CP140192.1	300617	302404	+	1788	SRR10393084	0
Lpas_G00000000078.1	CP140192.1	300617	302404	+	1788	SRR10393089	0.12
Lpas_G00000000078.1	CP140192.1	300617	302404	+	1788	SRR10393094	0.12
Lpas_G00000000078.1	CP140192.1	300617	302404	+	1788	SRR10393070	0.06
Lpas_G00000000078.1	CP140192.1	300617	302404	+	1788	SRR10393075	0
Lpas_G00000000078.1	CP140192.1	300617	302404	+	1788	SRR10393080	0.5
Lpas_G00000000078.1	CP140192.1	300617	302404	+	1788	SRR10393085	0.06
Lpas_G00000000078.1	CP140192.1	300617	302404	+	1788	SRR10393090	0
Lpas_G00000000078.1	CP140192.1	300617	302404	+	1788	SRR10393095	0
Lpas_G00000000078.1	CP140192.1	300617	302404	+	1788	SRR10393071	0
Lpas_G00000000078.1	CP140192.1	300617	302404	+	1788	SRR10393076	1.23
Lpas_G00000000078.1	CP140192.1	300617	302404	+	1788	SRR10393081	1.64
Lpas_G00000000078.1	CP140192.1	300617	302404	+	1788	SRR10393086	0
Lpas_G00000000078.1	CP140192.1	300617	302404	+	1788	SRR10393091	0
Lpas_G00000000078.1	CP140192.1	300617	302404	+	1788	SRR10393096	0
Lpas_G00000000078.1	CP140192.1	300617	302404	+	1788	SRR10393072	0
Lpas_G00000000078.1	CP140192.1	300617	302404	+	1788	SRR10393077	0.73
Lpas_G00000000078.1	CP140192.1	300617	302404	+	1788	SRR10393082	0
Lpas_G00000000078.1	CP140192.1	300617	302404	+	1788	SRR10393087	0
Lpas_G00000000078.1	CP140192.1	300617	302404	+	1788	SRR10393092	0.09
Lpas_G00000000078.1	CP140192.1	300617	302404	+	1788	SRR10393073	0
Lpas_G00000000078.1	CP140192.1	300617	302404	+	1788	SRR10393078	1.96
Lpas_G00000000078.1	CP140192.1	300617	302404	+	1788	SRR10393083	0
Lpas_G00000000078.1	CP140192.1	300617	302404	+	1788	SRR10393088	0
Lpas_G00000000078.1	CP140192.1	300617	302404	+	1788	SRR10393093	0
Lpas_G00000000078.1	CP140192.1	300617	302404	+	1788	SRR10393098	0
Lpas_G00000000082.1	CP140192.1	314216	315751	+	1536	SRR10393069	0
Lpas_G00000000082.1	CP140192.1	314216	315751	+	1536	SRR10393074	0
Lpas_G00000000082.1	CP140192.1	314216	315751	+	1536	SRR10393079	0.57
Lpas_G00000000082.1	CP140192.1	314216	315751	+	1536	SRR10393084	0
Lpas_G00000000082.1	CP140192.1	314216	315751	+	1536	SRR10393089	0.12
Lpas_G00000000082.1	CP140192.1	314216	315751	+	1536	SRR10393094	0.12
Lpas_G00000000082.1	CP140192.1	314216	315751	+	1536	SRR10393070	0.06
Lpas_G00000000082.1	CP140192.1	314216	315751	+	1536	SRR10393075	0
Lpas_G00000000082.1	CP140192.1	314216	315751	+	1536	SRR10393080	1.2
Lpas_G00000000082.1	CP140192.1	314216	315751	+	1536	SRR10393085	0.06
Lpas_G00000000082.1	CP140192.1	314216	315751	+	1536	SRR10393090	0
Lpas_G00000000082.1	CP140192.1	314216	315751	+	1536	SRR10393095	0
Lpas_G00000000082.1	CP140192.1	314216	315751	+	1536	SRR10393071	0
Lpas_G00000000082.1	CP140192.1	314216	315751	+	1536	SRR10393076	0.95
Lpas_G00000000082.1	CP140192.1	314216	315751	+	1536	SRR10393081	0.86
Lpas_G00000000082.1	CP140192.1	314216	315751	+	1536	SRR10393086	0
Lpas_G00000000082.1	CP140192.1	314216	315751	+	1536	SRR10393091	0
Lpas_G00000000082.1	CP140192.1	314216	315751	+	1536	SRR10393096	0
Lpas_G00000000082.1	CP140192.1	314216	315751	+	1536	SRR10393072	0
Lpas_G00000000082.1	CP140192.1	314216	315751	+	1536	SRR10393077	0.61
Lpas_G00000000082.1	CP140192.1	314216	315751	+	1536	SRR10393082	0
Lpas_G00000000082.1	CP140192.1	314216	315751	+	1536	SRR10393087	0
Lpas_G00000000082.1	CP140192.1	314216	315751	+	1536	SRR10393092	0
Lpas_G00000000082.1	CP140192.1	314216	315751	+	1536	SRR10393073	0
Lpas_G00000000082.1	CP140192.1	314216	315751	+	1536	SRR10393078	1.28
Lpas_G00000000082.1	CP140192.1	314216	315751	+	1536	SRR10393083	0
Lpas_G00000000082.1	CP140192.1	314216	315751	+	1536	SRR10393088	0
Lpas_G00000000082.1	CP140192.1	314216	315751	+	1536	SRR10393093	0
Lpas_G00000000082.1	CP140192.1	314216	315751	+	1536	SRR10393098	0
Lpas_G00000000086.1	CP140192.1	327599	329062	+	1464	SRR10393069	0
Lpas_G00000000086.1	CP140192.1	327599	329062	+	1464	SRR10393074	0
Lpas_G00000000086.1	CP140192.1	327599	329062	+	1464	SRR10393079	0.79
Lpas_G00000000086.1	CP140192.1	327599	329062	+	1464	SRR10393084	0
Lpas_G00000000086.1	CP140192.1	327599	329062	+	1464	SRR10393089	0.12
Lpas_G00000000086.1	CP140192.1	327599	329062	+	1464	SRR10393094	0.12
Lpas_G00000000086.1	CP140192.1	327599	329062	+	1464	SRR10393070	0.06
Lpas_G00000000086.1	CP140192.1	327599	329062	+	1464	SRR10393075	0
Lpas_G00000000086.1	CP140192.1	327599	329062	+	1464	SRR10393080	0.61
Lpas_G00000000086.1	CP140192.1	327599	329062	+	1464	SRR10393085	0.06
Lpas_G00000000086.1	CP140192.1	327599	329062	+	1464	SRR10393090	0
Lpas_G00000000086.1	CP140192.1	327599	329062	+	1464	SRR10393095	0
Lpas_G00000000086.1	CP140192.1	327599	329062	+	1464	SRR10393071	0
Lpas_G00000000086.1	CP140192.1	327599	329062	+	1464	SRR10393076	1.1
Lpas_G00000000086.1	CP140192.1	327599	329062	+	1464	SRR10393081	1.42
Lpas_G00000000086.1	CP140192.1	327599	329062	+	1464	SRR10393086	0
Lpas_G00000000086.1	CP140192.1	327599	329062	+	1464	SRR10393091	0
Lpas_G00000000086.1	CP140192.1	327599	329062	+	1464	SRR10393096	0
Lpas_G00000000086.1	CP140192.1	327599	329062	+	1464	SRR10393072	0
Lpas_G00000000086.1	CP140192.1	327599	329062	+	1464	SRR10393077	0.73
Lpas_G00000000086.1	CP140192.1	327599	329062	+	1464	SRR10393082	0
Lpas_G00000000086.1	CP140192.1	327599	329062	+	1464	SRR10393087	0
Lpas_G00000000086.1	CP140192.1	327599	329062	+	1464	SRR10393092	0.09
Lpas_G00000000086.1	CP140192.1	327599	329062	+	1464	SRR10393073	0
Lpas_G00000000086.1	CP140192.1	327599	329062	+	1464	SRR10393078	1.76
Lpas_G00000000086.1	CP140192.1	327599	329062	+	1464	SRR10393083	0
Lpas_G00000000086.1	CP140192.1	327599	329062	+	1464	SRR10393088	0
Lpas_G00000000086.1	CP140192.1	327599	329062	+	1464	SRR10393093	0
Lpas_G00000000086.1	CP140192.1	327599	329062	+	1464	SRR10393098	0
Lpas_G00000000090.1	CP140192.1	340981	342408	+	1428	SRR10393069	0
Lpas_G00000000090.1	CP140192.1	340981	342408	+	1428	SRR10393074	0
Lpas_G00000000090.1	CP140192.1	340981	342408	+	1428	SRR10393079	0.52
Lpas_G00000000090.1	CP140192.1	340981	342408	+	1428	SRR10393084	0
Lpas_G00000000090.1	CP140192.1	340981	342408	+	1428	SRR10393089	0.12
Lpas_G00000000090.1	CP140192.1	340981	342408	+	1428	SRR10393094	0.12
Lpas_G00000000090.1	CP140192.1	340981	342408	+	1428	SRR10393070	0.06
Lpas_G00000000090.1	CP140192.1	340981	342408	+	1428	SRR10393075	0
Lpas_G00000000090.1	CP140192.1	340981	342408	+	1428	SRR10393080	0.3
Lpas_G00000000090.1	CP140192.1	340981	342408	+	1428	SRR10393085	0.06
Lpas_G00000000090.1	CP140192.1	340981	342408	+	1428	SRR10393090	0
Lpas_G00000000090.1	CP140192.1	340981	342408	+	1428	SRR10393095	0
Lpas_G00000000090.1	CP140192.1	340981	342408	+	1428	SRR10393071	0
Lpas_G00000000090.1	CP140192.1	340981	342408	+	1428	SRR10393076	1.04
Lpas_G00000000090.1	CP140192.1	340981	342408	+	1428	SRR10393081	1.28
Lpas_G00000000090.1	CP140192.1	340981	342408	+	1428	SRR10393086	0
Lpas_G00000000090.1	CP140192.1	340981	342408	+	1428	SRR10393091	0
Lpas_G00000000090.1	CP140192.1	340981	342408	+	1428	SRR10393096	0
Lpas_G00000000090.1	CP140192.1	340981	342408	+	1428	SRR10393072	0
Lpas_G00000000090.1	CP140192.1	340981	342408	+	1428	SRR10393077	0.73
Lpas_G00000000090.1	CP140192.1	340981	342408	+	1428	SRR10393082	0
Lpas_G00000000090.1	CP140192.1	340981	342408	+	1428	SRR10393087	0
Lpas_G00000000090.1	CP140192.1	340981	342408	+	1428	SRR10393092	0.09
Lpas_G00000000090.1	CP140192.1	340981	342408	+	1428	SRR10393073	0
Lpas_G00000000090.1	CP140192.1	340981	342408	+	1428	SRR10393078	1.62
Lpas_G00000000090.1	CP140192.1	340981	342408	+	1428	SRR10393083	0
Lpas_G00000000090.1	CP140192.1	340981	342408	+	1428	SRR10393088	0
Lpas_G00000000090.1	CP140192.1	340981	342408	+	1428	SRR10393093	0
Lpas_G00000000090.1	CP140192.1	340981	342408	+	1428	SRR10393098	0
Lpas_G00000000094.1	CP140192.1	354291	355826	+	1536	SRR10393069	0
Lpas_G00000000094.1	CP140192.1	354291	355826	+	1536	SRR10393074	0
Lpas_G00000000094.1	CP140192.1	354291	355826	+	1536	SRR10393079	0.57
Lpas_G00000000094.1	CP140192.1	354291	355826	+	1536	SRR10393084	0
Lpas_G00000000094.1	CP140192.1	354291	355826	+	1536	SRR10393089	0.12
Lpas_G00000000094.1	CP140192.1	354291	355826	+	1536	SRR10393094	0.12
Lpas_G00000000094.1	CP140192.1	354291	355826	+	1536	SRR10393070	0.06
Lpas_G00000000094.1	CP140192.1	354291	355826	+	1536	SRR10393075	0
Lpas_G00000000094.1	CP140192.1	354291	355826	+	1536	SRR10393080	1.2
Lpas_G00000000094.1	CP140192.1	354291	355826	+	1536	SRR10393085	0.06
Lpas_G00000000094.1	CP140192.1	354291	355826	+	1536	SRR10393090	0
Lpas_G00000000094.1	CP140192.1	354291	355826	+	1536	SRR10393095	0
Lpas_G00000000094.1	CP140192.1	354291	355826	+	1536	SRR10393071	0
Lpas_G00000000094.1	CP140192.1	354291	355826	+	1536	SRR10393076	0.95
Lpas_G00000000094.1	CP140192.1	354291	355826	+	1536	SRR10393081	0.86
Lpas_G00000000094.1	CP140192.1	354291	355826	+	1536	SRR10393086	0
Lpas_G00000000094.1	CP140192.1	354291	355826	+	1536	SRR10393091	0
Lpas_G00000000094.1	CP140192.1	354291	355826	+	1536	SRR10393096	0
Lpas_G00000000094.1	CP140192.1	354291	355826	+	1536	SRR10393072	0
Lpas_G00000000094.1	CP140192.1	354291	355826	+	1536	SRR10393077	0.61
Lpas_G00000000094.1	CP140192.1	354291	355826	+	1536	SRR10393082	0
Lpas_G00000000094.1	CP140192.1	354291	355826	+	1536	SRR10393087	0
Lpas_G00000000094.1	CP140192.1	354291	355826	+	1536	SRR10393092	0
Lpas_G00000000094.1	CP140192.1	354291	355826	+	1536	SRR10393073	0
Lpas_G00000000094.1	CP140192.1	354291	355826	+	1536	SRR10393078	1.28
Lpas_G00000000094.1	CP140192.1	354291	355826	+	1536	SRR10393083	0
Lpas_G00000000094.1	CP140192.1	354291	355826	+	1536	SRR10393088	0
Lpas_G00000000094.1	CP140192.1	354291	355826	+	1536	SRR10393093	0
Lpas_G00000000094.1	CP140192.1	354291	355826	+	1536	SRR10393098	0
Lpas_G00000000098.1	CP140192.1	367598	369061	+	1464	SRR10393069	0
Lpas_G00000000098.1	CP140192.1	367598	369061	+	1464	SRR10393074	0
Lpas_G00000000098.1	CP140192.1	367598	369061	+	1464	SRR10393079	0.79
Lpas_G00000000098.1	CP140192.1	367598	369061	+	1464	SRR10393084	0
Lpas_G00000000098.1	CP140192.1	367598	369061	+	1464	SRR10393089	0.12
Lpas_G00000000098.1	CP140192.1	367598	369061	+	1464	SRR10393094	0.12
Lpas_G00000000098.1	CP140192.1	367598	369061	+	1464	SRR10393070	0.06
Lpas_G00000000098.1	CP140192.1	367598	369061	+	1464	SRR10393075	0
Lpas_G00000000098.1	CP140192.1	367598	369061	+	1464	SRR10393080	0.5
Lpas_G00000000098.1	CP140192.1	367598	369061	+	1464	SRR10393085	0.06
Lpas_G00000000098.1	CP140192.1	367598	369061	+	1464	SRR10393090	0
Lpas_G00000000098.1	CP140192.1	367598	369061	+	1464	SRR10393095	0
Lpas_G00000000098.1	CP140192.1	367598	369061	+	1464	SRR10393071	0
Lpas_G00000000098.1	CP140192.1	367598	369061	+	1464	SRR10393076	1.1
Lpas_G00000000098.1	CP140192.1	367598	369061	+	1464	SRR10393081	1.42
Lpas_G00000000098.1	CP140192.1	367598	369061	+	1464	SRR10393086	0
Lpas_G00000000098.1	CP140192.1	367598	369061	+	1464	SRR10393091	0
Lpas_G00000000098.1	CP140192.1	367598	369061	+	1464	SRR10393096	0
Lpas_G00000000098.1	CP140192.1	367598	369061	+	1464	SRR10393072	0
Lpas_G00000000098.1	CP140192.1	367598	369061	+	1464	SRR10393077	0.73
Lpas_G00000000098.1	CP140192.1	367598	369061	+	1464	SRR10393082	0
Lpas_G00000000098.1	CP140192.1	367598	369061	+	1464	SRR10393087	0
Lpas_G00000000098.1	CP140192.1	367598	369061	+	1464	SRR10393092	0.09
Lpas_G00000000098.1	CP140192.1	367598	369061	+	1464	SRR10393073	0
Lpas_G00000000098.1	CP140192.1	367598	369061	+	1464	SRR10393078	1.76
Lpas_G00000000098.1	CP140192.1	367598	369061	+	1464	SRR10393083	0
Lpas_G00000000098.1	CP140192.1	367598	369061	+	1464	SRR10393088	0
Lpas_G00000000098.1	CP140192.1	367598	369061	+	1464	SRR10393093	0
Lpas_G00000000098.1	CP140192.1	367598	369061	+	1464	SRR10393098	0
Lpas_G00000000102.1	CP140192.1	381983	383554	+	1572	SRR10393069	0
Lpas_G00000000102.1	CP140192.1	381983	383554	+	1572	SRR10393074	0
Lpas_G00000000102.1	CP140192.1	381983	383554	+	1572	SRR10393079	0.57
Lpas_G00000000102.1	CP140192.1	381983	383554	+	1572	SRR10393084	0
Lpas_G00000000102.1	CP140192.1	381983	383554	+	1572	SRR10393089	0.12
Lpas_G00000000102.1	CP140192.1	381983	383554	+	1572	SRR10393094	0.12
Lpas_G00000000102.1	CP140192.1	381983	383554	+	1572	SRR10393070	0.06
Lpas_G00000000102.1	CP140192.1	381983	383554	+	1572	SRR10393075	0
Lpas_G00000000102.1	CP140192.1	381983	383554	+	1572	SRR10393080	1.5
Lpas_G00000000102.1	CP140192.1	381983	383554	+	1572	SRR10393085	0.06
Lpas_G00000000102.1	CP140192.1	381983	383554	+	1572	SRR10393090	0
Lpas_G00000000102.1	CP140192.1	381983	383554	+	1572	SRR10393095	0
Lpas_G00000000102.1	CP140192.1	381983	383554	+	1572	SRR10393071	0
Lpas_G00000000102.1	CP140192.1	381983	383554	+	1572	SRR10393076	1
Lpas_G00000000102.1	CP140192.1	381983	383554	+	1572	SRR10393081	1.06
Lpas_G00000000102.1	CP140192.1	381983	383554	+	1572	SRR10393086	0
Lpas_G00000000102.1	CP140192.1	381983	383554	+	1572	SRR10393091	0
Lpas_G00000000102.1	CP140192.1	381983	383554	+	1572	SRR10393096	0
Lpas_G00000000102.1	CP140192.1	381983	383554	+	1572	SRR10393072	0
Lpas_G00000000102.1	CP140192.1	381983	383554	+	1572	SRR10393077	0.56
Lpas_G00000000102.1	CP140192.1	381983	383554	+	1572	SRR10393082	0
Lpas_G00000000102.1	CP140192.1	381983	383554	+	1572	SRR10393087	0
Lpas_G00000000102.1	CP140192.1	381983	383554	+	1572	SRR10393092	0.09
Lpas_G00000000102.1	CP140192.1	381983	383554	+	1572	SRR10393073	0
Lpas_G00000000102.1	CP140192.1	381983	383554	+	1572	SRR10393078	1.39
Lpas_G00000000102.1	CP140192.1	381983	383554	+	1572	SRR10393083	0
Lpas_G00000000102.1	CP140192.1	381983	383554	+	1572	SRR10393088	0
Lpas_G00000000102.1	CP140192.1	381983	383554	+	1572	SRR10393093	0
Lpas_G00000000102.1	CP140192.1	381983	383554	+	1572	SRR10393098	0
Lpas_G00000000109.1	CP140192.1	416160	417695	+	1536	SRR10393069	0
Lpas_G00000000109.1	CP140192.1	416160	417695	+	1536	SRR10393074	0
Lpas_G00000000109.1	CP140192.1	416160	417695	+	1536	SRR10393079	0.79
Lpas_G00000000109.1	CP140192.1	416160	417695	+	1536	SRR10393084	0
Lpas_G00000000109.1	CP140192.1	416160	417695	+	1536	SRR10393089	0.12
Lpas_G00000000109.1	CP140192.1	416160	417695	+	1536	SRR10393094	0.12
Lpas_G00000000109.1	CP140192.1	416160	417695	+	1536	SRR10393070	0.31
Lpas_G00000000109.1	CP140192.1	416160	417695	+	1536	SRR10393075	0
Lpas_G00000000109.1	CP140192.1	416160	417695	+	1536	SRR10393080	0.6
Lpas_G00000000109.1	CP140192.1	416160	417695	+	1536	SRR10393085	0.06
Lpas_G00000000109.1	CP140192.1	416160	417695	+	1536	SRR10393090	0
Lpas_G00000000109.1	CP140192.1	416160	417695	+	1536	SRR10393095	0
Lpas_G00000000109.1	CP140192.1	416160	417695	+	1536	SRR10393071	0
Lpas_G00000000109.1	CP140192.1	416160	417695	+	1536	SRR10393076	1.36
Lpas_G00000000109.1	CP140192.1	416160	417695	+	1536	SRR10393081	1.07
Lpas_G00000000109.1	CP140192.1	416160	417695	+	1536	SRR10393086	0
Lpas_G00000000109.1	CP140192.1	416160	417695	+	1536	SRR10393091	0
Lpas_G00000000109.1	CP140192.1	416160	417695	+	1536	SRR10393096	0
Lpas_G00000000109.1	CP140192.1	416160	417695	+	1536	SRR10393072	0
Lpas_G00000000109.1	CP140192.1	416160	417695	+	1536	SRR10393077	0.73
Lpas_G00000000109.1	CP140192.1	416160	417695	+	1536	SRR10393082	0
Lpas_G00000000109.1	CP140192.1	416160	417695	+	1536	SRR10393087	0
Lpas_G00000000109.1	CP140192.1	416160	417695	+	1536	SRR10393092	0.09
Lpas_G00000000109.1	CP140192.1	416160	417695	+	1536	SRR10393073	0
Lpas_G00000000109.1	CP140192.1	416160	417695	+	1536	SRR10393078	1.48
Lpas_G00000000109.1	CP140192.1	416160	417695	+	1536	SRR10393083	0
Lpas_G00000000109.1	CP140192.1	416160	417695	+	1536	SRR10393088	0
Lpas_G00000000109.1	CP140192.1	416160	417695	+	1536	SRR10393093	0
Lpas_G00000000109.1	CP140192.1	416160	417695	+	1536	SRR10393098	0
Lpas_G00000000113.1	CP140192.1	437247	438782	+	1536	SRR10393069	0
Lpas_G00000000113.1	CP140192.1	437247	438782	+	1536	SRR10393074	0
Lpas_G00000000113.1	CP140192.1	437247	438782	+	1536	SRR10393079	0.79
Lpas_G00000000113.1	CP140192.1	437247	438782	+	1536	SRR10393084	0
Lpas_G00000000113.1	CP140192.1	437247	438782	+	1536	SRR10393089	0.12
Lpas_G00000000113.1	CP140192.1	437247	438782	+	1536	SRR10393094	0.12
Lpas_G00000000113.1	CP140192.1	437247	438782	+	1536	SRR10393070	0.31
Lpas_G00000000113.1	CP140192.1	437247	438782	+	1536	SRR10393075	0
Lpas_G00000000113.1	CP140192.1	437247	438782	+	1536	SRR10393080	0.6
Lpas_G00000000113.1	CP140192.1	437247	438782	+	1536	SRR10393085	0.06
Lpas_G00000000113.1	CP140192.1	437247	438782	+	1536	SRR10393090	0
Lpas_G00000000113.1	CP140192.1	437247	438782	+	1536	SRR10393095	0
Lpas_G00000000113.1	CP140192.1	437247	438782	+	1536	SRR10393071	0
Lpas_G00000000113.1	CP140192.1	437247	438782	+	1536	SRR10393076	1.36
Lpas_G00000000113.1	CP140192.1	437247	438782	+	1536	SRR10393081	1.07
Lpas_G00000000113.1	CP140192.1	437247	438782	+	1536	SRR10393086	0
Lpas_G00000000113.1	CP140192.1	437247	438782	+	1536	SRR10393091	0
Lpas_G00000000113.1	CP140192.1	437247	438782	+	1536	SRR10393096	0
Lpas_G00000000113.1	CP140192.1	437247	438782	+	1536	SRR10393072	0
Lpas_G00000000113.1	CP140192.1	437247	438782	+	1536	SRR10393077	0.73
Lpas_G00000000113.1	CP140192.1	437247	438782	+	1536	SRR10393082	0
Lpas_G00000000113.1	CP140192.1	437247	438782	+	1536	SRR10393087	0
Lpas_G00000000113.1	CP140192.1	437247	438782	+	1536	SRR10393092	0.09
Lpas_G00000000113.1	CP140192.1	437247	438782	+	1536	SRR10393073	0
Lpas_G00000000113.1	CP140192.1	437247	438782	+	1536	SRR10393078	1.48
Lpas_G00000000113.1	CP140192.1	437247	438782	+	1536	SRR10393083	0
Lpas_G00000000113.1	CP140192.1	437247	438782	+	1536	SRR10393088	0
Lpas_G00000000113.1	CP140192.1	437247	438782	+	1536	SRR10393093	0
Lpas_G00000000113.1	CP140192.1	437247	438782	+	1536	SRR10393098	0
Lpas_G00000000117.1	CP140192.1	456174	458354	+	2181	SRR10393069	0
Lpas_G00000000117.1	CP140192.1	456174	458354	+	2181	SRR10393074	0
Lpas_G00000000117.1	CP140192.1	456174	458354	+	2181	SRR10393079	10.95
Lpas_G00000000117.1	CP140192.1	456174	458354	+	2181	SRR10393084	0
Lpas_G00000000117.1	CP140192.1	456174	458354	+	2181	SRR10393089	0
Lpas_G00000000117.1	CP140192.1	456174	458354	+	2181	SRR10393094	1.14
Lpas_G00000000117.1	CP140192.1	456174	458354	+	2181	SRR10393070	4
Lpas_G00000000117.1	CP140192.1	456174	458354	+	2181	SRR10393075	0
Lpas_G00000000117.1	CP140192.1	456174	458354	+	2181	SRR10393080	10.36
Lpas_G00000000117.1	CP140192.1	456174	458354	+	2181	SRR10393085	0
Lpas_G00000000117.1	CP140192.1	456174	458354	+	2181	SRR10393090	0
Lpas_G00000000117.1	CP140192.1	456174	458354	+	2181	SRR10393095	0
Lpas_G00000000117.1	CP140192.1	456174	458354	+	2181	SRR10393071	0
Lpas_G00000000117.1	CP140192.1	456174	458354	+	2181	SRR10393076	17.17
Lpas_G00000000117.1	CP140192.1	456174	458354	+	2181	SRR10393081	7.39
Lpas_G00000000117.1	CP140192.1	456174	458354	+	2181	SRR10393086	0
Lpas_G00000000117.1	CP140192.1	456174	458354	+	2181	SRR10393091	0
Lpas_G00000000117.1	CP140192.1	456174	458354	+	2181	SRR10393096	0
Lpas_G00000000117.1	CP140192.1	456174	458354	+	2181	SRR10393072	0
Lpas_G00000000117.1	CP140192.1	456174	458354	+	2181	SRR10393077	4.49
Lpas_G00000000117.1	CP140192.1	456174	458354	+	2181	SRR10393082	0
Lpas_G00000000117.1	CP140192.1	456174	458354	+	2181	SRR10393087	0
Lpas_G00000000117.1	CP140192.1	456174	458354	+	2181	SRR10393092	0
Lpas_G00000000117.1	CP140192.1	456174	458354	+	2181	SRR10393073	0
Lpas_G00000000117.1	CP140192.1	456174	458354	+	2181	SRR10393078	6.96
Lpas_G00000000117.1	CP140192.1	456174	458354	+	2181	SRR10393083	0.05
Lpas_G00000000117.1	CP140192.1	456174	458354	+	2181	SRR10393088	0.05
Lpas_G00000000117.1	CP140192.1	456174	458354	+	2181	SRR10393093	0.05
Lpas_G00000000117.1	CP140192.1	456174	458354	+	2181	SRR10393098	0
Lpas_G00000000118.1	CP140192.1	463238	463642	+	405	SRR10393069	0
Lpas_G00000000118.1	CP140192.1	463238	463642	+	405	SRR10393074	0
Lpas_G00000000118.1	CP140192.1	463238	463642	+	405	SRR10393079	0
Lpas_G00000000118.1	CP140192.1	463238	463642	+	405	SRR10393084	0
Lpas_G00000000118.1	CP140192.1	463238	463642	+	405	SRR10393089	0
Lpas_G00000000118.1	CP140192.1	463238	463642	+	405	SRR10393094	0
Lpas_G00000000118.1	CP140192.1	463238	463642	+	405	SRR10393070	0
Lpas_G00000000118.1	CP140192.1	463238	463642	+	405	SRR10393075	0
Lpas_G00000000118.1	CP140192.1	463238	463642	+	405	SRR10393080	1
Lpas_G00000000118.1	CP140192.1	463238	463642	+	405	SRR10393085	0
Lpas_G00000000118.1	CP140192.1	463238	463642	+	405	SRR10393090	0
Lpas_G00000000118.1	CP140192.1	463238	463642	+	405	SRR10393095	0
Lpas_G00000000118.1	CP140192.1	463238	463642	+	405	SRR10393071	0
Lpas_G00000000118.1	CP140192.1	463238	463642	+	405	SRR10393076	0
Lpas_G00000000118.1	CP140192.1	463238	463642	+	405	SRR10393081	0
Lpas_G00000000118.1	CP140192.1	463238	463642	+	405	SRR10393086	0
Lpas_G00000000118.1	CP140192.1	463238	463642	+	405	SRR10393091	0
Lpas_G00000000118.1	CP140192.1	463238	463642	+	405	SRR10393096	1
Lpas_G00000000118.1	CP140192.1	463238	463642	+	405	SRR10393072	0
Lpas_G00000000118.1	CP140192.1	463238	463642	+	405	SRR10393077	0
Lpas_G00000000118.1	CP140192.1	463238	463642	+	405	SRR10393082	0.5
Lpas_G00000000118.1	CP140192.1	463238	463642	+	405	SRR10393087	0
Lpas_G00000000118.1	CP140192.1	463238	463642	+	405	SRR10393092	0
Lpas_G00000000118.1	CP140192.1	463238	463642	+	405	SRR10393073	0
Lpas_G00000000118.1	CP140192.1	463238	463642	+	405	SRR10393078	0.17
Lpas_G00000000118.1	CP140192.1	463238	463642	+	405	SRR10393083	0
Lpas_G00000000118.1	CP140192.1	463238	463642	+	405	SRR10393088	0
Lpas_G00000000118.1	CP140192.1	463238	463642	+	405	SRR10393093	0
Lpas_G00000000118.1	CP140192.1	463238	463642	+	405	SRR10393098	0
Lpas_G00000000119.1	CP140192.1	465162	466901	-	1740	SRR10393069	301
Lpas_G00000000119.1	CP140192.1	465162	466901	-	1740	SRR10393074	39
Lpas_G00000000119.1	CP140192.1	465162	466901	-	1740	SRR10393079	1040
Lpas_G00000000119.1	CP140192.1	465162	466901	-	1740	SRR10393084	708
Lpas_G00000000119.1	CP140192.1	465162	466901	-	1740	SRR10393089	682
Lpas_G00000000119.1	CP140192.1	465162	466901	-	1740	SRR10393094	760
Lpas_G00000000119.1	CP140192.1	465162	466901	-	1740	SRR10393070	507
Lpas_G00000000119.1	CP140192.1	465162	466901	-	1740	SRR10393075	39
Lpas_G00000000119.1	CP140192.1	465162	466901	-	1740	SRR10393080	1012
Lpas_G00000000119.1	CP140192.1	465162	466901	-	1740	SRR10393085	428
Lpas_G00000000119.1	CP140192.1	465162	466901	-	1740	SRR10393090	311
Lpas_G00000000119.1	CP140192.1	465162	466901	-	1740	SRR10393095	291
Lpas_G00000000119.1	CP140192.1	465162	466901	-	1740	SRR10393071	246
Lpas_G00000000119.1	CP140192.1	465162	466901	-	1740	SRR10393076	996
Lpas_G00000000119.1	CP140192.1	465162	466901	-	1740	SRR10393081	1023
Lpas_G00000000119.1	CP140192.1	465162	466901	-	1740	SRR10393086	711
Lpas_G00000000119.1	CP140192.1	465162	466901	-	1740	SRR10393091	497
Lpas_G00000000119.1	CP140192.1	465162	466901	-	1740	SRR10393096	269
Lpas_G00000000119.1	CP140192.1	465162	466901	-	1740	SRR10393072	358
Lpas_G00000000119.1	CP140192.1	465162	466901	-	1740	SRR10393077	665
Lpas_G00000000119.1	CP140192.1	465162	466901	-	1740	SRR10393082	441
Lpas_G00000000119.1	CP140192.1	465162	466901	-	1740	SRR10393087	718
Lpas_G00000000119.1	CP140192.1	465162	466901	-	1740	SRR10393092	484
Lpas_G00000000119.1	CP140192.1	465162	466901	-	1740	SRR10393073	11
Lpas_G00000000119.1	CP140192.1	465162	466901	-	1740	SRR10393078	1073
Lpas_G00000000119.1	CP140192.1	465162	466901	-	1740	SRR10393083	657
Lpas_G00000000119.1	CP140192.1	465162	466901	-	1740	SRR10393088	779
Lpas_G00000000119.1	CP140192.1	465162	466901	-	1740	SRR10393093	757
Lpas_G00000000119.1	CP140192.1	465162	466901	-	1740	SRR10393098	31
Lpas_G00000000120.1	CP140192.1	467934	470474	-	2541	SRR10393069	200
Lpas_G00000000120.1	CP140192.1	467934	470474	-	2541	SRR10393074	9
Lpas_G00000000120.1	CP140192.1	467934	470474	-	2541	SRR10393079	1059
Lpas_G00000000120.1	CP140192.1	467934	470474	-	2541	SRR10393084	640
Lpas_G00000000120.1	CP140192.1	467934	470474	-	2541	SRR10393089	489
Lpas_G00000000120.1	CP140192.1	467934	470474	-	2541	SRR10393094	276
Lpas_G00000000120.1	CP140192.1	467934	470474	-	2541	SRR10393070	300
Lpas_G00000000120.1	CP140192.1	467934	470474	-	2541	SRR10393075	9
Lpas_G00000000120.1	CP140192.1	467934	470474	-	2541	SRR10393080	953
Lpas_G00000000120.1	CP140192.1	467934	470474	-	2541	SRR10393085	1147
Lpas_G00000000120.1	CP140192.1	467934	470474	-	2541	SRR10393090	167
Lpas_G00000000120.1	CP140192.1	467934	470474	-	2541	SRR10393095	159
Lpas_G00000000120.1	CP140192.1	467934	470474	-	2541	SRR10393071	102
Lpas_G00000000120.1	CP140192.1	467934	470474	-	2541	SRR10393076	1018
Lpas_G00000000120.1	CP140192.1	467934	470474	-	2541	SRR10393081	989
Lpas_G00000000120.1	CP140192.1	467934	470474	-	2541	SRR10393086	144
Lpas_G00000000120.1	CP140192.1	467934	470474	-	2541	SRR10393091	337
Lpas_G00000000120.1	CP140192.1	467934	470474	-	2541	SRR10393096	220
Lpas_G00000000120.1	CP140192.1	467934	470474	-	2541	SRR10393072	185
Lpas_G00000000120.1	CP140192.1	467934	470474	-	2541	SRR10393077	624
Lpas_G00000000120.1	CP140192.1	467934	470474	-	2541	SRR10393082	663
Lpas_G00000000120.1	CP140192.1	467934	470474	-	2541	SRR10393087	920.5
Lpas_G00000000120.1	CP140192.1	467934	470474	-	2541	SRR10393092	298
Lpas_G00000000120.1	CP140192.1	467934	470474	-	2541	SRR10393073	0
Lpas_G00000000120.1	CP140192.1	467934	470474	-	2541	SRR10393078	982
Lpas_G00000000120.1	CP140192.1	467934	470474	-	2541	SRR10393083	689
Lpas_G00000000120.1	CP140192.1	467934	470474	-	2541	SRR10393088	1115
Lpas_G00000000120.1	CP140192.1	467934	470474	-	2541	SRR10393093	426
Lpas_G00000000120.1	CP140192.1	467934	470474	-	2541	SRR10393098	13
Lpas_G00000000121.1	CP140192.1	473247	476297	-	3051	SRR10393069	39
Lpas_G00000000121.1	CP140192.1	473247	476297	-	3051	SRR10393074	0
Lpas_G00000000121.1	CP140192.1	473247	476297	-	3051	SRR10393079	99
Lpas_G00000000121.1	CP140192.1	473247	476297	-	3051	SRR10393084	64
Lpas_G00000000121.1	CP140192.1	473247	476297	-	3051	SRR10393089	80
Lpas_G00000000121.1	CP140192.1	473247	476297	-	3051	SRR10393094	38
Lpas_G00000000121.1	CP140192.1	473247	476297	-	3051	SRR10393070	41
Lpas_G00000000121.1	CP140192.1	473247	476297	-	3051	SRR10393075	2
Lpas_G00000000121.1	CP140192.1	473247	476297	-	3051	SRR10393080	100
Lpas_G00000000121.1	CP140192.1	473247	476297	-	3051	SRR10393085	81
Lpas_G00000000121.1	CP140192.1	473247	476297	-	3051	SRR10393090	15
Lpas_G00000000121.1	CP140192.1	473247	476297	-	3051	SRR10393095	24
Lpas_G00000000121.1	CP140192.1	473247	476297	-	3051	SRR10393071	32
Lpas_G00000000121.1	CP140192.1	473247	476297	-	3051	SRR10393076	131
Lpas_G00000000121.1	CP140192.1	473247	476297	-	3051	SRR10393081	113
Lpas_G00000000121.1	CP140192.1	473247	476297	-	3051	SRR10393086	26
Lpas_G00000000121.1	CP140192.1	473247	476297	-	3051	SRR10393091	45
Lpas_G00000000121.1	CP140192.1	473247	476297	-	3051	SRR10393096	26
Lpas_G00000000121.1	CP140192.1	473247	476297	-	3051	SRR10393072	26
Lpas_G00000000121.1	CP140192.1	473247	476297	-	3051	SRR10393077	61
Lpas_G00000000121.1	CP140192.1	473247	476297	-	3051	SRR10393082	90
Lpas_G00000000121.1	CP140192.1	473247	476297	-	3051	SRR10393087	141
Lpas_G00000000121.1	CP140192.1	473247	476297	-	3051	SRR10393092	38
Lpas_G00000000121.1	CP140192.1	473247	476297	-	3051	SRR10393073	4
Lpas_G00000000121.1	CP140192.1	473247	476297	-	3051	SRR10393078	82
Lpas_G00000000121.1	CP140192.1	473247	476297	-	3051	SRR10393083	113
Lpas_G00000000121.1	CP140192.1	473247	476297	-	3051	SRR10393088	106
Lpas_G00000000121.1	CP140192.1	473247	476297	-	3051	SRR10393093	51
Lpas_G00000000121.1	CP140192.1	473247	476297	-	3051	SRR10393098	4
Lpas_G00000000122.1	CP140192.1	478343	480220	-	1878	SRR10393069	215
Lpas_G00000000122.1	CP140192.1	478343	480220	-	1878	SRR10393074	26
Lpas_G00000000122.1	CP140192.1	478343	480220	-	1878	SRR10393079	723
Lpas_G00000000122.1	CP140192.1	478343	480220	-	1878	SRR10393084	737
Lpas_G00000000122.1	CP140192.1	478343	480220	-	1878	SRR10393089	434
Lpas_G00000000122.1	CP140192.1	478343	480220	-	1878	SRR10393094	522
Lpas_G00000000122.1	CP140192.1	478343	480220	-	1878	SRR10393070	415
Lpas_G00000000122.1	CP140192.1	478343	480220	-	1878	SRR10393075	20
Lpas_G00000000122.1	CP140192.1	478343	480220	-	1878	SRR10393080	678
Lpas_G00000000122.1	CP140192.1	478343	480220	-	1878	SRR10393085	670
Lpas_G00000000122.1	CP140192.1	478343	480220	-	1878	SRR10393090	299
Lpas_G00000000122.1	CP140192.1	478343	480220	-	1878	SRR10393095	243
Lpas_G00000000122.1	CP140192.1	478343	480220	-	1878	SRR10393071	204
Lpas_G00000000122.1	CP140192.1	478343	480220	-	1878	SRR10393076	669
Lpas_G00000000122.1	CP140192.1	478343	480220	-	1878	SRR10393081	708
Lpas_G00000000122.1	CP140192.1	478343	480220	-	1878	SRR10393086	316
Lpas_G00000000122.1	CP140192.1	478343	480220	-	1878	SRR10393091	541
Lpas_G00000000122.1	CP140192.1	478343	480220	-	1878	SRR10393096	316
Lpas_G00000000122.1	CP140192.1	478343	480220	-	1878	SRR10393072	292
Lpas_G00000000122.1	CP140192.1	478343	480220	-	1878	SRR10393077	440
Lpas_G00000000122.1	CP140192.1	478343	480220	-	1878	SRR10393082	700
Lpas_G00000000122.1	CP140192.1	478343	480220	-	1878	SRR10393087	801
Lpas_G00000000122.1	CP140192.1	478343	480220	-	1878	SRR10393092	356
Lpas_G00000000122.1	CP140192.1	478343	480220	-	1878	SRR10393073	12
Lpas_G00000000122.1	CP140192.1	478343	480220	-	1878	SRR10393078	694
Lpas_G00000000122.1	CP140192.1	478343	480220	-	1878	SRR10393083	787
Lpas_G00000000122.1	CP140192.1	478343	480220	-	1878	SRR10393088	760
Lpas_G00000000122.1	CP140192.1	478343	480220	-	1878	SRR10393093	538
Lpas_G00000000122.1	CP140192.1	478343	480220	-	1878	SRR10393098	9
Lpas_G00000000123.1	CP140192.1	481537	482484	-	948	SRR10393069	376.5
Lpas_G00000000123.1	CP140192.1	481537	482484	-	948	SRR10393074	78
Lpas_G00000000123.1	CP140192.1	481537	482484	-	948	SRR10393079	2019.5
Lpas_G00000000123.1	CP140192.1	481537	482484	-	948	SRR10393084	969
Lpas_G00000000123.1	CP140192.1	481537	482484	-	948	SRR10393089	1008.5
Lpas_G00000000123.1	CP140192.1	481537	482484	-	948	SRR10393094	1068
Lpas_G00000000123.1	CP140192.1	481537	482484	-	948	SRR10393070	588.5
Lpas_G00000000123.1	CP140192.1	481537	482484	-	948	SRR10393075	66
Lpas_G00000000123.1	CP140192.1	481537	482484	-	948	SRR10393080	1621.5
Lpas_G00000000123.1	CP140192.1	481537	482484	-	948	SRR10393085	594.5
Lpas_G00000000123.1	CP140192.1	481537	482484	-	948	SRR10393090	579
Lpas_G00000000123.1	CP140192.1	481537	482484	-	948	SRR10393095	334
Lpas_G00000000123.1	CP140192.1	481537	482484	-	948	SRR10393071	377.5
Lpas_G00000000123.1	CP140192.1	481537	482484	-	948	SRR10393076	1735.5
Lpas_G00000000123.1	CP140192.1	481537	482484	-	948	SRR10393081	1814
Lpas_G00000000123.1	CP140192.1	481537	482484	-	948	SRR10393086	1032.5
Lpas_G00000000123.1	CP140192.1	481537	482484	-	948	SRR10393091	1036
Lpas_G00000000123.1	CP140192.1	481537	482484	-	948	SRR10393096	298.5
Lpas_G00000000123.1	CP140192.1	481537	482484	-	948	SRR10393072	452.5
Lpas_G00000000123.1	CP140192.1	481537	482484	-	948	SRR10393077	1183
Lpas_G00000000123.1	CP140192.1	481537	482484	-	948	SRR10393082	729.5
Lpas_G00000000123.1	CP140192.1	481537	482484	-	948	SRR10393087	873
Lpas_G00000000123.1	CP140192.1	481537	482484	-	948	SRR10393092	668
Lpas_G00000000123.1	CP140192.1	481537	482484	-	948	SRR10393073	38
Lpas_G00000000123.1	CP140192.1	481537	482484	-	948	SRR10393078	1904
Lpas_G00000000123.1	CP140192.1	481537	482484	-	948	SRR10393083	1000
Lpas_G00000000123.1	CP140192.1	481537	482484	-	948	SRR10393088	1107
Lpas_G00000000123.1	CP140192.1	481537	482484	-	948	SRR10393093	1067.5
Lpas_G00000000123.1	CP140192.1	481537	482484	-	948	SRR10393098	36
Lpas_G00000000124.1	CP140192.1	483278	485293	-	2016	SRR10393069	607
Lpas_G00000000124.1	CP140192.1	483278	485293	-	2016	SRR10393074	151
Lpas_G00000000124.1	CP140192.1	483278	485293	-	2016	SRR10393079	2726
Lpas_G00000000124.1	CP140192.1	483278	485293	-	2016	SRR10393084	1722
Lpas_G00000000124.1	CP140192.1	483278	485293	-	2016	SRR10393089	1438
Lpas_G00000000124.1	CP140192.1	483278	485293	-	2016	SRR10393094	1533
Lpas_G00000000124.1	CP140192.1	483278	485293	-	2016	SRR10393070	1067
Lpas_G00000000124.1	CP140192.1	483278	485293	-	2016	SRR10393075	89
Lpas_G00000000124.1	CP140192.1	483278	485293	-	2016	SRR10393080	2454
Lpas_G00000000124.1	CP140192.1	483278	485293	-	2016	SRR10393085	961
Lpas_G00000000124.1	CP140192.1	483278	485293	-	2016	SRR10393090	696
Lpas_G00000000124.1	CP140192.1	483278	485293	-	2016	SRR10393095	627
Lpas_G00000000124.1	CP140192.1	483278	485293	-	2016	SRR10393071	568
Lpas_G00000000124.1	CP140192.1	483278	485293	-	2016	SRR10393076	2629
Lpas_G00000000124.1	CP140192.1	483278	485293	-	2016	SRR10393081	2481
Lpas_G00000000124.1	CP140192.1	483278	485293	-	2016	SRR10393086	1404
Lpas_G00000000124.1	CP140192.1	483278	485293	-	2016	SRR10393091	1432
Lpas_G00000000124.1	CP140192.1	483278	485293	-	2016	SRR10393096	616
Lpas_G00000000124.1	CP140192.1	483278	485293	-	2016	SRR10393072	730
Lpas_G00000000124.1	CP140192.1	483278	485293	-	2016	SRR10393077	1797
Lpas_G00000000124.1	CP140192.1	483278	485293	-	2016	SRR10393082	1327
Lpas_G00000000124.1	CP140192.1	483278	485293	-	2016	SRR10393087	1487
Lpas_G00000000124.1	CP140192.1	483278	485293	-	2016	SRR10393092	1108
Lpas_G00000000124.1	CP140192.1	483278	485293	-	2016	SRR10393073	35
Lpas_G00000000124.1	CP140192.1	483278	485293	-	2016	SRR10393078	2795
Lpas_G00000000124.1	CP140192.1	483278	485293	-	2016	SRR10393083	1780
Lpas_G00000000124.1	CP140192.1	483278	485293	-	2016	SRR10393088	1519
Lpas_G00000000124.1	CP140192.1	483278	485293	-	2016	SRR10393093	1575
Lpas_G00000000124.1	CP140192.1	483278	485293	-	2016	SRR10393098	67
Lpas_G00000000125.1	CP140192.1	486107	487165	-	1059	SRR10393069	714
Lpas_G00000000125.1	CP140192.1	486107	487165	-	1059	SRR10393074	83
Lpas_G00000000125.1	CP140192.1	486107	487165	-	1059	SRR10393079	4523
Lpas_G00000000125.1	CP140192.1	486107	487165	-	1059	SRR10393084	3095
Lpas_G00000000125.1	CP140192.1	486107	487165	-	1059	SRR10393089	1928
Lpas_G00000000125.1	CP140192.1	486107	487165	-	1059	SRR10393094	2114
Lpas_G00000000125.1	CP140192.1	486107	487165	-	1059	SRR10393070	1433
Lpas_G00000000125.1	CP140192.1	486107	487165	-	1059	SRR10393075	36
Lpas_G00000000125.1	CP140192.1	486107	487165	-	1059	SRR10393080	4291
Lpas_G00000000125.1	CP140192.1	486107	487165	-	1059	SRR10393085	2674
Lpas_G00000000125.1	CP140192.1	486107	487165	-	1059	SRR10393090	770
Lpas_G00000000125.1	CP140192.1	486107	487165	-	1059	SRR10393095	740
Lpas_G00000000125.1	CP140192.1	486107	487165	-	1059	SRR10393071	616
Lpas_G00000000125.1	CP140192.1	486107	487165	-	1059	SRR10393076	4468
Lpas_G00000000125.1	CP140192.1	486107	487165	-	1059	SRR10393081	4770
Lpas_G00000000125.1	CP140192.1	486107	487165	-	1059	SRR10393086	424
Lpas_G00000000125.1	CP140192.1	486107	487165	-	1059	SRR10393091	2070
Lpas_G00000000125.1	CP140192.1	486107	487165	-	1059	SRR10393096	1063
Lpas_G00000000125.1	CP140192.1	486107	487165	-	1059	SRR10393072	1034
Lpas_G00000000125.1	CP140192.1	486107	487165	-	1059	SRR10393077	2800
Lpas_G00000000125.1	CP140192.1	486107	487165	-	1059	SRR10393082	2400
Lpas_G00000000125.1	CP140192.1	486107	487165	-	1059	SRR10393087	3293
Lpas_G00000000125.1	CP140192.1	486107	487165	-	1059	SRR10393092	1540
Lpas_G00000000125.1	CP140192.1	486107	487165	-	1059	SRR10393073	30
Lpas_G00000000125.1	CP140192.1	486107	487165	-	1059	SRR10393078	4434
Lpas_G00000000125.1	CP140192.1	486107	487165	-	1059	SRR10393083	3109
Lpas_G00000000125.1	CP140192.1	486107	487165	-	1059	SRR10393088	2369
Lpas_G00000000125.1	CP140192.1	486107	487165	-	1059	SRR10393093	2468
Lpas_G00000000125.1	CP140192.1	486107	487165	-	1059	SRR10393098	45
Lpas_G00000000126.1	CP140192.1	488546	489757	-	1212	SRR10393069	1125
Lpas_G00000000126.1	CP140192.1	488546	489757	-	1212	SRR10393074	390
Lpas_G00000000126.1	CP140192.1	488546	489757	-	1212	SRR10393079	4459
Lpas_G00000000126.1	CP140192.1	488546	489757	-	1212	SRR10393084	2445
Lpas_G00000000126.1	CP140192.1	488546	489757	-	1212	SRR10393089	1566
Lpas_G00000000126.1	CP140192.1	488546	489757	-	1212	SRR10393094	2069
Lpas_G00000000126.1	CP140192.1	488546	489757	-	1212	SRR10393070	1392
Lpas_G00000000126.1	CP140192.1	488546	489757	-	1212	SRR10393075	140
Lpas_G00000000126.1	CP140192.1	488546	489757	-	1212	SRR10393080	3802
Lpas_G00000000126.1	CP140192.1	488546	489757	-	1212	SRR10393085	1760
Lpas_G00000000126.1	CP140192.1	488546	489757	-	1212	SRR10393090	1449
Lpas_G00000000126.1	CP140192.1	488546	489757	-	1212	SRR10393095	927
Lpas_G00000000126.1	CP140192.1	488546	489757	-	1212	SRR10393071	878
Lpas_G00000000126.1	CP140192.1	488546	489757	-	1212	SRR10393076	3958
Lpas_G00000000126.1	CP140192.1	488546	489757	-	1212	SRR10393081	4011
Lpas_G00000000126.1	CP140192.1	488546	489757	-	1212	SRR10393086	1992
Lpas_G00000000126.1	CP140192.1	488546	489757	-	1212	SRR10393091	2781
Lpas_G00000000126.1	CP140192.1	488546	489757	-	1212	SRR10393096	864
Lpas_G00000000126.1	CP140192.1	488546	489757	-	1212	SRR10393072	1041
Lpas_G00000000126.1	CP140192.1	488546	489757	-	1212	SRR10393077	2768
Lpas_G00000000126.1	CP140192.1	488546	489757	-	1212	SRR10393082	2355
Lpas_G00000000126.1	CP140192.1	488546	489757	-	1212	SRR10393087	2149
Lpas_G00000000126.1	CP140192.1	488546	489757	-	1212	SRR10393092	1318
Lpas_G00000000126.1	CP140192.1	488546	489757	-	1212	SRR10393073	55
Lpas_G00000000126.1	CP140192.1	488546	489757	-	1212	SRR10393078	4627
Lpas_G00000000126.1	CP140192.1	488546	489757	-	1212	SRR10393083	2472
Lpas_G00000000126.1	CP140192.1	488546	489757	-	1212	SRR10393088	2746
[truncated: 296,353 more rows]
