# Supplementary material for: Chromosome-level genome assembly of trypanosomatid parasite Lotmaria passim links chromosome duplication and divergence with infection of honey bees
Source: BMC Genomics. 2025 Dec 1;26:1083. doi: 10.1186/s12864-025-12082-y (PMC12667155; doi:10.1186/s12864-025-12082-y)
Supplement: Supplementary file 3 — Supplementary Data S3. KEGG assignments made by BlastKoala. [file 12864_2025_12082_MOESM3_ESM.txt]

Lpas_G00000009337.1	K01511	ENTPD5_6; ectonucleoside triphosphate diphosphohydrolase 5/6 [EC:3.6.1.6]
Lpas_G00000010514.1
Lpas_G00000006062.1
Lpas_G00000005189.1
Lpas_G00000010227.1
Lpas_G00000010379.1
Lpas_G00000001022.1
Lpas_G00000009741.1
Lpas_G00000007926.1
Lpas_G00000002752.1
Lpas_G00000003517.1
Lpas_G00000010380.1
Lpas_G00000009338.1
Lpas_G00000006671.1
Lpas_G00000007478.1
Lpas_G00000004072.1
Lpas_G00000005720.1
Lpas_G00000008130.1
Lpas_G00000006938.1
Lpas_G00000010057.1
Lpas_G00000007713.1
Lpas_G00000008929.1
Lpas_G00000008340.1
Lpas_G00000008735.1
Lpas_G00000006382.1	K11254	H4; histone H4
Lpas_G00000007226.1
Lpas_G00000004615.1
Lpas_G00000007714.1
Lpas_G00000010381.1
Lpas_G00000008528.1
Lpas_G00000006383.1
Lpas_G00000009339.1	K00326	CYB5R; cytochrome-b5 reductase [EC:1.6.2.2]
Lpas_G00000003519.1
Lpas_G00000008930.1
Lpas_G00000007927.1
Lpas_G00000004074.1
Lpas_G00000001887.1	K00931	proB; glutamate 5-kinase [EC:2.7.2.11]
Lpas_G00000010515.1
Lpas_G00000006384.1
Lpas_G00000006672.1
Lpas_G00000005722.1
Lpas_G00000005190.1
Lpas_G00000010228.1
Lpas_G00000006063.1
Lpas_G00000009742.1
Lpas_G00000002753.1
Lpas_G00000006673.1
Lpas_G00000001888.1	K01057	PGLS, pgl, devB; 6-phosphogluconolactonase [EC:3.1.1.31]
Lpas_G00000000001.1	K03237	EIF2S1; translation initiation factor 2 subunit 1
Lpas_G00000008931.1
Lpas_G00000006939.1
Lpas_G00000007715.1
Lpas_G00000009908.1
Lpas_G00000007480.1
Lpas_G00000002754.1
Lpas_G00000006385.1	K01262	pepP; Xaa-Pro aminopeptidase [EC:3.4.11.9]
Lpas_G00000007227.1
Lpas_G00000008132.1	K03781	katE, CAT, catB, srpA; catalase [EC:1.11.1.6]
Lpas_G00000010516.1
Lpas_G00000009340.1
Lpas_G00000010229.1
Lpas_G00000010058.1	K00286	proC; pyrroline-5-carboxylate reductase [EC:1.5.1.2]
Lpas_G00000010382.1
Lpas_G00000008932.1
Lpas_G00000008737.1	K03781	katE, CAT, catB, srpA; catalase [EC:1.11.1.6]
Lpas_G00000006674.1	K00898	PDK2_3_4; pyruvate dehydrogenase kinase 2/3/4 [EC:2.7.11.2]
Lpas_G00000005191.1
Lpas_G00000004616.1
Lpas_G00000006064.1
Lpas_G00000010517.1
Lpas_G00000009144.1	K10355	ACTF; actin, other eukaryote
Lpas_G00000007928.1	K05309	PTGES2; microsomal prostaglandin-E synthase 2 [EC:5.3.99.3]
Lpas_G00000007228.1	K11254	H4; histone H4
Lpas_G00000000002.1
Lpas_G00000008529.1
Lpas_G00000003520.1
Lpas_G00000006940.1
Lpas_G00000006065.1
Lpas_G00000005723.1
Lpas_G00000009554.1
Lpas_G00000004076.1
Lpas_G00000008933.1
Lpas_G00000010059.1	K02929	RP-L44e, RPL44; large subunit ribosomal protein L44e
Lpas_G00000007481.1
Lpas_G00000006386.1
Lpas_G00000008738.1	K10753	ASF1; histone chaperone ASF1
Lpas_G00000010230.1
Lpas_G00000010383.1	K20183	VPS39, VAM6; Vam6/Vps39-like protein vacuolar protein sorting-associated protein 39
Lpas_G00000008133.1
Lpas_G00000007929.1
Lpas_G00000006675.1
Lpas_G00000001889.1
Lpas_G00000000003.1
Lpas_G00000007716.1	K11204	GCLC; glutamate--cysteine ligase catalytic subunit [EC:6.3.2.2]
Lpas_G00000010060.1	K09498	CCT6; T-complex protein 1 subunit zeta
Lpas_G00000009145.1	K10355	ACTF; actin, other eukaryote
Lpas_G00000005192.1	K08967	mtnD, mtnZ, ADI1; 1,2-dihydroxy-3-keto-5-methylthiopentene dioxygenase [EC:1.13.11.53 1.13.11.54]
Lpas_G00000001023.1
Lpas_G00000010231.1
Lpas_G00000006941.1
Lpas_G00000007482.1
Lpas_G00000009910.1
Lpas_G00000008739.1
Lpas_G00000004617.1
Lpas_G00000009911.1
Lpas_G00000003521.1	K03441	GLP-F; aquaglyceroporin related protein, other eukaryote
Lpas_G00000000004.1
Lpas_G00000009341.1
Lpas_G00000002756.1	K07375	TUBB; tubulin beta
Lpas_G00000004077.1	K03441	GLP-F; aquaglyceroporin related protein, other eukaryote
Lpas_G00000010518.1	K06669	SMC3, CSPG6; structural maintenance of chromosome 3 (chondroitin sulfate proteoglycan 6)
Lpas_G00000006387.1
Lpas_G00000004618.1	K22761	PRIMPOL; DNA-directed primase/polymerase protein [EC:2.7.7.102 2.7.7.7]
Lpas_G00000005724.1	K10256	FAD2; omega-6 fatty acid desaturase / acyl-lipid omega-6 desaturase (Delta-12 desaturase) [EC:1.14.19.6 1.14.19.22]
Lpas_G00000006676.1
Lpas_G00000009743.1	K05857	PLCD; phosphatidylinositol phospholipase C, delta [EC:3.1.4.11]
Lpas_G00000005193.1
Lpas_G00000007229.1
Lpas_G00000008530.1	K01284	dcp; peptidyl-dipeptidase Dcp [EC:3.4.15.5]
Lpas_G00000007930.1	K22139	MPC2; mitochondrial pyruvate carrier 2
Lpas_G00000008740.1
Lpas_G00000008342.1
Lpas_G00000001024.1
Lpas_G00000003522.1
Lpas_G00000010232.1
Lpas_G00000001890.1
Lpas_G00000008134.1
Lpas_G00000009912.1
Lpas_G00000006677.1	K02880	RP-L17e, RPL17; large subunit ribosomal protein L17e
Lpas_G00000006942.1	K10393	KIF2_24, MCAK; kinesin family member 2/24
Lpas_G00000007717.1
Lpas_G00000010061.1	K10408	DNAH; dynein axonemal heavy chain
Lpas_G00000004078.1
Lpas_G00000006066.1
Lpas_G00000009556.1
Lpas_G00000010384.1
Lpas_G00000007931.1
Lpas_G00000007230.1
Lpas_G00000008741.1
Lpas_G00000005725.1
Lpas_G00000009557.1
Lpas_G00000005194.1
Lpas_G00000002757.1	K07375	TUBB; tubulin beta
Lpas_G00000000005.1
Lpas_G00000009146.1
Lpas_G00000008135.1
Lpas_G00000004619.1
Lpas_G00000007483.1
Lpas_G00000009342.1
Lpas_G00000006678.1
Lpas_G00000010233.1
Lpas_G00000001025.1
Lpas_G00000009744.1
Lpas_G00000008742.1
Lpas_G00000006388.1	K21848	ARV1; lipid intermediate transporter
Lpas_G00000008934.1
Lpas_G00000010234.1
Lpas_G00000008136.1
Lpas_G00000009558.1
Lpas_G00000008531.1	K01284	dcp; peptidyl-dipeptidase Dcp [EC:3.4.15.5]
Lpas_G00000007231.1
Lpas_G00000005195.1
Lpas_G00000001891.1
Lpas_G00000007718.1
Lpas_G00000006943.1
Lpas_G00000008343.1
Lpas_G00000002758.1	K07375	TUBB; tubulin beta
Lpas_G00000004620.1
Lpas_G00000009343.1	K03667	hslU; ATP-dependent HslUV protease ATP-binding subunit HslU
Lpas_G00000010235.1
Lpas_G00000010519.1
Lpas_G00000006679.1
Lpas_G00000008935.1	K23490	CYB5; cytochrome b5
Lpas_G00000006067.1
Lpas_G00000003523.1	K01802	E5.2.1.8; peptidylprolyl isomerase [EC:5.2.1.8]
Lpas_G00000010385.1
Lpas_G00000008743.1
Lpas_G00000007719.1
Lpas_G00000009745.1
Lpas_G00000000006.1
Lpas_G00000004079.1	K01802	E5.2.1.8; peptidylprolyl isomerase [EC:5.2.1.8]
Lpas_G00000007232.1	K08506	SYP7; syntaxin of plants SYP7
Lpas_G00000005196.1
Lpas_G00000007485.1	K12867	SYF1, XAB2; pre-mRNA-splicing factor SYF1
Lpas_G00000004621.1
Lpas_G00000006389.1	K01917	E6.3.1.8; glutathionylspermidine synthase [EC:6.3.1.8]
Lpas_G00000007932.1
Lpas_G00000003524.1
Lpas_G00000010386.1
Lpas_G00000009147.1
Lpas_G00000008137.1
Lpas_G00000010520.1	K08515	VAMP7; vesicle-associated membrane protein 7
Lpas_G00000008936.1	K23490	CYB5; cytochrome b5
Lpas_G00000010236.1
Lpas_G00000004080.1
Lpas_G00000001892.1	K05658	ABCB1, CD243; ATP-binding cassette, subfamily B (MDR/TAP), member 1 [EC:7.6.2.2]
Lpas_G00000006680.1
Lpas_G00000002759.1	K07375	TUBB; tubulin beta
Lpas_G00000006068.1	K02966	RP-S19e, RPS19; small subunit ribosomal protein S19e
Lpas_G00000008532.1	K01284	dcp; peptidyl-dipeptidase Dcp [EC:3.4.15.5]
Lpas_G00000009559.1
Lpas_G00000007233.1
Lpas_G00000009344.1
Lpas_G00000006944.1	K01965	PCCA, pccA; propionyl-CoA carboxylase alpha subunit [EC:6.4.1.3]
Lpas_G00000003525.1
Lpas_G00000007720.1
Lpas_G00000008344.1
Lpas_G00000004081.1
Lpas_G00000006069.1
Lpas_G00000008744.1
Lpas_G00000008138.1
Lpas_G00000005197.1	K12606	RCD1, CNOT9, CAF40; CCR4-NOT transcription complex subunit 9
Lpas_G00000004622.1
Lpas_G00000005727.1
Lpas_G00000008937.1	K22406	JBP1; thymine dioxygenase [EC:1.14.11.6]
Lpas_G00000010237.1
Lpas_G00000008345.1
Lpas_G00000010387.1
Lpas_G00000006070.1
Lpas_G00000010521.1
Lpas_G00000002760.1	K08506	SYP7; syntaxin of plants SYP7
Lpas_G00000007486.1
Lpas_G00000006681.1
Lpas_G00000009747.1
Lpas_G00000006390.1
Lpas_G00000008139.1
Lpas_G00000009560.1
Lpas_G00000005728.1	K02929	RP-L44e, RPL44; large subunit ribosomal protein L44e
Lpas_G00000005198.1	K16780	SSNA1; sjoegren syndrome nuclear autoantigen 1
Lpas_G00000007234.1
Lpas_G00000009345.1
Lpas_G00000008533.1	K01284	dcp; peptidyl-dipeptidase Dcp [EC:3.4.15.5]
Lpas_G00000010522.1
Lpas_G00000006945.1
Lpas_G00000005729.1
Lpas_G00000007933.1	K24224	CFAP44, WDR52; cilia- and flagella-associated protein 44
Lpas_G00000009913.1	K07304	msrA; peptide-methionine (S)-S-oxide reductase [EC:1.8.4.11]
Lpas_G00000007721.1
Lpas_G00000006391.1
Lpas_G00000004623.1
Lpas_G00000002761.1
Lpas_G00000006682.1
Lpas_G00000010238.1
Lpas_G00000003526.1
Lpas_G00000008140.1
Lpas_G00000009748.1
Lpas_G00000008745.1
Lpas_G00000005199.1	K07203	MTOR, FRAP, TOR; serine/threonine-protein kinase mTOR [EC:2.7.11.1]
Lpas_G00000006946.1
Lpas_G00000001893.1
Lpas_G00000009149.1
Lpas_G00000006392.1	K00939	adk, AK; adenylate kinase [EC:2.7.4.3]
Lpas_G00000010523.1
Lpas_G00000008938.1
Lpas_G00000004082.1
Lpas_G00000009914.1
Lpas_G00000008346.1
Lpas_G00000004624.1
Lpas_G00000007235.1
Lpas_G00000009561.1
Lpas_G00000005730.1
Lpas_G00000007722.1	K14833	NOC2; nucleolar complex protein 2
Lpas_G00000003527.1
Lpas_G00000008534.1
Lpas_G00000007487.1
Lpas_G00000006683.1	K25647	ENKUR; enkurin
Lpas_G00000002762.1	K11252	H2B; histone H2B
Lpas_G00000009150.1
Lpas_G00000008939.1
Lpas_G00000010524.1	K23398	TRIP4; activating signal cointegrator 1
Lpas_G00000004083.1
Lpas_G00000010389.1
Lpas_G00000006393.1	K14844	PUF6; pumilio homology domain family member 6
Lpas_G00000009346.1	K15116	SLC25A33_36, RIM2; solute carrier family 25, member 33/36
Lpas_G00000008746.1
Lpas_G00000006071.1
Lpas_G00000002763.1	K02981	RP-S2e, RPS2; small subunit ribosomal protein S2e
Lpas_G00000008347.1
Lpas_G00000006947.1
Lpas_G00000008940.1
Lpas_G00000007236.1
Lpas_G00000008141.1	K07942	ARL1; ADP-ribosylation factor-like protein 1
Lpas_G00000005731.1	K17302	COPB2, SEC27; coatomer subunit beta'
Lpas_G00000009915.1	K03029	PSMD4, RPN10; 26S proteasome regulatory subunit N10
Lpas_G00000003528.1	K01409	OSGEP, KAE1, QRI7; N6-L-threonylcarbamoyladenine synthase [EC:2.3.1.234]
Lpas_G00000006684.1	K18776	MTR2, MT48; cap2 methyltransferase [EC:2.1.1.296]
Lpas_G00000007723.1
Lpas_G00000008941.1
Lpas_G00000009750.1	K07837	RAP2A; Ras-related protein Rap-2A
Lpas_G00000009562.1	K23982	MTP1_2; beta-1,2-mannooligosaccharide synthase [EC:2.4.1.374]
Lpas_G00000004084.1	K01409	OSGEP, KAE1, QRI7; N6-L-threonylcarbamoyladenine synthase [EC:2.3.1.234]
Lpas_G00000006072.1
Lpas_G00000006948.1	K13809	CMPK2; UMP-CMP kinase 2, mitochondrial [EC:2.7.4.14]
Lpas_G00000001894.1
Lpas_G00000010240.1
Lpas_G00000009151.1
Lpas_G00000009347.1
Lpas_G00000006394.1
Lpas_G00000008142.1	K03231	EEF1A; elongation factor 1-alpha
Lpas_G00000002764.1
Lpas_G00000004625.1
Lpas_G00000010390.1
Lpas_G00000010525.1	K12811	DDX46, PRP5; ATP-dependent RNA helicase DDX46/PRP5 [EC:5.6.2.7]
Lpas_G00000008348.1
Lpas_G00000007934.1
Lpas_G00000006949.1
Lpas_G00000006073.1
Lpas_G00000009916.1
Lpas_G00000009751.1
Lpas_G00000007237.1
Lpas_G00000010241.1
Lpas_G00000006685.1
Lpas_G00000010062.1
Lpas_G00000003530.1
Lpas_G00000008748.1
Lpas_G00000008942.1	K05657	ABCB10; ATP-binding cassette, subfamily B (MDR/TAP), member 10
Lpas_G00000007488.1	K02257	COX10, ctaB, cyoE; heme o synthase [EC:2.5.1.141]
Lpas_G00000004626.1
Lpas_G00000004086.1
Lpas_G00000009563.1	K23982	MTP1_2; beta-1,2-mannooligosaccharide synthase [EC:2.4.1.374]
Lpas_G00000005732.1	K06038	E4.6.1.14; glycosylphosphatidylinositol diacylglycerol-lyase [EC:4.6.1.14]
Lpas_G00000008349.1
Lpas_G00000008143.1	K03231	EEF1A; elongation factor 1-alpha
Lpas_G00000007238.1
Lpas_G00000002765.1
Lpas_G00000006950.1	K07390	grxD, GLRX5; monothiol glutaredoxin
Lpas_G00000008535.1	K03695	clpB; ATP-dependent Clp protease ATP-binding subunit ClpB
Lpas_G00000010391.1
Lpas_G00000001895.1
Lpas_G00000006395.1
Lpas_G00000007724.1
Lpas_G00000009917.1	K02128	ATPeF0C, ATP5G, ATP9; F-type H+-transporting ATPase subunit c
Lpas_G00000010526.1	K12396	AP3D; AP-3 complex subunit delta
Lpas_G00000007239.1
Lpas_G00000008749.1
Lpas_G00000010242.1	K14285	NXT1_2, P15; NTF2-related export protein 1/2
Lpas_G00000009752.1
Lpas_G00000006951.1
Lpas_G00000010063.1
Lpas_G00000006074.1	K01239	E3.2.2.1; purine nucleosidase [EC:3.2.2.1]
Lpas_G00000006686.1
Lpas_G00000007489.1	K02154	ATPeV0A, ATP6N; V-type H+-transporting ATPase subunit a
Lpas_G00000003531.1
Lpas_G00000007935.1
Lpas_G00000005200.1	K02736	PSMB4; 20S proteasome subunit beta 7 [EC:3.4.25.1]
Lpas_G00000008350.1
Lpas_G00000010243.1
Lpas_G00000005733.1	K14709	SLC39A1_2_3, ZIP1_2_3; solute carrier family 39 (zinc transporter), member 1/2/3
Lpas_G00000002766.1
Lpas_G00000008144.1	K03231	EEF1A; elongation factor 1-alpha
Lpas_G00000004087.1
Lpas_G00000007240.1
Lpas_G00000004628.1
Lpas_G00000007725.1	K25589	inuH; inosine/uridine nucleosidase [EC:3.2.2.2 3.2.2.3]
Lpas_G00000001896.1	K15455	DPH3, KTI11; diphthamide biosynthesis protein 3
Lpas_G00000003532.1
Lpas_G00000009919.1
Lpas_G00000006396.1
Lpas_G00000009348.1
Lpas_G00000004088.1
Lpas_G00000006075.1
Lpas_G00000005201.1	K00357	QDPR; dihydropteridine reductase [EC:1.5.1.34]
Lpas_G00000008351.1	K01973	REL1_2; RNA-editing ligase [EC:6.5.1.3]
Lpas_G00000008943.1	K18586	COQ4; ubiquinone biosynthesis protein COQ4
Lpas_G00000001897.1
Lpas_G00000006687.1
Lpas_G00000009566.1
Lpas_G00000005734.1	K11096	SNRPD2, SMD2; small nuclear ribonucleoprotein D2
Lpas_G00000000009.1
Lpas_G00000004629.1	K12844	PRPF31; U4/U6 small nuclear ribonucleoprotein PRP31
Lpas_G00000008536.1
Lpas_G00000008145.1	K03231	EEF1A; elongation factor 1-alpha
Lpas_G00000007490.1
Lpas_G00000006952.1
Lpas_G00000007936.1
Lpas_G00000005202.1
Lpas_G00000002767.1	K14563	NOP1, FBL; rRNA 2'-O-methyltransferase fibrillarin [EC:2.1.1.-]
Lpas_G00000008944.1
Lpas_G00000008750.1
Lpas_G00000007726.1	K25589	inuH; inosine/uridine nucleosidase [EC:3.2.2.2 3.2.2.3]
Lpas_G00000006076.1	K15113	SLC25A28_37, MFRN; solute carrier family 25 (mitochondrial iron transporter), member 28/37
Lpas_G00000009920.1
Lpas_G00000005735.1
Lpas_G00000006688.1
Lpas_G00000001898.1
Lpas_G00000010244.1
Lpas_G00000000010.1
Lpas_G00000008352.1
Lpas_G00000007937.1
Lpas_G00000010392.1
Lpas_G00000003533.1	K11843	USP14, UBP6; ubiquitin carboxyl-terminal hydrolase 14 [EC:3.4.19.12]
Lpas_G00000005203.1	K05236	COPA, RET1; coatomer subunit alpha
Lpas_G00000004630.1
Lpas_G00000006397.1
Lpas_G00000001028.1	K01379	CTSD; cathepsin D [EC:3.4.23.5]
Lpas_G00000007491.1	K17607	TIPRL, TIP41; type 2A phosphatase activator TIP41
Lpas_G00000008945.1
Lpas_G00000006953.1
Lpas_G00000004089.1	K11843	USP14, UBP6; ubiquitin carboxyl-terminal hydrolase 14 [EC:3.4.19.12]
Lpas_G00000010527.1	K14819	DUSP12, YVH1; dual specificity phosphatase 12 [EC:3.1.3.16 3.1.3.48]
Lpas_G00000008146.1	K03231	EEF1A; elongation factor 1-alpha
Lpas_G00000002768.1
Lpas_G00000009152.1
Lpas_G00000009349.1
Lpas_G00000006077.1
Lpas_G00000009921.1
Lpas_G00000007938.1
Lpas_G00000006954.1
Lpas_G00000006398.1
Lpas_G00000006689.1
Lpas_G00000007727.1
Lpas_G00000009567.1
Lpas_G00000009753.1
Lpas_G00000001899.1
Lpas_G00000010245.1
Lpas_G00000008353.1	K15332	TRMT2A; tRNA (uracil-5-)-methyltransferase [EC:2.1.1.-]
Lpas_G00000008537.1
Lpas_G00000004631.1
Lpas_G00000001029.1
Lpas_G00000010064.1	K00511	SQLE, ERG1; squalene monooxygenase [EC:1.14.14.17]
Lpas_G00000003534.1
Lpas_G00000006955.1
Lpas_G00000005736.1
Lpas_G00000006078.1	K19685	TTC26, IFT56, DYF13; intraflagellar transport protein 56
Lpas_G00000002769.1
Lpas_G00000007241.1
Lpas_G00000004090.1
Lpas_G00000006690.1
Lpas_G00000008751.1
Lpas_G00000009568.1	K19323	ATXN10; ataxin-10
Lpas_G00000007728.1
Lpas_G00000008147.1	K03231	EEF1A; elongation factor 1-alpha
Lpas_G00000000011.1
Lpas_G00000010528.1
Lpas_G00000007939.1	K01866	YARS, tyrS; tyrosyl-tRNA synthetase [EC:6.1.1.1]
Lpas_G00000001030.1	K00901	dgkA, DGK; diacylglycerol kinase (ATP) [EC:2.7.1.107]
Lpas_G00000009754.1
Lpas_G00000009350.1
Lpas_G00000010393.1
Lpas_G00000008538.1
Lpas_G00000006399.1
Lpas_G00000002770.1	K13989	DERL2_3; Derlin-2/3
Lpas_G00000003535.1	K03010	RPB2, POLR2B; DNA-directed RNA polymerase II subunit RPB2 [EC:2.7.7.6]
Lpas_G00000004632.1
Lpas_G00000008354.1
Lpas_G00000008946.1
Lpas_G00000009922.1
Lpas_G00000000012.1	K01507	ppa; inorganic pyrophosphatase [EC:3.6.1.1]
Lpas_G00000006956.1
Lpas_G00000009569.1
Lpas_G00000005204.1	K02736	PSMB4; 20S proteasome subunit beta 7 [EC:3.4.25.1]
Lpas_G00000004091.1	K03010	RPB2, POLR2B; DNA-directed RNA polymerase II subunit RPB2 [EC:2.7.7.6]
Lpas_G00000005737.1
Lpas_G00000006079.1
Lpas_G00000010246.1	K24749	WDR54; WD repeat-containing protein 54
Lpas_G00000007493.1
Lpas_G00000006691.1
Lpas_G00000001900.1
Lpas_G00000001031.1
Lpas_G00000008148.1	K03231	EEF1A; elongation factor 1-alpha
Lpas_G00000009755.1
Lpas_G00000006080.1
Lpas_G00000010394.1
Lpas_G00000000013.1	K14859	SSF1_2; ribosome biogenesis protein SSF1/2
Lpas_G00000002771.1
Lpas_G00000008355.1	K15296	NAPA, SNAPA, SEC17; alpha-soluble NSF attachment protein
Lpas_G00000004633.1
Lpas_G00000005205.1	K00357	QDPR; dihydropteridine reductase [EC:1.5.1.34]
Lpas_G00000009923.1	K03800	lplA, lplJ, lipL1; lipoate---protein ligase [EC:6.3.1.20]
Lpas_G00000010247.1
Lpas_G00000010529.1
Lpas_G00000008947.1
Lpas_G00000010065.1	K10393	KIF2_24, MCAK; kinesin family member 2/24
Lpas_G00000006957.1	K05012	CLCN3_4_5; chloride channel 3/4/5
Lpas_G00000005738.1	K02953	RP-S13e, RPS13; small subunit ribosomal protein S13e
Lpas_G00000006400.1	K13346	PEX10; peroxin-10
Lpas_G00000010395.1	K11274	WDHD1, CTF4; chromosome transmission fidelity protein 4
Lpas_G00000009570.1	K18460	XPO7, EXP7; exportin-7
Lpas_G00000009756.1
Lpas_G00000008752.1	K03236	EIF1A; translation initiation factor 1A
Lpas_G00000005206.1
Lpas_G00000008539.1
Lpas_G00000007242.1
Lpas_G00000009153.1
Lpas_G00000004634.1
Lpas_G00000008149.1	K03231	EEF1A; elongation factor 1-alpha
Lpas_G00000006081.1
Lpas_G00000005739.1
Lpas_G00000001032.1
Lpas_G00000008356.1
Lpas_G00000010248.1
Lpas_G00000003536.1
Lpas_G00000010530.1
Lpas_G00000008753.1
Lpas_G00000000014.1
Lpas_G00000009924.1
Lpas_G00000009351.1	K01090	E3.1.3.16; protein phosphatase [EC:3.1.3.16]
Lpas_G00000001901.1
Lpas_G00000005207.1	K05236	COPA, RET1; coatomer subunit alpha
Lpas_G00000006692.1
Lpas_G00000006401.1
Lpas_G00000008948.1
Lpas_G00000006082.1
Lpas_G00000008540.1
Lpas_G00000009154.1	K03841	FBP, fbp; fructose-1,6-bisphosphatase I [EC:3.1.3.11]
Lpas_G00000001033.1
Lpas_G00000007495.1	K07573	CSL4, EXOSC1; exosome complex component CSL4
Lpas_G00000007730.1	K07374	TUBA; tubulin alpha
Lpas_G00000003537.1
Lpas_G00000009925.1	K14950	ATP13A1, SPF1; manganese-transporting P-type ATPase [EC:7.2.2.-]
Lpas_G00000007941.1
Lpas_G00000008754.1	K02879	RP-L17, MRPL17, rplQ; large subunit ribosomal protein L17
Lpas_G00000001902.1
Lpas_G00000008150.1	K03231	EEF1A; elongation factor 1-alpha
Lpas_G00000002772.1
Lpas_G00000010066.1
Lpas_G00000004093.1
Lpas_G00000006958.1
Lpas_G00000006693.1	K03145	TFIIS; transcription elongation factor S-II
Lpas_G00000006083.1
Lpas_G00000006402.1
Lpas_G00000009571.1
Lpas_G00000001034.1	K01823	idi, IDI; isopentenyl-diphosphate Delta-isomerase [EC:5.3.3.2]
Lpas_G00000009352.1	K08825	DYRK1; dual specificity tyrosine-phosphorylation-regulated kinase 1 [EC:2.7.12.1]
Lpas_G00000006959.1
Lpas_G00000007496.1
Lpas_G00000005740.1
Lpas_G00000008949.1
Lpas_G00000008755.1
Lpas_G00000003538.1
Lpas_G00000007731.1	K07374	TUBA; tubulin alpha
Lpas_G00000006694.1
Lpas_G00000009155.1
Lpas_G00000008151.1	K03231	EEF1A; elongation factor 1-alpha
Lpas_G00000000015.1
Lpas_G00000004094.1
Lpas_G00000008357.1	K14820	BRX1, BRIX1; ribosome biogenesis protein BRX1
Lpas_G00000009572.1	K25475	RIBC; RIB43A-like with coiled-coils protein
Lpas_G00000002773.1	K26736	PA2G4, EBP1; ERBB-3 binding protein
Lpas_G00000006084.1
Lpas_G00000010396.1
Lpas_G00000006960.1
Lpas_G00000001035.1	K23802	LENG8, THP3; SAC3 family protein LENG8/THP3
Lpas_G00000004635.1
Lpas_G00000008541.1
Lpas_G00000003539.1	K14835	NOP2; 25S rRNA (cytosine2870-C5)-methyltransferase [EC:2.1.1.310]
Lpas_G00000007942.1	K01858	INO1, ISYNA1; myo-inositol-1-phosphate synthase [EC:5.5.1.4]
Lpas_G00000010531.1
Lpas_G00000008950.1
Lpas_G00000009156.1
Lpas_G00000005741.1
Lpas_G00000004095.1	K14835	NOP2; 25S rRNA (cytosine2870-C5)-methyltransferase [EC:2.1.1.310]
Lpas_G00000001903.1
Lpas_G00000006403.1
Lpas_G00000009757.1	K03424	tatD; TatD DNase family protein [EC:3.1.21.-]
Lpas_G00000007732.1	K07374	TUBA; tubulin alpha
Lpas_G00000005208.1	K11128	GAR1, NOLA1; H/ACA ribonucleoprotein complex subunit 1
Lpas_G00000010249.1
Lpas_G00000008542.1
Lpas_G00000008358.1
Lpas_G00000009926.1
Lpas_G00000008152.1	K03231	EEF1A; elongation factor 1-alpha
Lpas_G00000006695.1
Lpas_G00000007243.1
Lpas_G00000009157.1	K07152	SCO1; protein SCO1
Lpas_G00000009573.1
Lpas_G00000006404.1
Lpas_G00000002774.1
Lpas_G00000001036.1	K27705	DRG2, RBG2; developmentally-regulated GTP-binding protein 2 [EC:3.6.5.-]
Lpas_G00000004636.1
Lpas_G00000007497.1	K08493	VTI1; vesicle transport through interaction with t-SNAREs 1
Lpas_G00000003540.1	K14863	WDR12, YTM1; ribosome biogenesis protein
Lpas_G00000010067.1
Lpas_G00000005209.1
Lpas_G00000010532.1	K10848	ERCC4, XPF; DNA excision repair protein ERCC-4 [EC:3.1.-.-]
Lpas_G00000009353.1
Lpas_G00000004096.1	K14863	WDR12, YTM1; ribosome biogenesis protein
Lpas_G00000007943.1	K01858	INO1, ISYNA1; myo-inositol-1-phosphate synthase [EC:5.5.1.4]
Lpas_G00000006085.1
Lpas_G00000006405.1
Lpas_G00000009574.1	K07976	RAB; Rab family, other
Lpas_G00000010250.1
Lpas_G00000009927.1
Lpas_G00000007733.1	K07374	TUBA; tubulin alpha
Lpas_G00000009758.1
Lpas_G00000008359.1	K02949	RP-S11e, RPS11; small subunit ribosomal protein S11e
Lpas_G00000008951.1
Lpas_G00000009158.1
Lpas_G00000008153.1	K03231	EEF1A; elongation factor 1-alpha
Lpas_G00000006696.1
Lpas_G00000001037.1
Lpas_G00000006961.1	K01802	E5.2.1.8; peptidylprolyl isomerase [EC:5.2.1.8]
Lpas_G00000007498.1	K08493	VTI1; vesicle transport through interaction with t-SNAREs 1
Lpas_G00000007244.1
Lpas_G00000005742.1
Lpas_G00000001904.1
Lpas_G00000005210.1
Lpas_G00000006086.1	K13293	PDE4; cAMP-specific phosphodiesterase 4 [EC:3.1.4.53]
Lpas_G00000008360.1	K12795	SUGT1, SGT1; suppressor of G2 allele of SKP1
Lpas_G00000009354.1
Lpas_G00000010397.1
Lpas_G00000008952.1	K11252	H2B; histone H2B
Lpas_G00000009575.1	K07976	RAB; Rab family, other
Lpas_G00000006406.1
Lpas_G00000007734.1	K07374	TUBA; tubulin alpha
Lpas_G00000007245.1
Lpas_G00000005211.1
Lpas_G00000006962.1
Lpas_G00000007499.1
Lpas_G00000006697.1	K14810	DDX56, DBP9; ATP-dependent RNA helicase DDX56/DBP9 [EC:5.6.2.7]
Lpas_G00000007944.1	K01858	INO1, ISYNA1; myo-inositol-1-phosphate synthase [EC:5.5.1.4]
Lpas_G00000008154.1	K03231	EEF1A; elongation factor 1-alpha
Lpas_G00000003541.1	K14399	CLP1, HERB; polyribonucleotide 5'-hydroxyl-kinase [EC:2.7.1.78]
Lpas_G00000001038.1
Lpas_G00000010068.1	K10704	UBE2V; ubiquitin-conjugating enzyme E2 variant
Lpas_G00000010251.1
Lpas_G00000009929.1	K01802	E5.2.1.8; peptidylprolyl isomerase [EC:5.2.1.8]
Lpas_G00000009355.1
Lpas_G00000005743.1
Lpas_G00000008953.1	K11252	H2B; histone H2B
Lpas_G00000001906.1
Lpas_G00000004097.1	K14399	CLP1, HERB; polyribonucleotide 5'-hydroxyl-kinase [EC:2.7.1.78]
Lpas_G00000008543.1
Lpas_G00000006407.1	K06664	PEX2, PXMP3; peroxin-2
Lpas_G00000000016.1
Lpas_G00000008361.1	K20372	TBC1D20, GYP8; TBC1 domain family member 20
Lpas_G00000006963.1
Lpas_G00000009930.1	K15255	PIF1; ATP-dependent DNA helicase PIF1 [EC:5.6.2.3]
Lpas_G00000009159.1
Lpas_G00000001039.1
Lpas_G00000010533.1
Lpas_G00000008954.1
Lpas_G00000010252.1
Lpas_G00000007735.1	K07374	TUBA; tubulin alpha
Lpas_G00000009356.1	K02872	RP-L13Ae, RPL13A; large subunit ribosomal protein L13Ae
Lpas_G00000009576.1	K25551	CFAP45; cilia- and flagella-associated protein 45
Lpas_G00000003542.1
Lpas_G00000008155.1	K03231	EEF1A; elongation factor 1-alpha
Lpas_G00000002775.1	K08829	MAK; male germ cell-associated kinase [EC:2.7.11.22]
Lpas_G00000007500.1
Lpas_G00000010398.1
Lpas_G00000006408.1
Lpas_G00000007246.1
Lpas_G00000004098.1
Lpas_G00000006698.1
Lpas_G00000007945.1	K01858	INO1, ISYNA1; myo-inositol-1-phosphate synthase [EC:5.5.1.4]
Lpas_G00000001040.1	K11805	DCAF7, HAN11; DDB1- and CUL4-associated factor 7
Lpas_G00000006087.1
Lpas_G00000004637.1
Lpas_G00000007501.1
Lpas_G00000009357.1
Lpas_G00000003543.1	K23729	CCDC39; coiled-coil domain-containing protein 39
Lpas_G00000008544.1
Lpas_G00000010534.1
Lpas_G00000008955.1
Lpas_G00000008362.1
Lpas_G00000004099.1	K23729	CCDC39; coiled-coil domain-containing protein 39
Lpas_G00000001907.1	K04348	PPP3C, CNA; serine/threonine-protein phosphatase 2B catalytic subunit [EC:3.1.3.16]
Lpas_G00000006964.1
Lpas_G00000007736.1	K07374	TUBA; tubulin alpha
Lpas_G00000009577.1
Lpas_G00000002776.1	K03627	MBF1; putative transcription factor
Lpas_G00000007502.1
Lpas_G00000008156.1	K03231	EEF1A; elongation factor 1-alpha
Lpas_G00000010253.1	K01619	deoC, DERA; deoxyribose-phosphate aldolase [EC:4.1.2.4]
Lpas_G00000005212.1
Lpas_G00000009160.1
Lpas_G00000010069.1	K04382	PPP2C; serine/threonine-protein phosphatase 2A catalytic subunit [EC:3.1.3.16]
Lpas_G00000001041.1
Lpas_G00000006409.1	K12176	COPS2, CSN2, TRIP15; COP9 signalosome complex subunit 2
Lpas_G00000009931.1	K26403	CIAO2, CIA2, FAM96; cytosolic iron-sulfur assembly component 2
Lpas_G00000007247.1
Lpas_G00000009358.1
Lpas_G00000008545.1
Lpas_G00000007946.1	K01858	INO1, ISYNA1; myo-inositol-1-phosphate synthase [EC:5.5.1.4]
Lpas_G00000001042.1	K03844	ALG11; alpha-1,2-mannosyltransferase [EC:2.4.1.131]
Lpas_G00000006088.1	K11136	RTEL1; regulator of telomere elongation helicase 1 [EC:5.6.2.3]
Lpas_G00000005744.1
Lpas_G00000009759.1
Lpas_G00000009161.1
Lpas_G00000000017.1
Lpas_G00000008956.1
Lpas_G00000007737.1	K07374	TUBA; tubulin alpha
Lpas_G00000002777.1	K05863	SLC25A4S, ANT; solute carrier family 25 (mitochondrial adenine nucleotide translocator), member 4/5/6/31
Lpas_G00000010254.1	K01619	deoC, DERA; deoxyribose-phosphate aldolase [EC:4.1.2.4]
Lpas_G00000003544.1	K16914	RIOX1, NO66; protein-L-histidine (3S)-3-hydroxylase / [histone H3]-trimethyl-L-lysine4/36 demethylase [EC:1.14.11.79 1.14.11.67 1.14.11.69]
Lpas_G00000008363.1
Lpas_G00000008157.1	K03231	EEF1A; elongation factor 1-alpha
Lpas_G00000009932.1
Lpas_G00000009578.1
Lpas_G00000001908.1
Lpas_G00000004100.1	K16914	RIOX1, NO66; protein-L-histidine (3S)-3-hydroxylase / [histone H3]-trimethyl-L-lysine4/36 demethylase [EC:1.14.11.79 1.14.11.67 1.14.11.69]
Lpas_G00000006965.1	K27678	ENKD1; enkurin domain-containing protein 1
Lpas_G00000008756.1
Lpas_G00000009359.1
Lpas_G00000007503.1
Lpas_G00000008546.1	K05755	ARPC4; actin related protein 2/3 complex, subunit 4
Lpas_G00000005213.1
Lpas_G00000004638.1
Lpas_G00000006410.1	K26163	PACRG; parkin coregulated gene protein
Lpas_G00000010255.1
Lpas_G00000008957.1
Lpas_G00000010399.1
Lpas_G00000002778.1
Lpas_G00000007738.1	K07374	TUBA; tubulin alpha
Lpas_G00000008547.1
Lpas_G00000001043.1	K03439	trmB, METTL1, TRM8; tRNA (guanine-N7-)-methyltransferase [EC:2.1.1.33]
Lpas_G00000007947.1	K01858	INO1, ISYNA1; myo-inositol-1-phosphate synthase [EC:5.5.1.4]
Lpas_G00000008757.1	K16912	LAS1; ribosomal biogenesis protein LAS1
Lpas_G00000008158.1	K03231	EEF1A; elongation factor 1-alpha
Lpas_G00000006966.1	K03671	TXN, trxA; thioredoxin
Lpas_G00000007504.1
Lpas_G00000009933.1
Lpas_G00000003545.1
Lpas_G00000005214.1
Lpas_G00000006411.1	K09506	DNAJA5; DnaJ homolog subfamily A member 5
Lpas_G00000004639.1
Lpas_G00000009360.1	K23289	EIPR1, TSSC1; EARP and GARP complex-interacting protein 1
Lpas_G00000008958.1
Lpas_G00000004101.1
Lpas_G00000010256.1
Lpas_G00000001909.1
Lpas_G00000001044.1
Lpas_G00000006089.1	K06678	YCG1, CAPG; condensin complex subunit 3
Lpas_G00000010535.1
Lpas_G00000006967.1
Lpas_G00000005215.1
Lpas_G00000008758.1	K15109	SLC25A20_29, CACT, CACL, CRC1; solute carrier family 25 (mitochondrial carnitine/acylcarnitine transporter), member 20/29
Lpas_G00000009934.1
Lpas_G00000006412.1	K20182	VPS33A; vacuolar protein sorting-associated protein 33A
Lpas_G00000010257.1
Lpas_G00000007739.1	K07374	TUBA; tubulin alpha
Lpas_G00000008959.1
Lpas_G00000009361.1	K04567	KARS, lysS; lysyl-tRNA synthetase, class II [EC:6.1.1.6]
Lpas_G00000007248.1
Lpas_G00000008159.1	K03231	EEF1A; elongation factor 1-alpha
Lpas_G00000005216.1
Lpas_G00000008548.1
Lpas_G00000001045.1	K19828	MTG1; mitochondrial GTPase 1
Lpas_G00000009935.1
Lpas_G00000007948.1	K01858	INO1, ISYNA1; myo-inositol-1-phosphate synthase [EC:5.5.1.4]
Lpas_G00000009162.1	K24970	TCF25, RQC1; transcription factor 25
Lpas_G00000001910.1
Lpas_G00000006968.1	K18171	CMC1; COX assembly mitochondrial protein 1
Lpas_G00000010070.1	K16185	RRAGA_B; Ras-related GTP-binding protein A/B
Lpas_G00000008960.1
Lpas_G00000002779.1	K05863	SLC25A4S, ANT; solute carrier family 25 (mitochondrial adenine nucleotide translocator), member 4/5/6/31
Lpas_G00000008364.1
Lpas_G00000000018.1
Lpas_G00000006699.1
Lpas_G00000006413.1
Lpas_G00000009579.1
Lpas_G00000008759.1
Lpas_G00000007740.1	K07374	TUBA; tubulin alpha
Lpas_G00000001911.1
Lpas_G00000008160.1	K03231	EEF1A; elongation factor 1-alpha
Lpas_G00000003546.1
Lpas_G00000009362.1
Lpas_G00000005745.1
Lpas_G00000009760.1
Lpas_G00000010258.1
Lpas_G00000006090.1
Lpas_G00000005217.1	K15427	SIT4, PPH1; serine/threonine-protein phosphatase PP1-1 [EC:3.1.3.16]
Lpas_G00000004102.1
Lpas_G00000008961.1
Lpas_G00000007249.1
Lpas_G00000009580.1
Lpas_G00000002780.1
Lpas_G00000010071.1
Lpas_G00000006969.1	K01514	PRUNE, PPX1; exopolyphosphatase [EC:3.6.1.11]
Lpas_G00000007949.1	K01858	INO1, ISYNA1; myo-inositol-1-phosphate synthase [EC:5.5.1.4]
Lpas_G00000009936.1
Lpas_G00000007505.1
Lpas_G00000003547.1
Lpas_G00000008760.1
Lpas_G00000009163.1
Lpas_G00000010400.1
Lpas_G00000004103.1
Lpas_G00000010536.1
Lpas_G00000008962.1
Lpas_G00000007741.1	K07374	TUBA; tubulin alpha
Lpas_G00000009363.1
Lpas_G00000005218.1
Lpas_G00000008161.1	K03231	EEF1A; elongation factor 1-alpha
Lpas_G00000006414.1
Lpas_G00000008761.1	K18041	PTP4A; protein tyrosine phosphatase type IVA [EC:3.1.3.48]
Lpas_G00000009164.1
Lpas_G00000006091.1
Lpas_G00000003548.1
Lpas_G00000010259.1	K11135	PINX1; Pin2-interacting protein X1
Lpas_G00000004104.1
Lpas_G00000001912.1
Lpas_G00000002781.1
Lpas_G00000007950.1	K01858	INO1, ISYNA1; myo-inositol-1-phosphate synthase [EC:5.5.1.4]
Lpas_G00000010537.1
Lpas_G00000007742.1	K07374	TUBA; tubulin alpha
Lpas_G00000008963.1
Lpas_G00000005219.1
Lpas_G00000007506.1
Lpas_G00000007250.1
Lpas_G00000009581.1
Lpas_G00000006970.1	K14298	RAE1, GLE2; mRNA export factor
Lpas_G00000008162.1	K03231	EEF1A; elongation factor 1-alpha
Lpas_G00000008762.1
Lpas_G00000006700.1	K10409	DNAI1; dynein axonemal intermediate chain 1
Lpas_G00000003549.1
Lpas_G00000010401.1
Lpas_G00000009165.1
Lpas_G00000006415.1
Lpas_G00000010260.1
Lpas_G00000004105.1
Lpas_G00000005220.1	K10414	DYNC2H, DNCH2; dynein cytoplasmic 2 heavy chain
Lpas_G00000010072.1
Lpas_G00000006971.1
Lpas_G00000004641.1
Lpas_G00000008365.1
Lpas_G00000009937.1
Lpas_G00000007743.1	K07374	TUBA; tubulin alpha
Lpas_G00000010402.1
Lpas_G00000007507.1
Lpas_G00000007251.1
Lpas_G00000009582.1
Lpas_G00000003550.1
Lpas_G00000008163.1	K03231	EEF1A; elongation factor 1-alpha
Lpas_G00000006416.1	K01899	LSC1; succinyl-CoA synthetase alpha subunit [EC:6.2.1.4 6.2.1.5]
Lpas_G00000008964.1
Lpas_G00000007951.1	K01858	INO1, ISYNA1; myo-inositol-1-phosphate synthase [EC:5.5.1.4]
Lpas_G00000006972.1	K22138	MPC1; mitochondrial pyruvate carrier 1
Lpas_G00000004106.1
Lpas_G00000001046.1
Lpas_G00000009166.1
Lpas_G00000008763.1	K18041	PTP4A; protein tyrosine phosphatase type IVA [EC:3.1.3.48]
Lpas_G00000006092.1
Lpas_G00000010261.1
Lpas_G00000007252.1
Lpas_G00000010538.1
Lpas_G00000008366.1
Lpas_G00000010073.1	K14802	DRS2, ATP8A; phospholipid-transporting ATPase [EC:7.6.2.1]
Lpas_G00000009583.1
Lpas_G00000009364.1
Lpas_G00000006093.1
Lpas_G00000009761.1
Lpas_G00000008965.1
Lpas_G00000000019.1
Lpas_G00000007744.1
Lpas_G00000006973.1
Lpas_G00000006701.1
Lpas_G00000008164.1	K03231	EEF1A; elongation factor 1-alpha
Lpas_G00000004642.1	K13729	TCAC2, TC52; thiol-dependent reductase 1
Lpas_G00000006417.1	K01899	LSC1; succinyl-CoA synthetase alpha subunit [EC:6.2.1.4 6.2.1.5]
Lpas_G00000009167.1
Lpas_G00000007508.1
Lpas_G00000008550.1
Lpas_G00000010262.1
Lpas_G00000001047.1
Lpas_G00000008764.1
Lpas_G00000010403.1
Lpas_G00000007952.1	K01858	INO1, ISYNA1; myo-inositol-1-phosphate synthase [EC:5.5.1.4]
Lpas_G00000007253.1	K00844	HK; hexokinase [EC:2.7.1.1]
Lpas_G00000006974.1
Lpas_G00000003551.1
Lpas_G00000001913.1	K00999	CDIPT; CDP-diacylglycerol--inositol 3-phosphatidyltransferase [EC:2.7.8.11]
Lpas_G00000008551.1
Lpas_G00000007745.1	K15278	SLC35B4, YEA4; solute carrier family 35 (UDP-xylose/UDP-N-acetylglucosamine transporter), member B4
Lpas_G00000004107.1
Lpas_G00000010263.1
Lpas_G00000004643.1
Lpas_G00000009168.1
Lpas_G00000008165.1	K03231	EEF1A; elongation factor 1-alpha
Lpas_G00000009365.1	K10739	RFA2, RPA2; replication factor A2
Lpas_G00000010539.1	K10685	UBLE1B, SAE2, UBA2; ubiquitin-like 1-activating enzyme E1 B [EC:6.2.1.45]
Lpas_G00000009584.1
Lpas_G00000008966.1	K14819	DUSP12, YVH1; dual specificity phosphatase 12 [EC:3.1.3.16 3.1.3.48]
Lpas_G00000006094.1	K14376	PAP; poly(A) polymerase [EC:2.7.7.19]
Lpas_G00000007509.1
Lpas_G00000001914.1
Lpas_G00000008367.1	K21842	EFR3; protein EFR3
Lpas_G00000008765.1
Lpas_G00000006418.1	K03245	EIF3J; translation initiation factor 3 subunit J
Lpas_G00000006702.1	K22377	LTN1; E3 ubiquitin-protein ligase listerin [EC:2.3.2.27]
Lpas_G00000001048.1
Lpas_G00000008967.1
Lpas_G00000000020.1
Lpas_G00000001915.1
Lpas_G00000009169.1
Lpas_G00000007746.1
Lpas_G00000002782.1
Lpas_G00000007254.1	K00844	HK; hexokinase [EC:2.7.1.1]
Lpas_G00000008552.1
Lpas_G00000006975.1
Lpas_G00000004644.1
Lpas_G00000009366.1
Lpas_G00000007510.1
Lpas_G00000010074.1	K24837	IQCA, DRC11; dynein regulatory complex subunit 11
Lpas_G00000008166.1	K03231	EEF1A; elongation factor 1-alpha
Lpas_G00000006419.1	K23845	KIFBP; KIF-binding protein
Lpas_G00000006976.1	K27164	SND2, TMEM208; SRP-independent targeting protein 2
Lpas_G00000010404.1
Lpas_G00000006095.1
Lpas_G00000007511.1
Lpas_G00000007953.1
Lpas_G00000001049.1
Lpas_G00000001916.1
Lpas_G00000010540.1	K08869	ADCK, ABC1; aarF domain-containing kinase
Lpas_G00000008553.1	K02979	RP-S28e, RPS28; small subunit ribosomal protein S28e
Lpas_G00000009585.1
Lpas_G00000003552.1
Lpas_G00000009367.1
Lpas_G00000004645.1
Lpas_G00000009938.1
Lpas_G00000008554.1	K02979	RP-S28e, RPS28; small subunit ribosomal protein S28e
Lpas_G00000004108.1
Lpas_G00000001917.1
Lpas_G00000008167.1	K03231	EEF1A; elongation factor 1-alpha
Lpas_G00000008766.1	K06693	PSMD9, RPN4; 26S proteasome regulatory subunit N4
Lpas_G00000007512.1
Lpas_G00000006977.1
Lpas_G00000010264.1
Lpas_G00000008368.1
Lpas_G00000002783.1
Lpas_G00000005746.1	K10862	TDP1; tyrosyl-DNA phosphodiesterase 1 [EC:3.1.4.-]
Lpas_G00000007255.1
Lpas_G00000008555.1	K00981	E2.7.7.41, CDS1, CDS2, cdsA; phosphatidate cytidylyltransferase [EC:2.7.7.41]
Lpas_G00000006420.1	K08506	SYP7; syntaxin of plants SYP7
Lpas_G00000001050.1
Lpas_G00000009368.1
Lpas_G00000008767.1
Lpas_G00000009586.1
Lpas_G00000009170.1
Lpas_G00000010541.1
Lpas_G00000009762.1
Lpas_G00000006096.1
Lpas_G00000008168.1	K03231	EEF1A; elongation factor 1-alpha
Lpas_G00000004646.1	K14406	CSTF1; cleavage stimulation factor subunit 1
Lpas_G00000006421.1
Lpas_G00000005221.1
Lpas_G00000006703.1
Lpas_G00000009587.1
Lpas_G00000005747.1
Lpas_G00000009171.1
Lpas_G00000010542.1
Lpas_G00000007747.1	K01535	PMA1, PMA2; H+-transporting ATPase [EC:7.1.2.1]
Lpas_G00000006978.1
Lpas_G00000007954.1
Lpas_G00000002784.1	K16458	CEP104; centrosomal protein CEP104
Lpas_G00000010076.1
Lpas_G00000008556.1	K00318	PRODH, fadM, putB; proline dehydrogenase [EC:1.5.5.2]
Lpas_G00000007256.1
Lpas_G00000006422.1
Lpas_G00000008768.1	K15429	TRM5, TRMT5; tRNA (guanine37-N1)-methyltransferase [EC:2.1.1.228]
Lpas_G00000010405.1	K05894	OPR; 12-oxophytodienoic acid reductase [EC:1.3.1.42]
Lpas_G00000001918.1	K11864	BRCC3, BRCC36; BRCA1/BRCA2-containing complex subunit 3 [EC:3.4.19.-]
Lpas_G00000009588.1
Lpas_G00000009369.1	K08276	eco; ecotin
Lpas_G00000010265.1
Lpas_G00000008169.1	K03231	EEF1A; elongation factor 1-alpha
Lpas_G00000003553.1
Lpas_G00000010543.1
Lpas_G00000006704.1
Lpas_G00000004109.1
Lpas_G00000008968.1
Lpas_G00000006423.1
Lpas_G00000000022.1
Lpas_G00000005222.1
Lpas_G00000001051.1
Lpas_G00000008557.1
Lpas_G00000009370.1
Lpas_G00000008370.1
Lpas_G00000001919.1
Lpas_G00000007955.1
Lpas_G00000006097.1
Lpas_G00000006979.1
Lpas_G00000008170.1	K03231	EEF1A; elongation factor 1-alpha
Lpas_G00000006424.1	K03234	EEF2; elongation factor 2
Lpas_G00000008969.1
Lpas_G00000004650.1
Lpas_G00000009172.1
Lpas_G00000010544.1
Lpas_G00000010406.1
Lpas_G00000001052.1
Lpas_G00000008769.1
Lpas_G00000002785.1	K10406	KIFC2_3; kinesin family member C2/C3
Lpas_G00000007257.1
Lpas_G00000005223.1
Lpas_G00000009371.1
Lpas_G00000000023.1
Lpas_G00000010077.1
Lpas_G00000007513.1
Lpas_G00000005748.1
Lpas_G00000009939.1	K19757	RSPH9; radial spoke head protein 9
Lpas_G00000008371.1
Lpas_G00000009589.1
Lpas_G00000006980.1	K02993	RP-S7e, RPS7; small subunit ribosomal protein S7e
Lpas_G00000008171.1	K03231	EEF1A; elongation factor 1-alpha
Lpas_G00000007748.1	K01535	PMA1, PMA2; H+-transporting ATPase [EC:7.1.2.1]
Lpas_G00000004110.1
Lpas_G00000001920.1
Lpas_G00000006098.1
Lpas_G00000007956.1	K12418	DES4, des1; acyl-lipid (7-3)-desaturase (Delta-4 desaturase) [EC:1.14.19.31]
Lpas_G00000008558.1
Lpas_G00000009173.1
Lpas_G00000010266.1	K06685	MOB1, Mats; MOB kinase activator 1
Lpas_G00000003554.1
Lpas_G00000009940.1
Lpas_G00000006981.1	K02993	RP-S7e, RPS7; small subunit ribosomal protein S7e
Lpas_G00000006705.1	K01676	E4.2.1.2A, fumA, fumB; fumarate hydratase, class I [EC:4.2.1.2]
Lpas_G00000006425.1
Lpas_G00000008372.1
Lpas_G00000007258.1
Lpas_G00000009590.1
Lpas_G00000001053.1
Lpas_G00000004651.1
Lpas_G00000008172.1	K03231	EEF1A; elongation factor 1-alpha
Lpas_G00000009174.1	K00939	adk, AK; adenylate kinase [EC:2.7.4.3]
Lpas_G00000005224.1
Lpas_G00000001921.1	K13350	PXMP4, PMP24; peroxisomal membrane protein 4
Lpas_G00000010545.1
Lpas_G00000007957.1	K09523	DNAJC3; DnaJ homolog subfamily C member 3
Lpas_G00000006099.1	K15176	CTR9; RNA polymerase-associated protein CTR9
Lpas_G00000008559.1
Lpas_G00000007514.1
Lpas_G00000009763.1	K03094	SKP1, CBF3D; S-phase kinase-associated protein 1
Lpas_G00000006982.1
Lpas_G00000008970.1
Lpas_G00000008373.1
Lpas_G00000010267.1	K00820	glmS, GFPT; glutamine---fructose-6-phosphate transaminase (isomerizing) [EC:2.6.1.16]
Lpas_G00000009175.1	K02866	RP-L10e, RPL10; large subunit ribosomal protein L10e
Lpas_G00000001922.1	K10736	MCM10; minichromosome maintenance protein 10
Lpas_G00000004111.1
Lpas_G00000006426.1	K17508	PTC7, PPTC7; protein phosphatase PTC7 [EC:3.1.3.16]
Lpas_G00000005225.1
Lpas_G00000009372.1
Lpas_G00000007749.1
Lpas_G00000009591.1
Lpas_G00000001054.1
Lpas_G00000010546.1	K04564	SOD2; superoxide dismutase, Fe-Mn family [EC:1.15.1.1]
Lpas_G00000003555.1
Lpas_G00000008173.1	K03231	EEF1A; elongation factor 1-alpha
Lpas_G00000006706.1
Lpas_G00000010407.1
Lpas_G00000008560.1	K01392	THOP1; thimet oligopeptidase [EC:3.4.24.15]
Lpas_G00000008374.1
Lpas_G00000010078.1
Lpas_G00000002786.1
Lpas_G00000009764.1
Lpas_G00000008770.1
Lpas_G00000007515.1
Lpas_G00000007958.1	K00600	glyA, SHMT; glycine hydroxymethyltransferase [EC:2.1.2.1]
Lpas_G00000007259.1
Lpas_G00000009176.1	K03686	dnaJ; molecular chaperone DnaJ
Lpas_G00000010268.1
Lpas_G00000006427.1
Lpas_G00000008971.1
Lpas_G00000008174.1	K03231	EEF1A; elongation factor 1-alpha
Lpas_G00000009592.1
Lpas_G00000010408.1
Lpas_G00000004112.1
Lpas_G00000006983.1
Lpas_G00000007260.1
Lpas_G00000010547.1
Lpas_G00000004655.1
Lpas_G00000001055.1
Lpas_G00000001923.1
Lpas_G00000008561.1	K01392	THOP1; thimet oligopeptidase [EC:3.4.24.15]
Lpas_G00000006100.1	K15335	NSUN2, TRM4; tRNA (cytosine34-C5)-methyltransferase [EC:2.1.1.203]
Lpas_G00000010079.1
Lpas_G00000006984.1
Lpas_G00000008771.1
Lpas_G00000007959.1
Lpas_G00000007516.1
Lpas_G00000003556.1
Lpas_G00000006985.1
Lpas_G00000007750.1	K17867	DPH4, DNAJC24; diphthamide biosynthesis protein 4
Lpas_G00000009373.1
Lpas_G00000008375.1
Lpas_G00000006707.1	K05288	PIGO; GPI ethanolamine phosphate transferase 3 subunit O [EC:2.7.-.-]
Lpas_G00000009765.1	K02957	RP-S15Ae, RPS15A; small subunit ribosomal protein S15Ae
Lpas_G00000010548.1
Lpas_G00000009593.1	K11253	H3; histone H3
Lpas_G00000009177.1
Lpas_G00000007261.1
Lpas_G00000008175.1
Lpas_G00000010409.1
Lpas_G00000008772.1	K10765	ALKBH1; alkylated DNA repair protein alkB homolog 1 [EC:1.14.11.51 4.2.99.18 1.14.11.-]
Lpas_G00000009766.1
Lpas_G00000004113.1
Lpas_G00000010269.1
Lpas_G00000006986.1
Lpas_G00000007262.1	K20296	ANG2, VPS51; vacuolar protein sorting-associated protein 51
Lpas_G00000007751.1	K03934	NDUFS1; NADH dehydrogenase (ubiquinone) Fe-S protein 1 [EC:7.1.1.2]
Lpas_G00000001056.1
Lpas_G00000010549.1
Lpas_G00000008562.1	K01392	THOP1; thimet oligopeptidase [EC:3.4.24.15]
Lpas_G00000000024.1
Lpas_G00000006428.1
Lpas_G00000003557.1
Lpas_G00000006101.1
Lpas_G00000007517.1
Lpas_G00000009374.1
Lpas_G00000008376.1
Lpas_G00000009942.1
Lpas_G00000009594.1
Lpas_G00000008972.1
Lpas_G00000010410.1
Lpas_G00000006102.1
Lpas_G00000008773.1
Lpas_G00000004656.1
Lpas_G00000009178.1
Lpas_G00000002787.1
Lpas_G00000010550.1
Lpas_G00000009767.1
Lpas_G00000008176.1	K16459	CEP120; centrosomal protein CEP120
Lpas_G00000010082.1
Lpas_G00000007960.1
Lpas_G00000006708.1
Lpas_G00000006987.1
Lpas_G00000005750.1
Lpas_G00000005226.1
Lpas_G00000010270.1
Lpas_G00000010551.1
Lpas_G00000009375.1
Lpas_G00000001057.1
Lpas_G00000007518.1
Lpas_G00000006429.1
Lpas_G00000010411.1
Lpas_G00000004114.1
Lpas_G00000009179.1
Lpas_G00000009595.1	K11253	H3; histone H3
Lpas_G00000007263.1
Lpas_G00000008973.1
Lpas_G00000009768.1	K03267	ERF3, GSPT; peptide chain release factor subunit 3
Lpas_G00000005227.1
Lpas_G00000002788.1
Lpas_G00000003558.1
Lpas_G00000008774.1	K16599	TTLL1; tubulin polyglutamylase TTLL1 [EC:6.3.2.61]
Lpas_G00000000025.1
Lpas_G00000008377.1
Lpas_G00000008177.1	K23563	EMC2, TTC35; ER membrane protein complex subunit 2
Lpas_G00000009596.1	K11253	H3; histone H3
Lpas_G00000010271.1	K04794	PTH2, PTRH2; peptidyl-tRNA hydrolase, PTH2 family [EC:3.1.1.29]
Lpas_G00000006710.1
Lpas_G00000006103.1	K00850	pfkA, PFK; 6-phosphofructokinase 1 [EC:2.7.1.11]
Lpas_G00000009180.1
Lpas_G00000010412.1
Lpas_G00000006430.1
Lpas_G00000007264.1
Lpas_G00000004115.1
Lpas_G00000009597.1
Lpas_G00000004660.1
Lpas_G00000010272.1
Lpas_G00000005228.1
Lpas_G00000009376.1	K02942	RP-LP1, RPLP1; large subunit ribosomal protein LP1
Lpas_G00000001058.1
Lpas_G00000008178.1
Lpas_G00000003559.1
Lpas_G00000006711.1	K15272	SLC35A1_2_3; solute carrier family 35 (UDP-sugar transporter), member A1/2/3
Lpas_G00000010413.1
Lpas_G00000007961.1
Lpas_G00000007265.1
Lpas_G00000009769.1	K14005	SEC31; protein transport protein SEC31
Lpas_G00000009377.1	K02942	RP-LP1, RPLP1; large subunit ribosomal protein LP1
Lpas_G00000006431.1	K02510	hpaI, hpcH; 4-hydroxy-2-oxoheptanedioate aldolase [EC:4.1.2.52]
Lpas_G00000005751.1
Lpas_G00000005229.1	K17580	CASC1; cancer susceptibility candidate protein 1
Lpas_G00000006104.1	K00850	pfkA, PFK; 6-phosphofructokinase 1 [EC:2.7.1.11]
Lpas_G00000008974.1
Lpas_G00000008563.1
Lpas_G00000008775.1
Lpas_G00000008564.1
Lpas_G00000009181.1
Lpas_G00000008378.1	K25532	SPAG6; sperm-associated antigen 6
Lpas_G00000009378.1	K01424	E3.5.1.1, ansA, ansB; L-asparaginase [EC:3.5.1.1]
Lpas_G00000001059.1
Lpas_G00000002789.1
Lpas_G00000007266.1
Lpas_G00000009943.1
Lpas_G00000010414.1
Lpas_G00000009598.1	K03754	EIF2B2; translation initiation factor eIF-2B subunit beta
Lpas_G00000004661.1
Lpas_G00000008975.1
Lpas_G00000008179.1
Lpas_G00000006712.1	K15272	SLC35A1_2_3; solute carrier family 35 (UDP-sugar transporter), member A1/2/3
Lpas_G00000006432.1
Lpas_G00000009182.1
Lpas_G00000007962.1
Lpas_G00000006988.1	K01897	ACSL, fadD; long-chain acyl-CoA synthetase [EC:6.2.1.3]
Lpas_G00000008379.1
Lpas_G00000006105.1	K12196	VPS4; vacuolar protein-sorting-associated protein 4
Lpas_G00000009379.1
Lpas_G00000005230.1	K11838	USP7, UBP15; ubiquitin carboxyl-terminal hydrolase 7 [EC:3.4.19.12]
Lpas_G00000010415.1
Lpas_G00000001060.1
Lpas_G00000007267.1	K25470	CFAP20; cilia- and flagella-associated protein 20
Lpas_G00000004116.1
Lpas_G00000009770.1	K02903	RP-L28e, RPL28; large subunit ribosomal protein L28e
Lpas_G00000002790.1
Lpas_G00000008776.1
Lpas_G00000007753.1
Lpas_G00000009599.1
Lpas_G00000008380.1
Lpas_G00000008180.1
Lpas_G00000003560.1
Lpas_G00000009771.1
Lpas_G00000007963.1	K02977	RP-S27Ae, RPS27A, UBA80; ubiquitin-small subunit ribosomal protein S27Ae
Lpas_G00000005752.1
Lpas_G00000001061.1
Lpas_G00000010273.1
Lpas_G00000007269.1
Lpas_G00000010416.1
Lpas_G00000008976.1
Lpas_G00000008777.1
Lpas_G00000001925.1
Lpas_G00000009380.1
Lpas_G00000009600.1
Lpas_G00000007519.1
Lpas_G00000001062.1
Lpas_G00000007754.1	K22869	WDR60; WD repeat-containing protein 60
Lpas_G00000006989.1	K01897	ACSL, fadD; long-chain acyl-CoA synthetase [EC:6.2.1.3]
Lpas_G00000006106.1
Lpas_G00000008566.1
Lpas_G00000006713.1	K14455	GOT2; aspartate aminotransferase, mitochondrial [EC:2.6.1.1]
Lpas_G00000007964.1
Lpas_G00000002791.1	K23541	TMEM165, GDT1; Ca2+/H+ antiporter, TMEM165/GDT1 family
Lpas_G00000004117.1
Lpas_G00000005231.1
Lpas_G00000004665.1
Lpas_G00000008181.1
Lpas_G00000001063.1
Lpas_G00000007270.1	K11842	USP12_46; ubiquitin carboxyl-terminal hydrolase 12/46 [EC:3.4.19.12]
Lpas_G00000009772.1	K02903	RP-L28e, RPL28; large subunit ribosomal protein L28e
Lpas_G00000003561.1
Lpas_G00000006433.1
Lpas_G00000007520.1	K10408	DNAH; dynein axonemal heavy chain
Lpas_G00000000026.1
Lpas_G00000008977.1
Lpas_G00000010417.1
Lpas_G00000007965.1
Lpas_G00000006107.1
Lpas_G00000008381.1
Lpas_G00000008778.1
Lpas_G00000010083.1	K23905	PEF1; peflin
Lpas_G00000006714.1
Lpas_G00000009381.1
Lpas_G00000001064.1
Lpas_G00000010274.1	K00249	ACADM, acd; acyl-CoA dehydrogenase [EC:1.3.8.7]
Lpas_G00000006990.1	K01620	ltaE; threonine aldolase [EC:4.1.2.48]
Lpas_G00000007755.1
Lpas_G00000002792.1	K19681	IFT52; intraflagellar transport protein 52
Lpas_G00000007966.1
Lpas_G00000008567.1
Lpas_G00000005232.1
Lpas_G00000010552.1
Lpas_G00000010418.1
Lpas_G00000009773.1	K05917	CYP51; sterol 14alpha-demethylase [EC:1.14.14.154 1.14.15.36]
Lpas_G00000009382.1
Lpas_G00000009945.1
Lpas_G00000010084.1	K23905	PEF1; peflin
Lpas_G00000008978.1
Lpas_G00000008382.1
Lpas_G00000009183.1
Lpas_G00000006434.1
Lpas_G00000004666.1
Lpas_G00000001065.1
Lpas_G00000005233.1	K05956	RABGGTB; geranylgeranyl transferase type-2 subunit beta [EC:2.5.1.60]
Lpas_G00000008779.1
Lpas_G00000009601.1
Lpas_G00000000027.1
Lpas_G00000010420.1
Lpas_G00000008979.1	K19369	HSPB11; heat shock protein beta-11
Lpas_G00000007271.1
Lpas_G00000008568.1
Lpas_G00000007756.1
Lpas_G00000010085.1
Lpas_G00000006108.1	K02873	RP-L13e, RPL13; large subunit ribosomal protein L13e
Lpas_G00000002793.1	K19678	IFT80; intraflagellar transport protein 80
Lpas_G00000004118.1
Lpas_G00000006715.1
Lpas_G00000006991.1	K01897	ACSL, fadD; long-chain acyl-CoA synthetase [EC:6.2.1.3]
Lpas_G00000009774.1
Lpas_G00000008182.1
Lpas_G00000005234.1
Lpas_G00000003562.1
Lpas_G00000008780.1	K25315	AFKP80; arabinokinase / fucokinase / arabinose-1-phosphate guanylyltransferase / fucose-1-phosphate guanylyltransferase [EC:2.7.1.- 2.7.7.- 2.7.1.52 2.7.7.30]
Lpas_G00000008980.1	K17795	TIM17; mitochondrial import inner membrane translocase subunit TIM17
Lpas_G00000008569.1
Lpas_G00000008383.1
Lpas_G00000006109.1	K02873	RP-L13e, RPL13; large subunit ribosomal protein L13e
Lpas_G00000001066.1	K02922	RP-L37e, RPL37; large subunit ribosomal protein L37e
Lpas_G00000010421.1
Lpas_G00000009184.1
Lpas_G00000008981.1
Lpas_G00000009775.1
Lpas_G00000005235.1
Lpas_G00000008570.1
Lpas_G00000007968.1
Lpas_G00000001067.1	K17655	MRPP3; mitochondrial ribonuclease P protein 3
Lpas_G00000006716.1
Lpas_G00000006110.1	K13993	HSP20; HSP20 family protein
Lpas_G00000002794.1
Lpas_G00000005236.1	K01376	UFSP2; Ufm1-specific protease 2 [EC:3.4.22.-]
Lpas_G00000004119.1
Lpas_G00000004670.1
Lpas_G00000008384.1	K17301	COPB1, SEC26; coatomer subunit beta
Lpas_G00000006992.1	K01897	ACSL, fadD; long-chain acyl-CoA synthetase [EC:6.2.1.3]
Lpas_G00000006435.1
Lpas_G00000008183.1
Lpas_G00000003563.1
Lpas_G00000008982.1
Lpas_G00000010086.1
Lpas_G00000009946.1
Lpas_G00000010276.1	K11438	PRMT7; type III protein arginine methyltransferase [EC:2.1.1.321]
Lpas_G00000010422.1
Lpas_G00000009185.1
Lpas_G00000008571.1
Lpas_G00000005755.1
Lpas_G00000007272.1	K18914	FDXR; adrenodoxin-NADP+ reductase [EC:1.18.1.6]
Lpas_G00000007969.1
Lpas_G00000001068.1
Lpas_G00000008781.1
Lpas_G00000005237.1
Lpas_G00000006717.1
Lpas_G00000006111.1
Lpas_G00000009776.1
Lpas_G00000002795.1	K03644	lipA, LIAS, LIP1, LIP5; lipoyl synthase [EC:2.8.1.8]
Lpas_G00000009602.1
Lpas_G00000010423.1
Lpas_G00000010087.1
Lpas_G00000001926.1	K19998	SCFD1, SLY1; sec1 family domain-containing protein 1
Lpas_G00000010277.1	K13998	DHFR-TS; dihydrofolate reductase / thymidylate synthase [EC:1.5.1.3 2.1.1.45]
Lpas_G00000008983.1
Lpas_G00000009186.1
Lpas_G00000009947.1	K10689	PEX4; peroxin-4 [EC:2.3.2.23]
Lpas_G00000008782.1	K02889	RP-L21e, RPL21; large subunit ribosomal protein L21e
Lpas_G00000006993.1	K01897	ACSL, fadD; long-chain acyl-CoA synthetase [EC:6.2.1.3]
Lpas_G00000007273.1
Lpas_G00000004671.1
Lpas_G00000001069.1
Lpas_G00000009777.1
Lpas_G00000008385.1
Lpas_G00000005238.1	K11129	NHP2, NOLA2; H/ACA ribonucleoprotein complex subunit 2
Lpas_G00000006436.1	K01512	acyP; acylphosphatase [EC:3.6.1.7]
Lpas_G00000004120.1
Lpas_G00000009603.1	K07904	RAB11A; Ras-related protein Rab-11A
Lpas_G00000010088.1
Lpas_G00000010553.1
Lpas_G00000006718.1	K05610	UCHL5, UCH37; ubiquitin carboxyl-terminal hydrolase L5 [EC:3.4.19.12]
Lpas_G00000005756.1
Lpas_G00000003564.1
Lpas_G00000001070.1	K26089	ANKZF1, VMS1; ankyrin repeat and zinc finger domain-containing protein 1
Lpas_G00000006112.1
Lpas_G00000010424.1
Lpas_G00000002796.1
Lpas_G00000007970.1
Lpas_G00000008984.1
Lpas_G00000006437.1
Lpas_G00000007757.1
Lpas_G00000010278.1
Lpas_G00000005239.1	K12391	AP1G1; AP-1 complex subunit gamma-1
Lpas_G00000007274.1	K20656	TMEM189; plasmanylethanolamine desaturase [EC:1.14.19.77]
Lpas_G00000001927.1
Lpas_G00000008783.1
Lpas_G00000008386.1
Lpas_G00000007971.1
Lpas_G00000006994.1	K01897	ACSL, fadD; long-chain acyl-CoA synthetase [EC:6.2.1.3]
Lpas_G00000008184.1	K01697	CBS; cystathionine beta-synthase [EC:4.2.1.22]
Lpas_G00000009778.1
Lpas_G00000010089.1
Lpas_G00000001071.1
Lpas_G00000007758.1
Lpas_G00000007521.1	K00227	SC5DL, ERG3; Delta7-sterol 5-desaturase [EC:1.14.19.20]
Lpas_G00000006719.1
Lpas_G00000010425.1
Lpas_G00000004121.1
Lpas_G00000009604.1
Lpas_G00000010554.1
Lpas_G00000000028.1	K21768	TBCE; tubulin-specific chaperone E
Lpas_G00000008985.1	K03242	EIF2S3; translation initiation factor 2 subunit 3
Lpas_G00000007275.1
Lpas_G00000008784.1
Lpas_G00000009187.1
Lpas_G00000003565.1
Lpas_G00000009948.1
Lpas_G00000004673.1	K08343	ATG3; ubiquitin-like-conjugating enzyme ATG3
Lpas_G00000005240.1	K03874	HECT; other hect domain ubiquitin protein ligase E3 [EC:2.3.2.26]
Lpas_G00000006113.1
Lpas_G00000001928.1	K02918	RP-L35e, RPL35; large subunit ribosomal protein L35e
Lpas_G00000008185.1
Lpas_G00000007972.1	K23997	nnr; ADP-dependent NAD(P)H-hydrate dehydratase / NAD(P)H-hydrate epimerase [EC:4.2.1.136 5.1.99.6]
Lpas_G00000008572.1
Lpas_G00000010555.1
Lpas_G00000006438.1
Lpas_G00000008387.1
Lpas_G00000009188.1
Lpas_G00000007276.1
Lpas_G00000000029.1
Lpas_G00000001929.1	K02918	RP-L35e, RPL35; large subunit ribosomal protein L35e
Lpas_G00000007522.1	K00227	SC5DL, ERG3; Delta7-sterol 5-desaturase [EC:1.14.19.20]
Lpas_G00000004122.1
Lpas_G00000008986.1
Lpas_G00000006995.1	K01897	ACSL, fadD; long-chain acyl-CoA synthetase [EC:6.2.1.3]
Lpas_G00000010426.1
Lpas_G00000008388.1
Lpas_G00000003566.1
Lpas_G00000001072.1	K13126	PABPC; polyadenylate-binding protein
Lpas_G00000005757.1
Lpas_G00000001930.1
Lpas_G00000008574.1
Lpas_G00000004678.1
Lpas_G00000009189.1
Lpas_G00000007973.1	K14376	PAP; poly(A) polymerase [EC:2.7.7.19]
Lpas_G00000006439.1
Lpas_G00000006114.1
Lpas_G00000000030.1
Lpas_G00000008389.1
Lpas_G00000008987.1
Lpas_G00000008785.1
Lpas_G00000002797.1
Lpas_G00000009605.1	K03773	fklB; FKBP-type peptidyl-prolyl cis-trans isomerase FklB [EC:5.2.1.8]
Lpas_G00000008186.1	K03943	NDUFV2; NADH dehydrogenase (ubiquinone) flavoprotein 2 [EC:7.1.1.2]
Lpas_G00000004124.1
Lpas_G00000006720.1
Lpas_G00000006440.1	K24937	TTC29; tetratricopeptide repeat protein 29
Lpas_G00000001073.1
Lpas_G00000005241.1
Lpas_G00000003568.1
Lpas_G00000008575.1	K07393	ECM4, yqjG; glutathionyl-hydroquinone reductase [EC:1.8.5.7]
Lpas_G00000006721.1
Lpas_G00000004679.1	K13672	LPG1; galactofuranosyltransferase [EC:2.4.1.-]
Lpas_G00000007523.1
Lpas_G00000007759.1
Lpas_G00000001931.1
Lpas_G00000006996.1	K01897	ACSL, fadD; long-chain acyl-CoA synthetase [EC:6.2.1.3]
Lpas_G00000008786.1
Lpas_G00000007277.1	K18468	VPS35; vacuolar protein sorting-associated protein 35
Lpas_G00000009606.1
Lpas_G00000004125.1
Lpas_G00000006115.1	K15731	CTDSP; carboxy-terminal domain RNA polymerase II polypeptide A small phosphatase [EC:3.1.3.16]
Lpas_G00000007974.1
Lpas_G00000006441.1
Lpas_G00000003569.1
Lpas_G00000009190.1
Lpas_G00000006722.1	K22132	tcdA; tRNA threonylcarbamoyladenosine dehydratase
Lpas_G00000000031.1	K02260	COX17; cytochrome c oxidase assembly protein subunit 17
Lpas_G00000008988.1	K00679	E2.3.1.158; phospholipid:diacylglycerol acyltransferase [EC:2.3.1.158]
Lpas_G00000010427.1
Lpas_G00000001074.1
Lpas_G00000008187.1	K11251	H2A; histone H2A
Lpas_G00000008576.1	K07393	ECM4, yqjG; glutathionyl-hydroquinone reductase [EC:1.8.5.7]
Lpas_G00000004680.1	K06184	ABCF1; ATP-binding cassette, subfamily F, member 1
Lpas_G00000010556.1
Lpas_G00000001932.1
Lpas_G00000005758.1
Lpas_G00000008390.1
Lpas_G00000008787.1
Lpas_G00000000032.1
Lpas_G00000006442.1	K01922	PPCS, COAB; phosphopantothenate---cysteine ligase (ATP) [EC:6.3.2.51]
Lpas_G00000006723.1
Lpas_G00000008188.1
Lpas_G00000010091.1
Lpas_G00000001933.1
Lpas_G00000010279.1
Lpas_G00000008577.1
Lpas_G00000006116.1
Lpas_G00000010428.1
Lpas_G00000006997.1	K01897	ACSL, fadD; long-chain acyl-CoA synthetase [EC:6.2.1.3]
Lpas_G00000007278.1
Lpas_G00000004126.1
Lpas_G00000006443.1
Lpas_G00000005242.1
Lpas_G00000002798.1
Lpas_G00000008391.1
Lpas_G00000000033.1
Lpas_G00000007760.1
Lpas_G00000010280.1
Lpas_G00000003570.1
Lpas_G00000008989.1
Lpas_G00000004681.1	K04079	HSP90A, htpG; molecular chaperone HtpG
Lpas_G00000007975.1	K01689	ENO1_2_3, eno; enolase 1/2/3 [EC:4.2.1.11]
Lpas_G00000006444.1
Lpas_G00000007524.1
Lpas_G00000008189.1
Lpas_G00000006724.1
Lpas_G00000009607.1	K11253	H3; histone H3
Lpas_G00000001075.1	K08830	RAGE, MOK; renal tumor antigen [EC:2.7.11.22]
Lpas_G00000006117.1
Lpas_G00000008578.1
Lpas_G00000008392.1
Lpas_G00000007279.1
Lpas_G00000005243.1
Lpas_G00000009191.1
Lpas_G00000004127.1
Lpas_G00000009608.1
Lpas_G00000008190.1
Lpas_G00000005759.1
Lpas_G00000008788.1
Lpas_G00000007976.1	K01689	ENO1_2_3, eno; enolase 1/2/3 [EC:4.2.1.11]
Lpas_G00000003571.1
Lpas_G00000001934.1
Lpas_G00000010092.1
Lpas_G00000009949.1
Lpas_G00000010557.1
Lpas_G00000008990.1
Lpas_G00000008393.1
Lpas_G00000009609.1
Lpas_G00000006118.1	K02924	RP-L39e, RPL39; large subunit ribosomal protein L39e
Lpas_G00000000034.1
Lpas_G00000009192.1	K14843	PES1, NOP7; pescadillo
Lpas_G00000004682.1	K04079	HSP90A, htpG; molecular chaperone HtpG
Lpas_G00000009780.1	K10956	SEC61A; protein transport protein SEC61 subunit alpha
Lpas_G00000007280.1
Lpas_G00000005244.1
Lpas_G00000008789.1	K00226	pyrD; dihydroorotate dehydrogenase (fumarate) [EC:1.3.98.1]
Lpas_G00000001935.1	K13566	NIT2, yafV; omega-amidase [EC:3.5.1.3]
Lpas_G00000007761.1	K02915	RP-L34e, RPL34; large subunit ribosomal protein L34e
Lpas_G00000006998.1
Lpas_G00000009610.1
Lpas_G00000010429.1
Lpas_G00000006446.1
Lpas_G00000007977.1	K01689	ENO1_2_3, eno; enolase 1/2/3 [EC:4.2.1.11]
Lpas_G00000004128.1
Lpas_G00000008579.1	K05954	FNTB; protein farnesyltransferase subunit beta [EC:2.5.1.58]
Lpas_G00000006119.1	K01267	DNPEP; aspartyl aminopeptidase [EC:3.4.11.21]
Lpas_G00000007525.1	K10746	EXO1; exonuclease 1 [EC:3.1.-.-]
Lpas_G00000003572.1
Lpas_G00000007281.1
Lpas_G00000007762.1
Lpas_G00000010093.1
Lpas_G00000010281.1	K08506	SYP7; syntaxin of plants SYP7
Lpas_G00000006726.1
Lpas_G00000008790.1	K00609	pyrB, PYR2; aspartate carbamoyltransferase catalytic subunit [EC:2.1.3.2]
Lpas_G00000006447.1
Lpas_G00000002799.1	K02953	RP-S13e, RPS13; small subunit ribosomal protein S13e
Lpas_G00000000035.1
Lpas_G00000004683.1
Lpas_G00000009193.1
Lpas_G00000007282.1
Lpas_G00000005245.1
Lpas_G00000008191.1
Lpas_G00000001076.1
Lpas_G00000009781.1
Lpas_G00000007978.1	K01689	ENO1_2_3, eno; enolase 1/2/3 [EC:4.2.1.11]
Lpas_G00000010430.1
Lpas_G00000008394.1
Lpas_G00000004129.1
Lpas_G00000006120.1	K06134	COQ7; 3-demethoxyubiquinol 3-hydroxylase [EC:1.14.99.60]
Lpas_G00000010282.1
Lpas_G00000008580.1
Lpas_G00000006999.1
Lpas_G00000008192.1
Lpas_G00000003573.1
Lpas_G00000002800.1	K08517	SEC22; vesicle transport protein SEC22
Lpas_G00000010094.1	K17087	TM9SF3; transmembrane 9 superfamily member 3
Lpas_G00000008791.1	K13421	UMPS; uridine monophosphate synthetase [EC:2.4.2.10 4.1.1.23]
Lpas_G00000010558.1	K24740	WDR17; WD repeat-containing protein 17
Lpas_G00000009611.1
Lpas_G00000005760.1
Lpas_G00000006448.1	K12816	CDC40, PRP17; pre-mRNA-processing factor 17
Lpas_G00000009194.1
Lpas_G00000001077.1	K04714	SGMS; sphingomyelin synthase / phosphatidylethanolamine phospholipase C [EC:2.7.8.27 3.1.4.62]
Lpas_G00000008996.1
Lpas_G00000007763.1	K00161	PDHA, pdhA; pyruvate dehydrogenase E1 component subunit alpha [EC:1.2.4.1]
Lpas_G00000006121.1
Lpas_G00000007283.1
Lpas_G00000007979.1	K01689	ENO1_2_3, eno; enolase 1/2/3 [EC:4.2.1.11]
Lpas_G00000008395.1
Lpas_G00000001938.1	K00002	AKR1A1, adh; alcohol dehydrogenase (NADP+) [EC:1.1.1.2]
Lpas_G00000005246.1
Lpas_G00000007000.1
Lpas_G00000008581.1
Lpas_G00000002801.1
Lpas_G00000004684.1
Lpas_G00000006122.1
Lpas_G00000010431.1
Lpas_G00000008792.1
Lpas_G00000006449.1	K12580	CNOT3, NOT3; CCR4-NOT transcription complex subunit 3
Lpas_G00000002802.1	K03019	RPC11, POLR3K; DNA-directed RNA polymerase III subunit RPC11
Lpas_G00000008997.1
Lpas_G00000007980.1
Lpas_G00000010095.1
Lpas_G00000001939.1	K00002	AKR1A1, adh; alcohol dehydrogenase (NADP+) [EC:1.1.1.2]
Lpas_G00000004130.1
Lpas_G00000004685.1
Lpas_G00000007527.1
Lpas_G00000006123.1
Lpas_G00000010432.1
Lpas_G00000005247.1
Lpas_G00000006727.1
Lpas_G00000007001.1
Lpas_G00000002803.1
Lpas_G00000001079.1
Lpas_G00000007286.1	K24932	CFAP70, TTC18; cilia- and flagella-associated protein 70
Lpas_G00000007764.1
Lpas_G00000003574.1
Lpas_G00000009195.1
Lpas_G00000008998.1
Lpas_G00000006728.1
Lpas_G00000007981.1	K19600	TUB, TULP; tubby and related proteins
Lpas_G00000010433.1
Lpas_G00000001940.1	K00002	AKR1A1, adh; alcohol dehydrogenase (NADP+) [EC:1.1.1.2]
Lpas_G00000004686.1
Lpas_G00000007528.1
Lpas_G00000008582.1
Lpas_G00000010559.1
Lpas_G00000010096.1
Lpas_G00000001080.1
Lpas_G00000009612.1
Lpas_G00000009422.1
Lpas_G00000008193.1
Lpas_G00000008793.1
Lpas_G00000005248.1
Lpas_G00000006450.1
Lpas_G00000009782.1
Lpas_G00000006124.1	K07511	ECHS1; enoyl-CoA hydratase [EC:4.2.1.17]
Lpas_G00000007002.1
Lpas_G00000007529.1	K08267	RICTOR; rapamycin-insensitive companion of mTOR
Lpas_G00000009196.1	K03626	EGD2, NACA; nascent polypeptide-associated complex subunit alpha
Lpas_G00000008999.1
Lpas_G00000004687.1	K08735	MSH2; DNA mismatch repair protein MSH2
Lpas_G00000001941.1	K00002	AKR1A1, adh; alcohol dehydrogenase (NADP+) [EC:1.1.1.2]
Lpas_G00000006729.1
Lpas_G00000007765.1
Lpas_G00000007982.1
Lpas_G00000009783.1
Lpas_G00000009950.1
Lpas_G00000001081.1
Lpas_G00000007288.1	K24932	CFAP70, TTC18; cilia- and flagella-associated protein 70
Lpas_G00000002804.1	K11279	NAP1L1, NRP; nucleosome assembly protein 1-like 1
Lpas_G00000000036.1	K20103	DDX60; ATP-dependent RNA helicase DDX60 [EC:5.6.2.7]
Lpas_G00000008194.1	K05544	DUS3; tRNA-dihydrouridine synthase 3 [EC:1.3.1.89]
Lpas_G00000010434.1
Lpas_G00000006125.1	K11836	USP5_13, UBP14; ubiquitin carboxyl-terminal hydrolase 5/13 [EC:3.4.19.12]
Lpas_G00000005249.1
Lpas_G00000009613.1
Lpas_G00000009000.1
Lpas_G00000009197.1	K03626	EGD2, NACA; nascent polypeptide-associated complex subunit alpha
Lpas_G00000010097.1
Lpas_G00000001942.1	K00002	AKR1A1, adh; alcohol dehydrogenase (NADP+) [EC:1.1.1.2]
Lpas_G00000010435.1	K16748	BBS5; Bardet-Biedl syndrome 5 protein
Lpas_G00000008794.1
Lpas_G00000009198.1	K02866	RP-L10e, RPL10; large subunit ribosomal protein L10e
Lpas_G00000005761.1
Lpas_G00000008396.1
Lpas_G00000007983.1
Lpas_G00000006451.1
Lpas_G00000008195.1	K01489	cdd, CDA; cytidine deaminase [EC:3.5.4.5]
Lpas_G00000002805.1
Lpas_G00000009001.1
Lpas_G00000008583.1
Lpas_G00000006730.1
Lpas_G00000010283.1
Lpas_G00000005250.1
Lpas_G00000007003.1	K01973	REL1_2; RNA-editing ligase [EC:6.5.1.3]
Lpas_G00000008196.1
Lpas_G00000001943.1	K00002	AKR1A1, adh; alcohol dehydrogenase (NADP+) [EC:1.1.1.2]
Lpas_G00000007530.1
Lpas_G00000009199.1
Lpas_G00000004132.1
Lpas_G00000008397.1
Lpas_G00000004689.1
Lpas_G00000010436.1
Lpas_G00000006731.1
Lpas_G00000007289.1	K11090	LA, SSB; lupus La protein
Lpas_G00000003576.1
Lpas_G00000008795.1
Lpas_G00000010560.1
Lpas_G00000007004.1
Lpas_G00000007531.1
Lpas_G00000004690.1
Lpas_G00000010098.1
Lpas_G00000008398.1
Lpas_G00000001944.1	K00002	AKR1A1, adh; alcohol dehydrogenase (NADP+) [EC:1.1.1.2]
Lpas_G00000002806.1
Lpas_G00000006126.1
Lpas_G00000005251.1
Lpas_G00000005762.1
Lpas_G00000006452.1
Lpas_G00000007984.1
Lpas_G00000001082.1
Lpas_G00000008197.1
Lpas_G00000006732.1
Lpas_G00000002807.1
Lpas_G00000009200.1
Lpas_G00000009784.1	K01106	INPP5A; inositol polyphosphate 5-phosphatase INPP5A [EC:3.1.3.56]
Lpas_G00000001945.1	K00002	AKR1A1, adh; alcohol dehydrogenase (NADP+) [EC:1.1.1.2]
Lpas_G00000008796.1	K11253	H3; histone H3
Lpas_G00000007290.1	K00627	DLAT, aceF, pdhC; pyruvate dehydrogenase E2 component (dihydrolipoyllysine-residue acetyltransferase) [EC:2.3.1.12]
Lpas_G00000006453.1
Lpas_G00000004133.1
Lpas_G00000010437.1
Lpas_G00000001083.1	K16601	TTLL4; tubulin polyglutamylase TTLL4 [EC:6.3.2.62]
Lpas_G00000005252.1
Lpas_G00000009614.1
Lpas_G00000008198.1
Lpas_G00000003577.1
Lpas_G00000002808.1
Lpas_G00000010284.1
Lpas_G00000008797.1	K01465	URA4, pyrC; dihydroorotase [EC:3.5.2.3]
Lpas_G00000006733.1
Lpas_G00000007766.1
Lpas_G00000000039.1
Lpas_G00000010099.1
Lpas_G00000004691.1
Lpas_G00000008584.1
Lpas_G00000010561.1
Lpas_G00000007291.1	K08499	TLG1; member of the syntaxin family of t-SNAREs
Lpas_G00000006734.1
Lpas_G00000007532.1
Lpas_G00000001946.1	K00002	AKR1A1, adh; alcohol dehydrogenase (NADP+) [EC:1.1.1.2]
Lpas_G00000006127.1
Lpas_G00000004692.1
Lpas_G00000007292.1
Lpas_G00000005253.1
Lpas_G00000008798.1	K01954	K01954; carbamoyl-phosphate synthase [EC:6.3.5.5]
Lpas_G00000006454.1
Lpas_G00000002809.1
Lpas_G00000000040.1
Lpas_G00000008399.1
Lpas_G00000004693.1
Lpas_G00000009005.1
Lpas_G00000006735.1
Lpas_G00000010100.1
Lpas_G00000006128.1	K10735	GINS4, SLD5; GINS complex subunit 4
Lpas_G00000009785.1	K01006	ppdK; pyruvate, orthophosphate dikinase [EC:2.7.9.1]
Lpas_G00000007005.1
Lpas_G00000001947.1
Lpas_G00000004134.1	K00869	MVK, mvaK1; mevalonate kinase [EC:2.7.1.36]
Lpas_G00000010438.1
Lpas_G00000008199.1
Lpas_G00000007293.1
Lpas_G00000009951.1
Lpas_G00000002810.1
Lpas_G00000009615.1
Lpas_G00000006455.1
Lpas_G00000001084.1
Lpas_G00000003578.1	K00869	MVK, mvaK1; mevalonate kinase [EC:2.7.1.36]
Lpas_G00000007767.1
Lpas_G00000005254.1
Lpas_G00000006736.1
Lpas_G00000006129.1
Lpas_G00000004694.1	K01669	phr, PHR1; deoxyribodipyrimidine photo-lyase [EC:4.1.99.3]
Lpas_G00000000043.1
Lpas_G00000009424.1
Lpas_G00000007533.1
Lpas_G00000001948.1	K15292	STXBP1, MUNC18-1; syntaxin-binding protein 1
Lpas_G00000005763.1
Lpas_G00000007006.1
Lpas_G00000002811.1
Lpas_G00000007294.1
Lpas_G00000008585.1
Lpas_G00000009202.1
Lpas_G00000009616.1	K19760	DAW1; dynein assembly factor with WDR repeat domains 1
Lpas_G00000010101.1
Lpas_G00000001085.1
Lpas_G00000004135.1
Lpas_G00000005255.1
Lpas_G00000004695.1
Lpas_G00000010439.1
Lpas_G00000008400.1
Lpas_G00000009786.1	K01006	ppdK; pyruvate, orthophosphate dikinase [EC:2.7.9.1]
Lpas_G00000006130.1	K13051	ASRGL1, iaaA; L-asparaginase / beta-aspartyl-peptidase [EC:3.5.1.1 3.4.19.5]
Lpas_G00000009425.1
Lpas_G00000006738.1
Lpas_G00000007295.1
Lpas_G00000006456.1	K10258	TER, TSC13, CER10; very-long-chain enoyl-CoA reductase [EC:1.3.1.93]
Lpas_G00000003579.1
Lpas_G00000007535.1	K09495	CCT3, TRIC5; T-complex protein 1 subunit gamma
Lpas_G00000001949.1
Lpas_G00000010562.1	K13280	SEC11, sipW; signal peptidase I [EC:3.4.21.89]
Lpas_G00000009617.1
Lpas_G00000009426.1
Lpas_G00000007007.1
Lpas_G00000006131.1	K08776	NPEPPS; puromycin-sensitive aminopeptidase [EC:3.4.11.14]
Lpas_G00000008200.1
Lpas_G00000010102.1
Lpas_G00000008799.1	K11253	H3; histone H3
Lpas_G00000004696.1
Lpas_G00000009203.1
Lpas_G00000010563.1
Lpas_G00000001086.1
Lpas_G00000008800.1
Lpas_G00000007296.1
Lpas_G00000004138.1
Lpas_G00000010440.1	K00814	GPT, ALT; alanine transaminase [EC:2.6.1.2]
Lpas_G00000000046.1
Lpas_G00000007536.1
Lpas_G00000005256.1
Lpas_G00000006457.1
Lpas_G00000004139.1
Lpas_G00000003582.1
Lpas_G00000010103.1
Lpas_G00000002812.1
Lpas_G00000001087.1	K10872	DMC1; meiotic recombination protein DMC1
Lpas_G00000008401.1
Lpas_G00000009618.1
Lpas_G00000009787.1	K01006	ppdK; pyruvate, orthophosphate dikinase [EC:2.7.9.1]
Lpas_G00000005764.1
Lpas_G00000003583.1
Lpas_G00000001950.1	K01556	KYNU, kynU; kynureninase [EC:3.7.1.3]
Lpas_G00000006132.1
Lpas_G00000007537.1
Lpas_G00000008586.1
Lpas_G00000009427.1	K08276	eco; ecotin
Lpas_G00000007008.1
Lpas_G00000006458.1
Lpas_G00000009204.1
Lpas_G00000007297.1	K03509	POLH; DNA polymerase eta [EC:2.7.7.7]
Lpas_G00000004697.1
Lpas_G00000005257.1	K07203	MTOR, FRAP, TOR; serine/threonine-protein kinase mTOR [EC:2.7.11.1]
Lpas_G00000001088.1
Lpas_G00000004140.1
Lpas_G00000006739.1
Lpas_G00000001951.1	K01710	rfbB, rmlB, rffG; dTDP-glucose 4,6-dehydratase [EC:4.2.1.46]
Lpas_G00000010564.1
Lpas_G00000009952.1
Lpas_G00000008801.1
Lpas_G00000009428.1
Lpas_G00000002813.1
Lpas_G00000006133.1
Lpas_G00000010441.1	K00814	GPT, ALT; alanine transaminase [EC:2.6.1.2]
Lpas_G00000007985.1
Lpas_G00000003584.1
Lpas_G00000008201.1
Lpas_G00000006459.1
Lpas_G00000010104.1	K24104	GPN; GPN-loop GTPase
Lpas_G00000004698.1
Lpas_G00000007768.1
Lpas_G00000010565.1
Lpas_G00000001089.1
Lpas_G00000009788.1
Lpas_G00000007538.1
Lpas_G00000008402.1
Lpas_G00000001952.1	K02923	RP-L38e, RPL38; large subunit ribosomal protein L38e
Lpas_G00000007298.1	K03509	POLH; DNA polymerase eta [EC:2.7.7.7]
Lpas_G00000010442.1	K00814	GPT, ALT; alanine transaminase [EC:2.6.1.2]
Lpas_G00000006460.1
Lpas_G00000008802.1
Lpas_G00000007009.1	K17732	PMPCB, MAS1; mitochondrial-processing peptidase subunit beta [EC:3.4.24.64]
Lpas_G00000009205.1	K10580	UBE2N, BLU, UBC13; ubiquitin-conjugating enzyme E2 N [EC:2.3.2.23]
Lpas_G00000010566.1
Lpas_G00000001953.1
Lpas_G00000006740.1	K11855	USP36_42; ubiquitin carboxyl-terminal hydrolase 36/42 [EC:3.4.19.12]
Lpas_G00000006134.1	K19753	LRRC6, DNAAF11; dynein axonemal assembly factor 11
Lpas_G00000009429.1
Lpas_G00000010106.1
Lpas_G00000009006.1
Lpas_G00000004141.1
Lpas_G00000006461.1
Lpas_G00000009206.1
Lpas_G00000007010.1
Lpas_G00000007539.1
Lpas_G00000004699.1
Lpas_G00000009619.1
Lpas_G00000002814.1	K01265	map; methionyl aminopeptidase [EC:3.4.11.18]
Lpas_G00000003585.1
Lpas_G00000008803.1	K03358	APC11, ANAPC11; anaphase-promoting complex subunit 11
Lpas_G00000009789.1	K11663	ZNHIT1, VPS71; zinc finger HIT domain-containing protein 1
Lpas_G00000010443.1
Lpas_G00000008202.1
Lpas_G00000010286.1
Lpas_G00000007769.1
Lpas_G00000001090.1
Lpas_G00000007299.1	K01835	pgm; phosphoglucomutase [EC:5.4.2.2]
Lpas_G00000006135.1	K17065	DNM1L; dynamin 1-like protein [EC:3.6.5.5]
Lpas_G00000009207.1
Lpas_G00000008804.1
Lpas_G00000006741.1	K02128	ATPeF0C, ATP5G, ATP9; F-type H+-transporting ATPase subunit c
Lpas_G00000007540.1	K13886	CORO1B_1C_6; coronin-1B/1C/6
Lpas_G00000001954.1	K20363	YIPF5_7, YIP1; protein YIPF5/7
Lpas_G00000010568.1	K00948	PRPS, prsA; ribose-phosphate pyrophosphokinase [EC:2.7.6.1]
Lpas_G00000002815.1
Lpas_G00000004700.1
Lpas_G00000008587.1
Lpas_G00000008805.1
Lpas_G00000001091.1	K02730	PSMA6; 20S proteasome subunit alpha 1 [EC:3.4.25.1]
Lpas_G00000009208.1
Lpas_G00000004142.1
Lpas_G00000006742.1	K02128	ATPeF0C, ATP5G, ATP9; F-type H+-transporting ATPase subunit c
Lpas_G00000009790.1	K02989	RP-S5e, RPS5; small subunit ribosomal protein S5e
Lpas_G00000007300.1
Lpas_G00000007541.1
Lpas_G00000004701.1
Lpas_G00000003586.1
Lpas_G00000009007.1	K03233	EEF1G; elongation factor 1-gamma
Lpas_G00000010108.1
Lpas_G00000005258.1
Lpas_G00000009209.1
Lpas_G00000006743.1
Lpas_G00000009953.1
Lpas_G00000007770.1
Lpas_G00000009791.1	K02989	RP-S5e, RPS5; small subunit ribosomal protein S5e
Lpas_G00000001092.1
Lpas_G00000008403.1
Lpas_G00000001956.1
Lpas_G00000008203.1
Lpas_G00000006136.1
Lpas_G00000006462.1	K00162	PDHB, pdhB; pyruvate dehydrogenase E1 component subunit beta [EC:1.2.4.1]
Lpas_G00000009430.1
Lpas_G00000009954.1
Lpas_G00000007986.1
Lpas_G00000008588.1
Lpas_G00000009792.1
Lpas_G00000008806.1
Lpas_G00000007301.1
Lpas_G00000004143.1
Lpas_G00000001093.1
Lpas_G00000010569.1
Lpas_G00000009008.1	K03233	EEF1G; elongation factor 1-gamma
Lpas_G00000005259.1
Lpas_G00000010444.1	K03355	APC8, CDC23; anaphase-promoting complex subunit 8
Lpas_G00000007011.1
Lpas_G00000001957.1
Lpas_G00000003587.1
Lpas_G00000002816.1
Lpas_G00000008404.1
Lpas_G00000009955.1	K01836	PGM3; phosphoacetylglucosamine mutase [EC:5.4.2.3]
Lpas_G00000006744.1
Lpas_G00000006137.1
Lpas_G00000007302.1	K16639	LACTB2; endoribonuclease LACTB2 [EC:3.1.27.-]
Lpas_G00000000050.1
Lpas_G00000001094.1
Lpas_G00000008589.1
Lpas_G00000006463.1	K12627	LSM8; U6 snRNA-associated Sm-like protein LSm8
Lpas_G00000009009.1	K03233	EEF1G; elongation factor 1-gamma
Lpas_G00000004144.1
Lpas_G00000009793.1
Lpas_G00000010110.1
Lpas_G00000009620.1
Lpas_G00000005260.1
Lpas_G00000009431.1
Lpas_G00000008807.1	K10771	APEX1; AP endonuclease 1 [EC:3.1.11.2]
Lpas_G00000009210.1
Lpas_G00000006464.1
Lpas_G00000003588.1
Lpas_G00000005261.1
Lpas_G00000007303.1	K06067	HDAC1_2; histone deacetylase 1/2 [EC:3.5.1.98]
Lpas_G00000004702.1
Lpas_G00000007771.1
Lpas_G00000008405.1
Lpas_G00000010111.1
Lpas_G00000008204.1
Lpas_G00000004145.1
Lpas_G00000007013.1
Lpas_G00000009010.1	K03233	EEF1G; elongation factor 1-gamma
Lpas_G00000010445.1
Lpas_G00000009621.1	K15441	TAD2, ADAT2; tRNA-specific adenosine deaminase 2 [EC:3.5.4.-]
Lpas_G00000008808.1	K15026	EIF2A; translation initiation factor 2A
Lpas_G00000003589.1
Lpas_G00000001095.1
Lpas_G00000008590.1
Lpas_G00000009211.1
Lpas_G00000006745.1
Lpas_G00000007304.1
Lpas_G00000010287.1
Lpas_G00000008406.1
Lpas_G00000004703.1
Lpas_G00000005766.1
Lpas_G00000007543.1
Lpas_G00000005262.1
Lpas_G00000007014.1
Lpas_G00000002817.1
Lpas_G00000009212.1
Lpas_G00000004146.1
Lpas_G00000010112.1	K02987	RP-S4e, RPS4; small subunit ribosomal protein S4e
Lpas_G00000001096.1	K01490	AMPD; AMP deaminase [EC:3.5.4.6]
Lpas_G00000008408.1
Lpas_G00000001958.1
Lpas_G00000008809.1
Lpas_G00000009011.1
Lpas_G00000006465.1
Lpas_G00000010446.1
Lpas_G00000003590.1
Lpas_G00000009622.1
Lpas_G00000009957.1
Lpas_G00000007305.1
Lpas_G00000007544.1
Lpas_G00000009794.1
Lpas_G00000007015.1
Lpas_G00000004704.1
Lpas_G00000005263.1	K10408	DNAH; dynein axonemal heavy chain
Lpas_G00000007772.1	K15104	SLC25A11, OGC; solute carrier family 25 (mitochondrial oxoglutarate transporter), member 11
Lpas_G00000009432.1
Lpas_G00000006746.1
Lpas_G00000010571.1
Lpas_G00000009213.1
Lpas_G00000008409.1	K20362	YIF1; protein transport protein YIF1
Lpas_G00000008205.1
Lpas_G00000006138.1
Lpas_G00000010113.1	K02987	RP-S4e, RPS4; small subunit ribosomal protein S4e
Lpas_G00000008591.1
Lpas_G00000004147.1
Lpas_G00000003591.1
Lpas_G00000001959.1
Lpas_G00000008592.1
Lpas_G00000008410.1	K09522	DNAJC2; DnaJ homolog subfamily C member 2
Lpas_G00000006466.1
Lpas_G00000009012.1	K03341	SEPSECS; O-phospho-L-seryl-tRNASec:L-selenocysteinyl-tRNA synthase [EC:2.9.1.2]
Lpas_G00000007773.1	K15104	SLC25A11, OGC; solute carrier family 25 (mitochondrial oxoglutarate transporter), member 11
Lpas_G00000009623.1
Lpas_G00000010114.1	K15014	SLC29A1_2_3, ENT1_2_3; solute carrier family 29 (equilibrative nucleoside transporter), member 1/2/3
Lpas_G00000001960.1
[truncated: 7,666 more rows]
