# Supplementary material for: Chromosome-level genome assembly of trypanosomatid parasite Lotmaria passim links chromosome duplication and divergence with infection of honey bees
Source: BMC Genomics. 2025 Dec 1;26:1083. doi: 10.1186/s12864-025-12082-y (PMC12667155; doi:10.1186/s12864-025-12082-y)
Supplement: Supplementary file 4 — Supplementary Data S4. GSEA results from the GO analysis. [file 12864_2025_12082_MOESM4_ESM.csv]

Cluster	ONTOLOGY	ID	Description	setSize	enrichmentScore	NES	pvalue	p.adjust	qvalue	rank	leading_edge	core_enrichment
7	MF	GO:0005198	structural molecule activity	246	-0.7700422035643992	-3.762396463350901	1e-10	6.44e-10	3.351578947368421e-10	1215	tags=72%, list=12%, signal=65%	Lpas_G00000002758.1/Lpas_G00000001433.1/Lpas_G00000002799.1/Lpas_G00000002756.1/Lpas_G00000002763.1/Lpas_G00000002757.1/Lpas_G00000000803.1/Lpas_G00000003515.1/Lpas_G00000001432.1/Lpas_G00000001435.1/Lpas_G00000001434.1/Lpas_G00000006183.1/Lpas_G00000001652.1/Lpas_G00000002759.1/Lpas_G00000006677.1/Lpas_G00000005674.1/Lpas_G00000009482.1/Lpas_G00000008643.1/Lpas_G00000001496.1/Lpas_G00000002386.1…
7	MF	GO:0003735	structural constituent of ribosome	179	-0.7552538072662791	-3.549819805786931	1e-10	6.44e-10	3.351578947368421e-10	1211	tags=74%, list=12%, signal=67%	Lpas_G00000001433.1/Lpas_G00000002799.1/Lpas_G00000002763.1/Lpas_G00000000803.1/Lpas_G00000003515.1/Lpas_G00000001432.1/Lpas_G00000001435.1/Lpas_G00000001434.1/Lpas_G00000006183.1/Lpas_G00000001652.1/Lpas_G00000006677.1/Lpas_G00000005674.1/Lpas_G00000009482.1/Lpas_G00000008643.1/Lpas_G00000001496.1/Lpas_G00000002386.1/Lpas_G00000000919.1/Lpas_G00000003500.1/Lpas_G00000006924.1/Lpas_G00000007466.1…
7	MF	GO:0030527	structural constituent of chromatin	29	-0.918142534699712	-3.03822981363292	1e-10	6.44e-10	3.351578947368421e-10	315	tags=86%, list=3%, signal=84%	Lpas_G00000002822.1/Lpas_G00000007228.1/Lpas_G00000001511.1/Lpas_G00000008527.1/Lpas_G00000008953.1/Lpas_G00000008952.1/Lpas_G00000009596.1/Lpas_G00000010378.1/Lpas_G00000007346.1/Lpas_G00000008307.1/Lpas_G00000006189.1/Lpas_G00000001020.1/Lpas_G00000009593.1/Lpas_G00000009595.1/Lpas_G00000002762.1/Lpas_G00000007348.1/Lpas_G00000009607.1/Lpas_G00000005003.1/Lpas_G00000001697.1/Lpas_G00000005008.1…
7	MF	GO:0004386	helicase activity	97	0.638007822466835	2.998810768170572	1e-10	6.44e-10	3.351578947368421e-10	1684	tags=59%, list=17%, signal=49%	Lpas_G00000006150.1/Lpas_G00000005546.1/Lpas_G00000000928.1/Lpas_G00000003545.1/Lpas_G00000009930.1/Lpas_G00000008743.1/Lpas_G00000003465.1/Lpas_G00000004101.1/Lpas_G00000002350.1/Lpas_G00000003903.1/Lpas_G00000009105.1/Lpas_G00000004081.1/Lpas_G00000006739.1/Lpas_G00000001186.1/Lpas_G00000000361.1/Lpas_G00000008439.1/Lpas_G00000005183.1/Lpas_G00000000656.1/Lpas_G00000003525.1/Lpas_G00000002208.1…
7	MF	GO:0046983	protein dimerization activity	35	-0.8571510911608634	-2.979490781793111	1e-10	6.44e-10	3.351578947368421e-10	821	tags=69%, list=8%, signal=63%	Lpas_G00000002822.1/Lpas_G00000007228.1/Lpas_G00000005514.1/Lpas_G00000001511.1/Lpas_G00000008527.1/Lpas_G00000008953.1/Lpas_G00000008952.1/Lpas_G00000009596.1/Lpas_G00000010378.1/Lpas_G00000007346.1/Lpas_G00000008307.1/Lpas_G00000006189.1/Lpas_G00000001020.1/Lpas_G00000009593.1/Lpas_G00000009595.1/Lpas_G00000002762.1/Lpas_G00000007348.1/Lpas_G00000009607.1/Lpas_G00000001697.1/Lpas_G00000008799.1…
7	MF	GO:0046982	protein heterodimerization activity	28	-0.8979064667379958	-2.953531035936226	1e-10	6.44e-10	3.351578947368421e-10	821	tags=86%, list=8%, signal=79%	Lpas_G00000002822.1/Lpas_G00000007228.1/Lpas_G00000005514.1/Lpas_G00000001511.1/Lpas_G00000008527.1/Lpas_G00000008953.1/Lpas_G00000008952.1/Lpas_G00000009596.1/Lpas_G00000010378.1/Lpas_G00000007346.1/Lpas_G00000008307.1/Lpas_G00000006189.1/Lpas_G00000001020.1/Lpas_G00000009593.1/Lpas_G00000009595.1/Lpas_G00000002762.1/Lpas_G00000007348.1/Lpas_G00000009607.1/Lpas_G00000001697.1/Lpas_G00000008799.1…
7	MF	GO:0000287	magnesium ion binding	45	-0.802275753091607	-2.938615962481851	1e-10	6.44e-10	3.351578947368421e-10	255	tags=42%, list=3%, signal=41%	Lpas_G00000005243.1/Lpas_G00000007978.1/Lpas_G00000007975.1/Lpas_G00000007976.1/Lpas_G00000007977.1/Lpas_G00000007979.1/Lpas_G00000005256.1/Lpas_G00000005246.1/Lpas_G00000005247.1/Lpas_G00000005250.1/Lpas_G00000005254.1/Lpas_G00000005245.1/Lpas_G00000005249.1/Lpas_G00000005248.1/Lpas_G00000005244.1/Lpas_G00000005251.1/Lpas_G00000005252.1/Lpas_G00000005253.1/Lpas_G00000005255.1
7	MF	GO:1901681	sulfur compound binding	26	-0.8887780868653995	-2.8831485596156834	1e-10	6.44e-10	3.351578947368421e-10	255	tags=54%, list=3%, signal=53%	Lpas_G00000005243.1/Lpas_G00000005256.1/Lpas_G00000005246.1/Lpas_G00000005247.1/Lpas_G00000005250.1/Lpas_G00000005254.1/Lpas_G00000005245.1/Lpas_G00000005249.1/Lpas_G00000005248.1/Lpas_G00000005244.1/Lpas_G00000005251.1/Lpas_G00000005252.1/Lpas_G00000005253.1/Lpas_G00000005255.1
7	MF	GO:0030976	thiamine pyrophosphate binding	17	-0.9663323412264285	-2.8423042283607636	1e-10	6.44e-10	3.351578947368421e-10	255	tags=82%, list=3%, signal=80%	Lpas_G00000005243.1/Lpas_G00000005256.1/Lpas_G00000005246.1/Lpas_G00000005247.1/Lpas_G00000005250.1/Lpas_G00000005254.1/Lpas_G00000005245.1/Lpas_G00000005249.1/Lpas_G00000005248.1/Lpas_G00000005244.1/Lpas_G00000005251.1/Lpas_G00000005252.1/Lpas_G00000005253.1/Lpas_G00000005255.1
7	MF	GO:0050997	quaternary ammonium group binding	17	-0.9663323412264285	-2.8423042283607636	1e-10	6.44e-10	3.351578947368421e-10	255	tags=82%, list=3%, signal=80%	Lpas_G00000005243.1/Lpas_G00000005256.1/Lpas_G00000005246.1/Lpas_G00000005247.1/Lpas_G00000005250.1/Lpas_G00000005254.1/Lpas_G00000005245.1/Lpas_G00000005249.1/Lpas_G00000005248.1/Lpas_G00000005244.1/Lpas_G00000005251.1/Lpas_G00000005252.1/Lpas_G00000005253.1/Lpas_G00000005255.1
7	MF	GO:0140640	catalytic activity, acting on a nucleic acid	331	0.5031385886617794	2.758042826950568	1e-10	6.44e-10	3.351578947368421e-10	2391	tags=51%, list=24%, signal=40%	Lpas_G00000010039.1/Lpas_G00000006150.1/Lpas_G00000005427.1/Lpas_G00000008801.1/Lpas_G00000005546.1/Lpas_G00000000928.1/Lpas_G00000006831.1/Lpas_G00000001250.1/Lpas_G00000002063.1/Lpas_G00000003545.1/Lpas_G00000009930.1/Lpas_G00000008743.1/Lpas_G00000003465.1/Lpas_G00000004687.1/Lpas_G00000000679.1/Lpas_G00000008526.1/Lpas_G00000004101.1/Lpas_G00000002350.1/Lpas_G00000006781.1/Lpas_G00000010142.1…
7	MF	GO:0005200	structural constituent of cytoskeleton	22	-0.8722544841613373	-2.7544413356681288	1e-10	6.44e-10	3.351578947368421e-10	1215	tags=91%, list=12%, signal=80%	Lpas_G00000002758.1/Lpas_G00000002756.1/Lpas_G00000002757.1/Lpas_G00000002759.1/Lpas_G00000007735.1/Lpas_G00000007736.1/Lpas_G00000007737.1/Lpas_G00000007738.1/Lpas_G00000007739.1/Lpas_G00000007740.1/Lpas_G00000007741.1/Lpas_G00000007743.1/Lpas_G00000007731.1/Lpas_G00000007732.1/Lpas_G00000007733.1/Lpas_G00000007734.1/Lpas_G00000007742.1/Lpas_G00000004735.1/Lpas_G00000007475.1/Lpas_G00000007730.1
7	MF	GO:0016831	carboxy-lyase activity	36	-0.7706929779412235	-2.698191286182733	1e-10	6.44e-10	3.351578947368421e-10	255	tags=39%, list=3%, signal=38%	Lpas_G00000005243.1/Lpas_G00000005256.1/Lpas_G00000005246.1/Lpas_G00000005247.1/Lpas_G00000005250.1/Lpas_G00000005254.1/Lpas_G00000005245.1/Lpas_G00000005249.1/Lpas_G00000005248.1/Lpas_G00000005244.1/Lpas_G00000005251.1/Lpas_G00000005252.1/Lpas_G00000005253.1/Lpas_G00000005255.1
7	MF	GO:0051287	NAD binding	73	-0.6431348091637249	-2.6295256162306733	1e-10	6.44e-10	3.351578947368421e-10	2362	tags=70%, list=23%, signal=54%	Lpas_G00000003401.1/Lpas_G00000003375.1/Lpas_G00000003376.1/Lpas_G00000003380.1/Lpas_G00000000898.1/Lpas_G00000003385.1/Lpas_G00000003386.1/Lpas_G00000003395.1/Lpas_G00000003396.1/Lpas_G00000003397.1/Lpas_G00000003406.1/Lpas_G00000003407.1/Lpas_G00000009645.1/Lpas_G00000004190.1/Lpas_G00000000191.1/Lpas_G00000003428.1/Lpas_G00000003416.1/Lpas_G00000003400.1/Lpas_G00000003403.1/Lpas_G00000003379.1…
7	MF	GO:0016830	carbon-carbon lyase activity	49	-0.6903903666535225	-2.5782766869417038	1e-10	6.44e-10	3.351578947368421e-10	255	tags=35%, list=3%, signal=34%	Lpas_G00000005243.1/Lpas_G00000000885.1/Lpas_G00000010329.1/Lpas_G00000010330.1/Lpas_G00000005256.1/Lpas_G00000005246.1/Lpas_G00000005247.1/Lpas_G00000005250.1/Lpas_G00000005254.1/Lpas_G00000005245.1/Lpas_G00000005249.1/Lpas_G00000005248.1/Lpas_G00000005244.1/Lpas_G00000005251.1/Lpas_G00000005252.1/Lpas_G00000005253.1/Lpas_G00000005255.1
7	MF	GO:0140098	catalytic activity, acting on RNA	197	0.46903191330812993	2.412758145269423	1e-10	6.44e-10	3.351578947368421e-10	3135	tags=60%, list=31%, signal=42%	Lpas_G00000010039.1/Lpas_G00000005427.1/Lpas_G00000001250.1/Lpas_G00000002063.1/Lpas_G00000008526.1/Lpas_G00000010142.1/Lpas_G00000007319.1/Lpas_G00000008768.1/Lpas_G00000008297.1/Lpas_G00000005452.1/Lpas_G00000009922.1/Lpas_G00000006100.1/Lpas_G00000002463.1/Lpas_G00000002123.1/Lpas_G00000008351.1/Lpas_G00000000656.1/Lpas_G00000006936.1/Lpas_G00000008353.1/Lpas_G00000009454.1/Lpas_G00000002715.1…
7	MF	GO:0016301	kinase activity	332	-0.42943745767263164	-2.152821639083056	1e-10	6.44e-10	3.351578947368421e-10	2814	tags=43%, list=28%, signal=32%	Lpas_G00000005604.1/Lpas_G00000002128.1/Lpas_G00000004861.1/Lpas_G00000005808.1/Lpas_G00000010025.1/Lpas_G00000000516.1/Lpas_G00000010033.1/Lpas_G00000007363.1/Lpas_G00000007389.1/Lpas_G00000009147.1/Lpas_G00000004062.1/Lpas_G00000005819.1/Lpas_G00000000160.1/Lpas_G00000004382.1/Lpas_G00000005817.1/Lpas_G00000005813.1/Lpas_G00000001784.1/Lpas_G00000008199.1/Lpas_G00000004765.1/Lpas_G00000008200.1…
7	MF	GO:0140657	ATP-dependent activity	416	0.3835944141422952	2.146250473931533	1e-10	6.44e-10	3.351578947368421e-10	1753	tags=33%, list=17%, signal=28%	Lpas_G00000003601.1/Lpas_G00000006150.1/Lpas_G00000008801.1/Lpas_G00000004157.1/Lpas_G00000004756.1/Lpas_G00000005546.1/Lpas_G00000000928.1/Lpas_G00000006831.1/Lpas_G00000000691.1/Lpas_G00000002620.1/Lpas_G00000010258.1/Lpas_G00000003545.1/Lpas_G00000002418.1/Lpas_G00000000390.1/Lpas_G00000009930.1/Lpas_G00000008743.1/Lpas_G00000003465.1/Lpas_G00000004687.1/Lpas_G00000000679.1/Lpas_G00000004101.1…
7	MF	GO:0019842	vitamin binding	52	-0.6503681911725196	-2.4736100812062762	2.71311312575154e-9	1.5380676522746406e-8	8.00458876241003e-9	17	tags=27%, list=0%, signal=27%	Lpas_G00000005243.1/Lpas_G00000005256.1/Lpas_G00000005246.1/Lpas_G00000005247.1/Lpas_G00000005250.1/Lpas_G00000005254.1/Lpas_G00000005245.1/Lpas_G00000005249.1/Lpas_G00000005248.1/Lpas_G00000005244.1/Lpas_G00000005251.1/Lpas_G00000005252.1/Lpas_G00000005253.1/Lpas_G00000005255.1
7	MF	GO:0008238	exopeptidase activity	61	0.5423015068693318	2.298789360710317	2.366500394754125e-7	1.1545653441073155e-6	6.008721895452261e-7	1683	tags=48%, list=17%, signal=40%	Lpas_G00000007871.1/Lpas_G00000007869.1/Lpas_G00000007868.1/Lpas_G00000007867.1/Lpas_G00000004938.1/Lpas_G00000007870.1/Lpas_G00000008927.1/Lpas_G00000004942.1/Lpas_G00000003816.1/Lpas_G00000004943.1/Lpas_G00000004368.1/Lpas_G00000006385.1/Lpas_G00000007123.1/Lpas_G00000004457.1/Lpas_G00000008531.1/Lpas_G00000004937.1/Lpas_G00000004014.1/Lpas_G00000003899.1/Lpas_G00000004372.1/Lpas_G00000004636.1…
7	MF	GO:0009982	pseudouridine synthase activity	19	0.7385230866489589	2.310264638202004	3.966659747135727e-6	1.793910728339472e-5	9.336076755529389e-6	2581	tags=84%, list=26%, signal=63%	Lpas_G00000002549.1/Lpas_G00000002974.1/Lpas_G00000003258.1/Lpas_G00000004837.1/Lpas_G00000008691.1/Lpas_G00000008441.1/Lpas_G00000003209.1/Lpas_G00000002058.1/Lpas_G00000002337.1/Lpas_G00000009745.1/Lpas_G00000008615.1/Lpas_G00000007464.1/Lpas_G00000003205.1/Lpas_G00000001341.1/Lpas_G00000000831.1/Lpas_G00000009842.1
7	MF	GO:0019843	rRNA binding	36	-0.6420166654506798	-2.247696322510455	4.5683175064396e-6	2.031765520819822e-5	1.057394805212539e-5	1209	tags=56%, list=12%, signal=49%	Lpas_G00000002799.1/Lpas_G00000001435.1/Lpas_G00000001434.1/Lpas_G00000006924.1/Lpas_G00000009972.1/Lpas_G00000001388.1/Lpas_G00000010113.1/Lpas_G00000010112.1/Lpas_G00000000886.1/Lpas_G00000001066.1/Lpas_G00000004876.1/Lpas_G00000001209.1/Lpas_G00000001210.1/Lpas_G00000003476.1/Lpas_G00000009790.1/Lpas_G00000009791.1/Lpas_G00000010309.1/Lpas_G00000010310.1/Lpas_G00000005738.1/Lpas_G00000007360.1
7	MF	GO:0015144	carbohydrate transmembrane transporter activity	23	-0.6592216032367604	-2.091887103357901	6.248136247453617e-5	2.2862498541818918e-4	1.1898364720031292e-4	1441	tags=39%, list=14%, signal=34%	Lpas_G00000001410.1/Lpas_G00000001411.1/Lpas_G00000000289.1/Lpas_G00000001412.1/Lpas_G00000000288.1/Lpas_G00000008793.1/Lpas_G00000000290.1/Lpas_G00000008792.1/Lpas_G00000000291.1
7	MF	GO:0015291	secondary active transmembrane transporter activity	33	-0.59377095578338	-2.058306443366254	7.338681003615797e-5	2.64916511565503e-4	1.3787090108279855e-4	2181	tags=64%, list=22%, signal=50%	Lpas_G00000006313.1/Lpas_G00000000138.1/Lpas_G00000000154.1/Lpas_G00000008523.1/Lpas_G00000005101.1/Lpas_G00000001129.1/Lpas_G00000000152.1/Lpas_G00000007459.1/Lpas_G00000000150.1/Lpas_G00000010176.1/Lpas_G00000000289.1/Lpas_G00000007264.1/Lpas_G00000000288.1/Lpas_G00000008793.1/Lpas_G00000000290.1/Lpas_G00000002777.1/Lpas_G00000002779.1/Lpas_G00000008792.1/Lpas_G00000008003.1/Lpas_G00000000291.1…
7	MF	GO:0004518	nuclease activity	71	0.4393669900276216	1.929222574149424	1.9695264941890675e-4	6.633760785866943e-4	3.4524181664269936e-4	2430	tags=49%, list=24%, signal=38%	Lpas_G00000000702.1/Lpas_G00000007638.1/Lpas_G00000009322.1/Lpas_G00000009922.1/Lpas_G00000000404.1/Lpas_G00000006941.1/Lpas_G00000002715.1/Lpas_G00000009903.1/Lpas_G00000001708.1/Lpas_G00000002703.1/Lpas_G00000006496.1/Lpas_G00000005352.1/Lpas_G00000003902.1/Lpas_G00000002239.1/Lpas_G00000009704.1/Lpas_G00000004996.1/Lpas_G00000002994.1/Lpas_G00000009251.1/Lpas_G00000005036.1/Lpas_G00000004263.1…
7	MF	GO:0140658	ATP-dependent chromatin remodeler activity	19	0.6245881620567121	1.9538508278551439	0.0010767908823877581	0.003152060582989619	0.0016404316600586708	1851	tags=58%, list=18%, signal=47%	Lpas_G00000003903.1/Lpas_G00000006739.1/Lpas_G00000003190.1/Lpas_G00000009903.1/Lpas_G00000006427.1/Lpas_G00000004461.1/Lpas_G00000006360.1/Lpas_G00000000414.1/Lpas_G00000001022.1/Lpas_G00000006788.1/Lpas_G00000001862.1
7	MF	GO:0140104	molecular carrier activity	25	0.5341719357049579	1.8045833582671422	0.0031423587729261914	0.008293766597395358	0.004316337503449954	2154	tags=44%, list=21%, signal=35%	Lpas_G00000001115.1/Lpas_G00000001011.1/Lpas_G00000000694.1/Lpas_G00000003481.1/Lpas_G00000002456.1/Lpas_G00000001989.1/Lpas_G00000009570.1/Lpas_G00000005596.1/Lpas_G00000001862.1/Lpas_G00000007879.1/Lpas_G00000006545.1
7	CC	GO:0022626	cytosolic ribosome	86	-0.8457393962386659	-3.5649427379706893	1e-10	6.44e-10	3.351578947368421e-10	1211	tags=92%, list=12%, signal=82%	Lpas_G00000001433.1/Lpas_G00000002763.1/Lpas_G00000003515.1/Lpas_G00000001432.1/Lpas_G00000001435.1/Lpas_G00000001434.1/Lpas_G00000006183.1/Lpas_G00000001652.1/Lpas_G00000006677.1/Lpas_G00000005674.1/Lpas_G00000009482.1/Lpas_G00000001496.1/Lpas_G00000002386.1/Lpas_G00000003500.1/Lpas_G00000006924.1/Lpas_G00000001499.1/Lpas_G00000001651.1/Lpas_G00000009972.1/Lpas_G00000006108.1/Lpas_G00000009356.1…
7	CC	GO:0005829	cytosol	247	-0.6222663584743765	-3.0472655728178375	1e-10	6.44e-10	3.351578947368421e-10	1211	tags=68%, list=12%, signal=62%	Lpas_G00000007504.1/Lpas_G00000003401.1/Lpas_G00000003375.1/Lpas_G00000003376.1/Lpas_G00000003380.1/Lpas_G00000005812.1/Lpas_G00000003385.1/Lpas_G00000003386.1/Lpas_G00000003395.1/Lpas_G00000003396.1/Lpas_G00000003397.1/Lpas_G00000003406.1/Lpas_G00000003407.1/Lpas_G00000005815.1/Lpas_G00000000816.1/Lpas_G00000009107.1/Lpas_G00000009491.1/Lpas_G00000005816.1/Lpas_G00000005111.1/Lpas_G00000009496.1…
7	CC	GO:0000786	nucleosome	28	-0.9188458459668581	-3.02240803896123	1e-10	6.44e-10	3.351578947368421e-10	315	tags=89%, list=3%, signal=87%	Lpas_G00000002822.1/Lpas_G00000007228.1/Lpas_G00000001511.1/Lpas_G00000008527.1/Lpas_G00000008953.1/Lpas_G00000008952.1/Lpas_G00000009596.1/Lpas_G00000010378.1/Lpas_G00000007346.1/Lpas_G00000008307.1/Lpas_G00000006189.1/Lpas_G00000001020.1/Lpas_G00000009593.1/Lpas_G00000009595.1/Lpas_G00000002762.1/Lpas_G00000007348.1/Lpas_G00000009607.1/Lpas_G00000005003.1/Lpas_G00000001697.1/Lpas_G00000005008.1…
7	CC	GO:0022625	cytosolic large ribosomal subunit	38	-0.8515681401333439	-3.0153914394643753	1e-10	6.44e-10	3.351578947368421e-10	1199	tags=92%, list=12%, signal=81%	Lpas_G00000003515.1/Lpas_G00000001432.1/Lpas_G00000001435.1/Lpas_G00000001434.1/Lpas_G00000006924.1/Lpas_G00000006108.1/Lpas_G00000001388.1/Lpas_G00000009507.1/Lpas_G00000009993.1/Lpas_G00000010328.1/Lpas_G00000010326.1/Lpas_G00000009992.1/Lpas_G00000006109.1/Lpas_G00000003514.1/Lpas_G00000000575.1/Lpas_G00000007761.1/Lpas_G00000000905.1/Lpas_G00000007309.1/Lpas_G00000004724.1/Lpas_G00000008717.1…
7	CC	GO:0000785	chromatin	41	-0.8027362187932001	-2.8949788810826966	1e-10	6.44e-10	3.351578947368421e-10	315	tags=56%, list=3%, signal=55%	Lpas_G00000001511.1/Lpas_G00000008527.1/Lpas_G00000008953.1/Lpas_G00000008952.1/Lpas_G00000009596.1/Lpas_G00000010378.1/Lpas_G00000007346.1/Lpas_G00000008307.1/Lpas_G00000006189.1/Lpas_G00000001020.1/Lpas_G00000009593.1/Lpas_G00000009595.1/Lpas_G00000002762.1/Lpas_G00000007348.1/Lpas_G00000009607.1/Lpas_G00000005003.1/Lpas_G00000001697.1/Lpas_G00000005008.1/Lpas_G00000008799.1/Lpas_G00000008796.1…
7	CC	GO:0044391	ribosomal subunit	137	-0.63515972013228	-2.886108628874529	1e-10	6.44e-10	3.351578947368421e-10	1211	tags=59%, list=12%, signal=53%	Lpas_G00000001433.1/Lpas_G00000002763.1/Lpas_G00000003515.1/Lpas_G00000001432.1/Lpas_G00000001435.1/Lpas_G00000001434.1/Lpas_G00000006183.1/Lpas_G00000001652.1/Lpas_G00000006677.1/Lpas_G00000005674.1/Lpas_G00000009482.1/Lpas_G00000000919.1/Lpas_G00000003500.1/Lpas_G00000006924.1/Lpas_G00000001651.1/Lpas_G00000009972.1/Lpas_G00000006108.1/Lpas_G00000009356.1/Lpas_G00000001388.1/Lpas_G00000009507.1…
7	CC	GO:0005840	ribosome	295	-0.5672052705611186	-2.8152059440697115	1e-10	6.44e-10	3.351578947368421e-10	1211	tags=48%, list=12%, signal=44%	Lpas_G00000001433.1/Lpas_G00000002799.1/Lpas_G00000002763.1/Lpas_G00000000803.1/Lpas_G00000003515.1/Lpas_G00000001432.1/Lpas_G00000001435.1/Lpas_G00000005857.1/Lpas_G00000001434.1/Lpas_G00000006183.1/Lpas_G00000001652.1/Lpas_G00000001930.1/Lpas_G00000004984.1/Lpas_G00000006677.1/Lpas_G00000005674.1/Lpas_G00000009482.1/Lpas_G00000008643.1/Lpas_G00000001496.1/Lpas_G00000002386.1/Lpas_G00000000919.1…
7	CC	GO:0022627	cytosolic small ribosomal subunit	23	-0.8697032847077503	-2.7598019787205543	1e-10	6.44e-10	3.351578947368421e-10	1337	tags=100%, list=13%, signal=87%	Lpas_G00000006183.1/Lpas_G00000001652.1/Lpas_G00000003500.1/Lpas_G00000001651.1/Lpas_G00000002693.1/Lpas_G00000000421.1/Lpas_G00000003120.1/Lpas_G00000009765.1/Lpas_G00000003459.1/Lpas_G00000000432.1/Lpas_G00000006980.1/Lpas_G00000006068.1/Lpas_G00000008554.1/Lpas_G00000007362.1/Lpas_G00000007361.1/Lpas_G00000002303.1/Lpas_G00000008553.1/Lpas_G00000003121.1/Lpas_G00000006981.1/Lpas_G00000006523.1…
7	CC	GO:0009331	glycerol-3-phosphate dehydrogenase complex	16	-0.9479877220488621	-2.7359762419609712	1e-10	6.44e-10	3.351578947368421e-10	121	tags=88%, list=1%, signal=87%	Lpas_G00000009648.1/Lpas_G00000009649.1/Lpas_G00000009651.1/Lpas_G00000009652.1/Lpas_G00000009653.1/Lpas_G00000009650.1/Lpas_G00000009657.1/Lpas_G00000009658.1/Lpas_G00000009656.1/Lpas_G00000009659.1/Lpas_G00000009654.1/Lpas_G00000009655.1/Lpas_G00000009647.1/Lpas_G00000009646.1
7	CC	GO:0005730	nucleolus	107	0.5761431868408644	2.718155503090365	1e-10	6.44e-10	3.351578947368421e-10	2871	tags=72%, list=28%, signal=52%	Lpas_G00000009322.1/Lpas_G00000001583.1/Lpas_G00000000361.1/Lpas_G00000002001.1/Lpas_G00000002123.1/Lpas_G00000009168.1/Lpas_G00000008540.1/Lpas_G00000001538.1/Lpas_G00000007707.1/Lpas_G00000007810.1/Lpas_G00000000926.1/Lpas_G00000000813.1/Lpas_G00000009860.1/Lpas_G00000003200.1/Lpas_G00000002701.1/Lpas_G00000009142.1/Lpas_G00000008605.1/Lpas_G00000008732.1/Lpas_G00000008600.1/Lpas_G00000007606.1…
7	CC	GO:0032993	protein-DNA complex	53	-0.7080389039747513	-2.7044242576356528	1e-10	6.44e-10	3.351578947368421e-10	315	tags=43%, list=3%, signal=42%	Lpas_G00000001511.1/Lpas_G00000008527.1/Lpas_G00000008953.1/Lpas_G00000008952.1/Lpas_G00000009596.1/Lpas_G00000010378.1/Lpas_G00000007346.1/Lpas_G00000008307.1/Lpas_G00000006189.1/Lpas_G00000001020.1/Lpas_G00000009593.1/Lpas_G00000009595.1/Lpas_G00000002762.1/Lpas_G00000007348.1/Lpas_G00000009607.1/Lpas_G00000005003.1/Lpas_G00000001697.1/Lpas_G00000005008.1/Lpas_G00000008799.1/Lpas_G00000008796.1…
7	CC	GO:0015934	large ribosomal subunit	81	-0.6148814551260895	-2.5680333662021204	1e-10	6.44e-10	3.351578947368421e-10	1211	tags=57%, list=12%, signal=50%	Lpas_G00000001433.1/Lpas_G00000003515.1/Lpas_G00000001432.1/Lpas_G00000001435.1/Lpas_G00000001434.1/Lpas_G00000006677.1/Lpas_G00000005674.1/Lpas_G00000006924.1/Lpas_G00000006108.1/Lpas_G00000009356.1/Lpas_G00000001388.1/Lpas_G00000009507.1/Lpas_G00000009993.1/Lpas_G00000010328.1/Lpas_G00000010326.1/Lpas_G00000009992.1/Lpas_G00000001213.1/Lpas_G00000001456.1/Lpas_G00000006109.1/Lpas_G00000002120.1…
7	CC	GO:0099081	supramolecular polymer	95	-0.5963068391544855	-2.548883992619355	1e-10	6.44e-10	3.351578947368421e-10	1215	tags=37%, list=12%, signal=33%	Lpas_G00000002758.1/Lpas_G00000002756.1/Lpas_G00000002757.1/Lpas_G00000006117.1/Lpas_G00000000805.1/Lpas_G00000002759.1/Lpas_G00000007218.1/Lpas_G00000002492.1/Lpas_G00000007803.1/Lpas_G00000005695.1/Lpas_G00000006529.1/Lpas_G00000002785.1/Lpas_G00000008835.1/Lpas_G00000001449.1/Lpas_G00000000773.1/Lpas_G00000006639.1/Lpas_G00000008295.1/Lpas_G00000007735.1/Lpas_G00000007736.1/Lpas_G00000007737.1…
7	CC	GO:0099512	supramolecular fiber	95	-0.5963068391544855	-2.548883992619355	1e-10	6.44e-10	3.351578947368421e-10	1215	tags=37%, list=12%, signal=33%	Lpas_G00000002758.1/Lpas_G00000002756.1/Lpas_G00000002757.1/Lpas_G00000006117.1/Lpas_G00000000805.1/Lpas_G00000002759.1/Lpas_G00000007218.1/Lpas_G00000002492.1/Lpas_G00000007803.1/Lpas_G00000005695.1/Lpas_G00000006529.1/Lpas_G00000002785.1/Lpas_G00000008835.1/Lpas_G00000001449.1/Lpas_G00000000773.1/Lpas_G00000006639.1/Lpas_G00000008295.1/Lpas_G00000007735.1/Lpas_G00000007736.1/Lpas_G00000007737.1…
7	CC	GO:0099513	polymeric cytoskeletal fiber	94	-0.596637854622561	-2.5486813697444903	1e-10	6.44e-10	3.351578947368421e-10	1215	tags=37%, list=12%, signal=33%	Lpas_G00000002758.1/Lpas_G00000002756.1/Lpas_G00000002757.1/Lpas_G00000006117.1/Lpas_G00000000805.1/Lpas_G00000002759.1/Lpas_G00000007218.1/Lpas_G00000002492.1/Lpas_G00000007803.1/Lpas_G00000005695.1/Lpas_G00000006529.1/Lpas_G00000002785.1/Lpas_G00000008835.1/Lpas_G00000001449.1/Lpas_G00000000773.1/Lpas_G00000006639.1/Lpas_G00000008295.1/Lpas_G00000007735.1/Lpas_G00000007736.1/Lpas_G00000007737.1…
7	CC	GO:0015935	small ribosomal subunit	56	-0.6569708315142292	-2.537616646358028	1e-10	6.44e-10	3.351578947368421e-10	1337	tags=64%, list=13%, signal=56%	Lpas_G00000002646.1/Lpas_G00000002763.1/Lpas_G00000006183.1/Lpas_G00000001652.1/Lpas_G00000009482.1/Lpas_G00000000919.1/Lpas_G00000003500.1/Lpas_G00000001651.1/Lpas_G00000009972.1/Lpas_G00000002693.1/Lpas_G00000000421.1/Lpas_G00000004745.1/Lpas_G00000003120.1/Lpas_G00000001836.1/Lpas_G00000009765.1/Lpas_G00000003459.1/Lpas_G00000000432.1/Lpas_G00000000920.1/Lpas_G00000006980.1/Lpas_G00000006068.1…
7	CC	GO:0005874	microtubule	89	-0.5983259446960033	-2.5314327146921594	1e-10	6.44e-10	3.351578947368421e-10	1215	tags=38%, list=12%, signal=34%	Lpas_G00000002758.1/Lpas_G00000002756.1/Lpas_G00000002757.1/Lpas_G00000006117.1/Lpas_G00000000805.1/Lpas_G00000002759.1/Lpas_G00000007218.1/Lpas_G00000002492.1/Lpas_G00000007803.1/Lpas_G00000005695.1/Lpas_G00000002785.1/Lpas_G00000008835.1/Lpas_G00000001449.1/Lpas_G00000000773.1/Lpas_G00000006639.1/Lpas_G00000008295.1/Lpas_G00000007735.1/Lpas_G00000007736.1/Lpas_G00000007737.1/Lpas_G00000007738.1…
7	CC	GO:1990904	ribonucleoprotein complex	359	-0.48176120374535747	-2.43858609093354	1e-10	6.44e-10	3.351578947368421e-10	1211	tags=38%, list=12%, signal=34%	Lpas_G00000001433.1/Lpas_G00000002799.1/Lpas_G00000002763.1/Lpas_G00000000803.1/Lpas_G00000003515.1/Lpas_G00000001432.1/Lpas_G00000001435.1/Lpas_G00000001434.1/Lpas_G00000006183.1/Lpas_G00000001652.1/Lpas_G00000004984.1/Lpas_G00000010670.1/Lpas_G00000006677.1/Lpas_G00000005674.1/Lpas_G00000009482.1/Lpas_G00000008643.1/Lpas_G00000001496.1/Lpas_G00000002386.1/Lpas_G00000000919.1/Lpas_G00000003500.1…
7	CC	GO:0099080	supramolecular complex	109	-0.5537472057965424	-2.414764845116039	1e-10	6.44e-10	3.351578947368421e-10	1215	tags=33%, list=12%, signal=29%	Lpas_G00000002758.1/Lpas_G00000002756.1/Lpas_G00000002757.1/Lpas_G00000006117.1/Lpas_G00000000805.1/Lpas_G00000002759.1/Lpas_G00000007218.1/Lpas_G00000002492.1/Lpas_G00000007803.1/Lpas_G00000005695.1/Lpas_G00000006529.1/Lpas_G00000002785.1/Lpas_G00000008835.1/Lpas_G00000001449.1/Lpas_G00000000773.1/Lpas_G00000006639.1/Lpas_G00000002393.1/Lpas_G00000008295.1/Lpas_G00000007735.1/Lpas_G00000007736.1…
7	CC	GO:0031981	nuclear lumen	175	0.47267940771743344	2.3979318222182844	1e-10	6.44e-10	3.351578947368421e-10	2370	tags=51%, list=23%, signal=40%	Lpas_G00000004737.1/Lpas_G00000006378.1/Lpas_G00000001252.1/Lpas_G00000009322.1/Lpas_G00000001583.1/Lpas_G00000010666.1/Lpas_G00000004081.1/Lpas_G00000000361.1/Lpas_G00000002001.1/Lpas_G00000010660.1/Lpas_G00000002123.1/Lpas_G00000009168.1/Lpas_G00000008540.1/Lpas_G00000001538.1/Lpas_G00000003525.1/Lpas_G00000005828.1/Lpas_G00000007707.1/Lpas_G00000007810.1/Lpas_G00000000926.1/Lpas_G00000000813.1…
7	CC	GO:0015630	microtubule cytoskeleton	152	-0.506634536458226	-2.332142700874193	1e-10	6.44e-10	3.351578947368421e-10	2235	tags=45%, list=22%, signal=36%	Lpas_G00000008247.1/Lpas_G00000007520.1/Lpas_G00000006078.1/Lpas_G00000006116.1/Lpas_G00000009109.1/Lpas_G00000001308.1/Lpas_G00000005014.1/Lpas_G00000010212.1/Lpas_G00000005263.1/Lpas_G00000002828.1/Lpas_G00000005647.1/Lpas_G00000000618.1/Lpas_G00000002793.1/Lpas_G00000003084.1/Lpas_G00000003483.1/Lpas_G00000006135.1/Lpas_G00000001107.1/Lpas_G00000002322.1/Lpas_G00000007983.1/Lpas_G00000000535.1…
7	CC	GO:0031974	membrane-enclosed lumen	279	0.43167348749850865	2.3122123313076695	1e-10	6.44e-10	3.351578947368421e-10	2370	tags=46%, list=23%, signal=36%	Lpas_G00000003155.1/Lpas_G00000004737.1/Lpas_G00000005165.1/Lpas_G00000006378.1/Lpas_G00000004616.1/Lpas_G00000006706.1/Lpas_G00000001252.1/Lpas_G00000004623.1/Lpas_G00000010545.1/Lpas_G00000009322.1/Lpas_G00000001583.1/Lpas_G00000008768.1/Lpas_G00000010666.1/Lpas_G00000004081.1/Lpas_G00000003339.1/Lpas_G00000007193.1/Lpas_G00000002088.1/Lpas_G00000003156.1/Lpas_G00000000361.1/Lpas_G00000002001.1…
7	CC	GO:0043233	organelle lumen	279	0.43167348749850865	2.3122123313076695	1e-10	6.44e-10	3.351578947368421e-10	2370	tags=46%, list=23%, signal=36%	Lpas_G00000003155.1/Lpas_G00000004737.1/Lpas_G00000005165.1/Lpas_G00000006378.1/Lpas_G00000004616.1/Lpas_G00000006706.1/Lpas_G00000001252.1/Lpas_G00000004623.1/Lpas_G00000010545.1/Lpas_G00000009322.1/Lpas_G00000001583.1/Lpas_G00000008768.1/Lpas_G00000010666.1/Lpas_G00000004081.1/Lpas_G00000003339.1/Lpas_G00000007193.1/Lpas_G00000002088.1/Lpas_G00000003156.1/Lpas_G00000000361.1/Lpas_G00000002001.1…
7	CC	GO:0070013	intracellular organelle lumen	279	0.43167348749850865	2.3122123313076695	1e-10	6.44e-10	3.351578947368421e-10	2370	tags=46%, list=23%, signal=36%	Lpas_G00000003155.1/Lpas_G00000004737.1/Lpas_G00000005165.1/Lpas_G00000006378.1/Lpas_G00000004616.1/Lpas_G00000006706.1/Lpas_G00000001252.1/Lpas_G00000004623.1/Lpas_G00000010545.1/Lpas_G00000009322.1/Lpas_G00000001583.1/Lpas_G00000008768.1/Lpas_G00000010666.1/Lpas_G00000004081.1/Lpas_G00000003339.1/Lpas_G00000007193.1/Lpas_G00000002088.1/Lpas_G00000003156.1/Lpas_G00000000361.1/Lpas_G00000002001.1…
7	CC	GO:0005856	cytoskeleton	242	-0.47140312497125364	-2.2966833061106846	1e-10	6.44e-10	3.351578947368421e-10	2315	tags=43%, list=23%, signal=34%	Lpas_G00000006327.1/Lpas_G00000003543.1/Lpas_G00000008247.1/Lpas_G00000001105.1/Lpas_G00000007520.1/Lpas_G00000006078.1/Lpas_G00000006116.1/Lpas_G00000009109.1/Lpas_G00000004905.1/Lpas_G00000001308.1/Lpas_G00000004099.1/Lpas_G00000005014.1/Lpas_G00000010212.1/Lpas_G00000007442.1/Lpas_G00000005131.1/Lpas_G00000008933.1/Lpas_G00000005263.1/Lpas_G00000002828.1/Lpas_G00000010426.1/Lpas_G00000006632.1…
7	CC	GO:0000428	DNA-directed RNA polymerase complex	36	0.5332406169144479	2.0010897296846997	5.530719982148888e-4	0.001712395994473021	8.911848392288492e-4	2177	tags=44%, list=22%, signal=35%	Lpas_G00000002063.1/Lpas_G00000008526.1/Lpas_G00000004081.1/Lpas_G00000002123.1/Lpas_G00000003525.1/Lpas_G00000006237.1/Lpas_G00000006509.1/Lpas_G00000000528.1/Lpas_G00000005577.1/Lpas_G00000007826.1/Lpas_G00000002500.1/Lpas_G00000005607.1/Lpas_G00000003535.1/Lpas_G00000006597.1/Lpas_G00000007825.1/Lpas_G00000004091.1
7	CC	GO:0030880	RNA polymerase complex	36	0.5332406169144479	2.0010897296846997	5.530719982148888e-4	0.001712395994473021	8.911848392288492e-4	2177	tags=44%, list=22%, signal=35%	Lpas_G00000002063.1/Lpas_G00000008526.1/Lpas_G00000004081.1/Lpas_G00000002123.1/Lpas_G00000003525.1/Lpas_G00000006237.1/Lpas_G00000006509.1/Lpas_G00000000528.1/Lpas_G00000005577.1/Lpas_G00000007826.1/Lpas_G00000002500.1/Lpas_G00000005607.1/Lpas_G00000003535.1/Lpas_G00000006597.1/Lpas_G00000007825.1/Lpas_G00000004091.1
7	BP	GO:1901136	carbohydrate derivative catabolic process	84	-0.764498175520837	-3.208971088931454	1e-10	6.44e-10	3.351578947368421e-10	1155	tags=70%, list=11%, signal=63%	Lpas_G00000003416.1/Lpas_G00000003400.1/Lpas_G00000003403.1/Lpas_G00000003379.1/Lpas_G00000003382.1/Lpas_G00000008514.1/Lpas_G00000003417.1/Lpas_G00000000881.1/Lpas_G00000000883.1/Lpas_G00000010254.1/Lpas_G00000009965.1/Lpas_G00000006104.1/Lpas_G00000004893.1/Lpas_G00000006767.1/Lpas_G00000002325.1/Lpas_G00000003421.1/Lpas_G00000003419.1/Lpas_G00000006766.1/Lpas_G00000000239.1/Lpas_G00000006765.1…
7	BP	GO:0005975	carbohydrate metabolic process	161	-0.6862145565739682	-3.1818468165102343	1e-10	6.44e-10	3.351578947368421e-10	1393	tags=61%, list=14%, signal=53%	Lpas_G00000006103.1/Lpas_G00000005877.1/Lpas_G00000005547.1/Lpas_G00000003480.1/Lpas_G00000005620.1/Lpas_G00000001402.1/Lpas_G00000007654.1/Lpas_G00000005811.1/Lpas_G00000003416.1/Lpas_G00000003400.1/Lpas_G00000003403.1/Lpas_G00000003379.1/Lpas_G00000003382.1/Lpas_G00000008514.1/Lpas_G00000003417.1/Lpas_G00000004939.1/Lpas_G00000000881.1/Lpas_G00000000797.1/Lpas_G00000000883.1/Lpas_G00000001407.1…
7	BP	GO:0046434	organophosphate catabolic process	85	-0.7421838287118337	-3.1210055565663324	1e-10	6.44e-10	3.351578947368421e-10	1155	tags=67%, list=11%, signal=60%	Lpas_G00000003416.1/Lpas_G00000003400.1/Lpas_G00000003403.1/Lpas_G00000003379.1/Lpas_G00000003382.1/Lpas_G00000008514.1/Lpas_G00000003417.1/Lpas_G00000000881.1/Lpas_G00000000883.1/Lpas_G00000010254.1/Lpas_G00000009965.1/Lpas_G00000006104.1/Lpas_G00000004893.1/Lpas_G00000006767.1/Lpas_G00000003421.1/Lpas_G00000003419.1/Lpas_G00000006766.1/Lpas_G00000000239.1/Lpas_G00000006765.1/Lpas_G00000003420.1…
7	BP	GO:0016052	carbohydrate catabolic process	79	-0.7357508523900348	-3.053323152234034	1e-10	6.44e-10	3.351578947368421e-10	1155	tags=67%, list=11%, signal=60%	Lpas_G00000003416.1/Lpas_G00000003400.1/Lpas_G00000003403.1/Lpas_G00000003379.1/Lpas_G00000003382.1/Lpas_G00000008514.1/Lpas_G00000003417.1/Lpas_G00000000881.1/Lpas_G00000000883.1/Lpas_G00000010254.1/Lpas_G00000006104.1/Lpas_G00000004893.1/Lpas_G00000006767.1/Lpas_G00000003421.1/Lpas_G00000003419.1/Lpas_G00000006766.1/Lpas_G00000001285.1/Lpas_G00000001283.1/Lpas_G00000001284.1/Lpas_G00000001281.1…
7	BP	GO:0006072	glycerol-3-phosphate metabolic process	24	-0.9217791748867565	-2.9656060205324932	1e-10	6.44e-10	3.351578947368421e-10	512	tags=92%, list=5%, signal=87%	Lpas_G00000001285.1/Lpas_G00000001283.1/Lpas_G00000001284.1/Lpas_G00000001281.1/Lpas_G00000001286.1/Lpas_G00000001282.1/Lpas_G00000001287.1/Lpas_G00000001288.1/Lpas_G00000009648.1/Lpas_G00000009649.1/Lpas_G00000009651.1/Lpas_G00000009652.1/Lpas_G00000009653.1/Lpas_G00000009650.1/Lpas_G00000009657.1/Lpas_G00000009658.1/Lpas_G00000009656.1/Lpas_G00000009659.1/Lpas_G00000009654.1/Lpas_G00000009655.1…
7	BP	GO:0052646	alditol phosphate metabolic process	24	-0.9217791748867565	-2.9656060205324932	1e-10	6.44e-10	3.351578947368421e-10	512	tags=92%, list=5%, signal=87%	Lpas_G00000001285.1/Lpas_G00000001283.1/Lpas_G00000001284.1/Lpas_G00000001281.1/Lpas_G00000001286.1/Lpas_G00000001282.1/Lpas_G00000001287.1/Lpas_G00000001288.1/Lpas_G00000009648.1/Lpas_G00000009649.1/Lpas_G00000009651.1/Lpas_G00000009652.1/Lpas_G00000009653.1/Lpas_G00000009650.1/Lpas_G00000009657.1/Lpas_G00000009658.1/Lpas_G00000009656.1/Lpas_G00000009659.1/Lpas_G00000009654.1/Lpas_G00000009655.1…
7	BP	GO:0006096	glycolytic process	61	-0.7479755508788823	-2.948255622736048	1e-10	6.44e-10	3.351578947368421e-10	2362	tags=92%, list=23%, signal=71%	Lpas_G00000003401.1/Lpas_G00000003375.1/Lpas_G00000003376.1/Lpas_G00000003380.1/Lpas_G00000003385.1/Lpas_G00000003386.1/Lpas_G00000003395.1/Lpas_G00000003396.1/Lpas_G00000003397.1/Lpas_G00000003406.1/Lpas_G00000003407.1/Lpas_G00000003428.1/Lpas_G00000004949.1/Lpas_G00000006103.1/Lpas_G00000003480.1/Lpas_G00000003416.1/Lpas_G00000003400.1/Lpas_G00000003403.1/Lpas_G00000003379.1/Lpas_G00000003382.1…
7	BP	GO:0019362	pyridine nucleotide metabolic process	77	-0.7118210758807774	-2.945864446990638	1e-10	6.44e-10	3.351578947368421e-10	2362	tags=81%, list=23%, signal=62%	Lpas_G00000003401.1/Lpas_G00000003375.1/Lpas_G00000003376.1/Lpas_G00000003380.1/Lpas_G00000003385.1/Lpas_G00000003386.1/Lpas_G00000003395.1/Lpas_G00000003396.1/Lpas_G00000003397.1/Lpas_G00000003406.1/Lpas_G00000003407.1/Lpas_G00000001950.1/Lpas_G00000003428.1/Lpas_G00000004949.1/Lpas_G00000008814.1/Lpas_G00000001221.1/Lpas_G00000006103.1/Lpas_G00000006986.1/Lpas_G00000003480.1/Lpas_G00000003416.1…
7	BP	GO:0009166	nucleotide catabolic process	66	-0.7315262733438601	-2.940228648334647	1e-10	6.44e-10	3.351578947368421e-10	1155	tags=67%, list=11%, signal=59%	Lpas_G00000003480.1/Lpas_G00000003416.1/Lpas_G00000003400.1/Lpas_G00000003403.1/Lpas_G00000003379.1/Lpas_G00000003382.1/Lpas_G00000008514.1/Lpas_G00000003417.1/Lpas_G00000000881.1/Lpas_G00000000883.1/Lpas_G00000010254.1/Lpas_G00000009965.1/Lpas_G00000006104.1/Lpas_G00000004893.1/Lpas_G00000006767.1/Lpas_G00000003421.1/Lpas_G00000003419.1/Lpas_G00000006766.1/Lpas_G00000000239.1/Lpas_G00000006765.1…
7	BP	GO:0046496	nicotinamide nucleotide metabolic process	76	-0.7111649023034462	-2.9378199116001613	1e-10	6.44e-10	3.351578947368421e-10	2362	tags=80%, list=23%, signal=62%	Lpas_G00000003401.1/Lpas_G00000003375.1/Lpas_G00000003376.1/Lpas_G00000003380.1/Lpas_G00000003385.1/Lpas_G00000003386.1/Lpas_G00000003395.1/Lpas_G00000003396.1/Lpas_G00000003397.1/Lpas_G00000003406.1/Lpas_G00000003407.1/Lpas_G00000001950.1/Lpas_G00000003428.1/Lpas_G00000004949.1/Lpas_G00000008814.1/Lpas_G00000001221.1/Lpas_G00000006103.1/Lpas_G00000003480.1/Lpas_G00000003416.1/Lpas_G00000003400.1…
7	BP	GO:0006090	pyruvate metabolic process	71	-0.7207303689170185	-2.927186125773494	1e-10	6.44e-10	3.351578947368421e-10	1395	tags=66%, list=14%, signal=57%	Lpas_G00000007290.1/Lpas_G00000006103.1/Lpas_G00000003480.1/Lpas_G00000003416.1/Lpas_G00000003400.1/Lpas_G00000003403.1/Lpas_G00000003379.1/Lpas_G00000003382.1/Lpas_G00000008514.1/Lpas_G00000003417.1/Lpas_G00000000881.1/Lpas_G00000000883.1/Lpas_G00000006104.1/Lpas_G00000004893.1/Lpas_G00000006767.1/Lpas_G00000009786.1/Lpas_G00000009787.1/Lpas_G00000003421.1/Lpas_G00000003419.1/Lpas_G00000006766.1…
7	BP	GO:0009154	purine ribonucleotide catabolic process	63	-0.7400566177249525	-2.921781825850086	1e-10	6.44e-10	3.351578947368421e-10	1155	tags=90%, list=11%, signal=81%	Lpas_G00000003401.1/Lpas_G00000003375.1/Lpas_G00000003376.1/Lpas_G00000003380.1/Lpas_G00000003385.1/Lpas_G00000003386.1/Lpas_G00000003395.1/Lpas_G00000003396.1/Lpas_G00000003397.1/Lpas_G00000003406.1/Lpas_G00000003407.1/Lpas_G00000003428.1/Lpas_G00000004949.1/Lpas_G00000006103.1/Lpas_G00000003480.1/Lpas_G00000003416.1/Lpas_G00000003400.1/Lpas_G00000003403.1/Lpas_G00000003379.1/Lpas_G00000003382.1…
7	BP	GO:0009261	ribonucleotide catabolic process	63	-0.7400566177249525	-2.921781825850086	1e-10	6.44e-10	3.351578947368421e-10	1155	tags=90%, list=11%, signal=81%	Lpas_G00000003401.1/Lpas_G00000003375.1/Lpas_G00000003376.1/Lpas_G00000003380.1/Lpas_G00000003385.1/Lpas_G00000003386.1/Lpas_G00000003395.1/Lpas_G00000003396.1/Lpas_G00000003397.1/Lpas_G00000003406.1/Lpas_G00000003407.1/Lpas_G00000003428.1/Lpas_G00000004949.1/Lpas_G00000006103.1/Lpas_G00000003480.1/Lpas_G00000003416.1/Lpas_G00000003400.1/Lpas_G00000003403.1/Lpas_G00000003379.1/Lpas_G00000003382.1…
7	BP	GO:0006195	purine nucleotide catabolic process	64	-0.7341314480732346	-2.917936284469936	1e-10	6.44e-10	3.351578947368421e-10	1155	tags=89%, list=11%, signal=79%	Lpas_G00000003401.1/Lpas_G00000003375.1/Lpas_G00000003376.1/Lpas_G00000003380.1/Lpas_G00000003385.1/Lpas_G00000003386.1/Lpas_G00000003395.1/Lpas_G00000003396.1/Lpas_G00000003397.1/Lpas_G00000003406.1/Lpas_G00000003407.1/Lpas_G00000003428.1/Lpas_G00000004949.1/Lpas_G00000006103.1/Lpas_G00000003480.1/Lpas_G00000003416.1/Lpas_G00000003400.1/Lpas_G00000003403.1/Lpas_G00000003379.1/Lpas_G00000003382.1…
7	BP	GO:0009134	nucleoside diphosphate catabolic process	62	-0.7380054741913431	-2.915554337250204	1e-10	6.44e-10	3.351578947368421e-10	1155	tags=90%, list=11%, signal=80%	Lpas_G00000003401.1/Lpas_G00000003375.1/Lpas_G00000003376.1/Lpas_G00000003380.1/Lpas_G00000003385.1/Lpas_G00000003386.1/Lpas_G00000003395.1/Lpas_G00000003396.1/Lpas_G00000003397.1/Lpas_G00000003406.1/Lpas_G00000003407.1/Lpas_G00000003428.1/Lpas_G00000004949.1/Lpas_G00000006103.1/Lpas_G00000003480.1/Lpas_G00000003416.1/Lpas_G00000003400.1/Lpas_G00000003403.1/Lpas_G00000003379.1/Lpas_G00000003382.1…
7	BP	GO:0009137	purine nucleoside diphosphate catabolic process	62	-0.7380054741913431	-2.915554337250204	1e-10	6.44e-10	3.351578947368421e-10	1155	tags=90%, list=11%, signal=80%	Lpas_G00000003401.1/Lpas_G00000003375.1/Lpas_G00000003376.1/Lpas_G00000003380.1/Lpas_G00000003385.1/Lpas_G00000003386.1/Lpas_G00000003395.1/Lpas_G00000003396.1/Lpas_G00000003397.1/Lpas_G00000003406.1/Lpas_G00000003407.1/Lpas_G00000003428.1/Lpas_G00000004949.1/Lpas_G00000006103.1/Lpas_G00000003480.1/Lpas_G00000003416.1/Lpas_G00000003400.1/Lpas_G00000003403.1/Lpas_G00000003379.1/Lpas_G00000003382.1…
7	BP	GO:0009181	purine ribonucleoside diphosphate catabolic process	62	-0.7380054741913431	-2.915554337250204	1e-10	6.44e-10	3.351578947368421e-10	1155	tags=90%, list=11%, signal=80%	Lpas_G00000003401.1/Lpas_G00000003375.1/Lpas_G00000003376.1/Lpas_G00000003380.1/Lpas_G00000003385.1/Lpas_G00000003386.1/Lpas_G00000003395.1/Lpas_G00000003396.1/Lpas_G00000003397.1/Lpas_G00000003406.1/Lpas_G00000003407.1/Lpas_G00000003428.1/Lpas_G00000004949.1/Lpas_G00000006103.1/Lpas_G00000003480.1/Lpas_G00000003416.1/Lpas_G00000003400.1/Lpas_G00000003403.1/Lpas_G00000003379.1/Lpas_G00000003382.1…
7	BP	GO:0009191	ribonucleoside diphosphate catabolic process	62	-0.7380054741913431	-2.915554337250204	1e-10	6.44e-10	3.351578947368421e-10	1155	tags=90%, list=11%, signal=80%	Lpas_G00000003401.1/Lpas_G00000003375.1/Lpas_G00000003376.1/Lpas_G00000003380.1/Lpas_G00000003385.1/Lpas_G00000003386.1/Lpas_G00000003395.1/Lpas_G00000003396.1/Lpas_G00000003397.1/Lpas_G00000003406.1/Lpas_G00000003407.1/Lpas_G00000003428.1/Lpas_G00000004949.1/Lpas_G00000006103.1/Lpas_G00000003480.1/Lpas_G00000003416.1/Lpas_G00000003400.1/Lpas_G00000003403.1/Lpas_G00000003379.1/Lpas_G00000003382.1…
7	BP	GO:0019364	pyridine nucleotide catabolic process	62	-0.7380054741913431	-2.915554337250204	1e-10	6.44e-10	3.351578947368421e-10	1155	tags=90%, list=11%, signal=80%	Lpas_G00000003401.1/Lpas_G00000003375.1/Lpas_G00000003376.1/Lpas_G00000003380.1/Lpas_G00000003385.1/Lpas_G00000003386.1/Lpas_G00000003395.1/Lpas_G00000003396.1/Lpas_G00000003397.1/Lpas_G00000003406.1/Lpas_G00000003407.1/Lpas_G00000003428.1/Lpas_G00000004949.1/Lpas_G00000006103.1/Lpas_G00000003480.1/Lpas_G00000003416.1/Lpas_G00000003400.1/Lpas_G00000003403.1/Lpas_G00000003379.1/Lpas_G00000003382.1…
7	BP	GO:0046031	ADP metabolic process	62	-0.7380054741913431	-2.915554337250204	1e-10	6.44e-10	3.351578947368421e-10	1155	tags=90%, list=11%, signal=80%	Lpas_G00000003401.1/Lpas_G00000003375.1/Lpas_G00000003376.1/Lpas_G00000003380.1/Lpas_G00000003385.1/Lpas_G00000003386.1/Lpas_G00000003395.1/Lpas_G00000003396.1/Lpas_G00000003397.1/Lpas_G00000003406.1/Lpas_G00000003407.1/Lpas_G00000003428.1/Lpas_G00000004949.1/Lpas_G00000006103.1/Lpas_G00000003480.1/Lpas_G00000003416.1/Lpas_G00000003400.1/Lpas_G00000003403.1/Lpas_G00000003379.1/Lpas_G00000003382.1…
7	BP	GO:0046032	ADP catabolic process	62	-0.7380054741913431	-2.915554337250204	1e-10	6.44e-10	3.351578947368421e-10	1155	tags=90%, list=11%, signal=80%	Lpas_G00000003401.1/Lpas_G00000003375.1/Lpas_G00000003376.1/Lpas_G00000003380.1/Lpas_G00000003385.1/Lpas_G00000003386.1/Lpas_G00000003395.1/Lpas_G00000003396.1/Lpas_G00000003397.1/Lpas_G00000003406.1/Lpas_G00000003407.1/Lpas_G00000003428.1/Lpas_G00000004949.1/Lpas_G00000006103.1/Lpas_G00000003480.1/Lpas_G00000003416.1/Lpas_G00000003400.1/Lpas_G00000003403.1/Lpas_G00000003379.1/Lpas_G00000003382.1…
7	BP	GO:0072526	pyridine-containing compound catabolic process	62	-0.7380054741913431	-2.915554337250204	1e-10	6.44e-10	3.351578947368421e-10	1155	tags=90%, list=11%, signal=80%	Lpas_G00000003401.1/Lpas_G00000003375.1/Lpas_G00000003376.1/Lpas_G00000003380.1/Lpas_G00000003385.1/Lpas_G00000003386.1/Lpas_G00000003395.1/Lpas_G00000003396.1/Lpas_G00000003397.1/Lpas_G00000003406.1/Lpas_G00000003407.1/Lpas_G00000003428.1/Lpas_G00000004949.1/Lpas_G00000006103.1/Lpas_G00000003480.1/Lpas_G00000003416.1/Lpas_G00000003400.1/Lpas_G00000003403.1/Lpas_G00000003379.1/Lpas_G00000003382.1…
7	BP	GO:1901292	nucleoside phosphate catabolic process	68	-0.719118377322972	-2.8988568266568926	1e-10	6.44e-10	3.351578947368421e-10	1155	tags=63%, list=11%, signal=56%	Lpas_G00000003416.1/Lpas_G00000003400.1/Lpas_G00000003403.1/Lpas_G00000003379.1/Lpas_G00000003382.1/Lpas_G00000008514.1/Lpas_G00000003417.1/Lpas_G00000000881.1/Lpas_G00000000883.1/Lpas_G00000010254.1/Lpas_G00000009965.1/Lpas_G00000006104.1/Lpas_G00000004893.1/Lpas_G00000006767.1/Lpas_G00000003421.1/Lpas_G00000003419.1/Lpas_G00000006766.1/Lpas_G00000000239.1/Lpas_G00000006765.1/Lpas_G00000003420.1…
7	BP	GO:0009185	ribonucleoside diphosphate metabolic process	64	-0.7279757759874785	-2.89346946864088	1e-10	6.44e-10	3.351578947368421e-10	1155	tags=88%, list=11%, signal=78%	Lpas_G00000003401.1/Lpas_G00000003375.1/Lpas_G00000003376.1/Lpas_G00000003380.1/Lpas_G00000003385.1/Lpas_G00000003386.1/Lpas_G00000003395.1/Lpas_G00000003396.1/Lpas_G00000003397.1/Lpas_G00000003406.1/Lpas_G00000003407.1/Lpas_G00000003428.1/Lpas_G00000004949.1/Lpas_G00000006103.1/Lpas_G00000003480.1/Lpas_G00000003416.1/Lpas_G00000003400.1/Lpas_G00000003403.1/Lpas_G00000003379.1/Lpas_G00000003382.1…
7	BP	GO:0009132	nucleoside diphosphate metabolic process	65	-0.7250197245401071	-2.89311096369209	1e-10	6.44e-10	3.351578947368421e-10	1155	tags=86%, list=11%, signal=77%	Lpas_G00000003401.1/Lpas_G00000003375.1/Lpas_G00000003376.1/Lpas_G00000003380.1/Lpas_G00000003385.1/Lpas_G00000003386.1/Lpas_G00000003395.1/Lpas_G00000003396.1/Lpas_G00000003397.1/Lpas_G00000003406.1/Lpas_G00000003407.1/Lpas_G00000003428.1/Lpas_G00000004949.1/Lpas_G00000006103.1/Lpas_G00000003480.1/Lpas_G00000003416.1/Lpas_G00000003400.1/Lpas_G00000003403.1/Lpas_G00000003379.1/Lpas_G00000003382.1…
7	BP	GO:0009135	purine nucleoside diphosphate metabolic process	63	-0.7326233211392987	-2.892434786245356	1e-10	6.44e-10	3.351578947368421e-10	1155	tags=89%, list=11%, signal=79%	Lpas_G00000003401.1/Lpas_G00000003375.1/Lpas_G00000003376.1/Lpas_G00000003380.1/Lpas_G00000003385.1/Lpas_G00000003386.1/Lpas_G00000003395.1/Lpas_G00000003396.1/Lpas_G00000003397.1/Lpas_G00000003406.1/Lpas_G00000003407.1/Lpas_G00000003428.1/Lpas_G00000004949.1/Lpas_G00000006103.1/Lpas_G00000003480.1/Lpas_G00000003416.1/Lpas_G00000003400.1/Lpas_G00000003403.1/Lpas_G00000003379.1/Lpas_G00000003382.1…
7	BP	GO:0009179	purine ribonucleoside diphosphate metabolic process	63	-0.7326233211392987	-2.892434786245356	1e-10	6.44e-10	3.351578947368421e-10	1155	tags=89%, list=11%, signal=79%	Lpas_G00000003401.1/Lpas_G00000003375.1/Lpas_G00000003376.1/Lpas_G00000003380.1/Lpas_G00000003385.1/Lpas_G00000003386.1/Lpas_G00000003395.1/Lpas_G00000003396.1/Lpas_G00000003397.1/Lpas_G00000003406.1/Lpas_G00000003407.1/Lpas_G00000003428.1/Lpas_G00000004949.1/Lpas_G00000006103.1/Lpas_G00000003480.1/Lpas_G00000003416.1/Lpas_G00000003400.1/Lpas_G00000003403.1/Lpas_G00000003379.1/Lpas_G00000003382.1…
7	BP	GO:0072524	pyridine-containing compound metabolic process	78	-0.6921130651787207	-2.8726847311797767	1e-10	6.44e-10	3.351578947368421e-10	2362	tags=79%, list=23%, signal=61%	Lpas_G00000003401.1/Lpas_G00000003375.1/Lpas_G00000003376.1/Lpas_G00000003380.1/Lpas_G00000003385.1/Lpas_G00000003386.1/Lpas_G00000003395.1/Lpas_G00000003396.1/Lpas_G00000003397.1/Lpas_G00000003406.1/Lpas_G00000003407.1/Lpas_G00000001950.1/Lpas_G00000003428.1/Lpas_G00000004949.1/Lpas_G00000008814.1/Lpas_G00000001221.1/Lpas_G00000006103.1/Lpas_G00000006986.1/Lpas_G00000003480.1/Lpas_G00000003416.1…
7	BP	GO:0072523	purine-containing compound catabolic process	67	-0.712262693539335	-2.8695929411392105	1e-10	6.44e-10	3.351578947368421e-10	1155	tags=64%, list=11%, signal=57%	Lpas_G00000003480.1/Lpas_G00000003416.1/Lpas_G00000003400.1/Lpas_G00000003403.1/Lpas_G00000003379.1/Lpas_G00000003382.1/Lpas_G00000008514.1/Lpas_G00000003417.1/Lpas_G00000000881.1/Lpas_G00000000883.1/Lpas_G00000009965.1/Lpas_G00000006104.1/Lpas_G00000004893.1/Lpas_G00000006767.1/Lpas_G00000003421.1/Lpas_G00000003419.1/Lpas_G00000006766.1/Lpas_G00000000239.1/Lpas_G00000006765.1/Lpas_G00000003420.1…
7	BP	GO:0006412	translation	336	-0.5670392764843557	-2.849962586658699	1e-10	6.44e-10	3.351578947368421e-10	1510	tags=45%, list=15%, signal=40%	Lpas_G00000000485.1/Lpas_G00000004950.1/Lpas_G00000007318.1/Lpas_G00000009535.1/Lpas_G00000007024.1/Lpas_G00000001436.1/Lpas_G00000007358.1/Lpas_G00000002428.1/Lpas_G00000002429.1/Lpas_G00000000314.1/Lpas_G00000002646.1/Lpas_G00000006583.1/Lpas_G00000003036.1/Lpas_G00000001433.1/Lpas_G00000002799.1/Lpas_G00000002763.1/Lpas_G00000000803.1/Lpas_G00000003515.1/Lpas_G00000009520.1/Lpas_G00000001432.1…
7	BP	GO:0043043	peptide biosynthetic process	339	-0.5647921939704256	-2.840253801594978	1e-10	6.44e-10	3.351578947368421e-10	1510	tags=45%, list=15%, signal=39%	Lpas_G00000000485.1/Lpas_G00000004950.1/Lpas_G00000007318.1/Lpas_G00000009535.1/Lpas_G00000007024.1/Lpas_G00000001436.1/Lpas_G00000007358.1/Lpas_G00000002428.1/Lpas_G00000002429.1/Lpas_G00000000314.1/Lpas_G00000002646.1/Lpas_G00000006583.1/Lpas_G00000003036.1/Lpas_G00000001433.1/Lpas_G00000002799.1/Lpas_G00000002763.1/Lpas_G00000000803.1/Lpas_G00000003515.1/Lpas_G00000009520.1/Lpas_G00000001432.1…
7	BP	GO:0009205	purine ribonucleoside triphosphate metabolic process	85	-0.6731742524141013	-2.830808892681412	1e-10	6.44e-10	3.351578947368421e-10	1155	tags=52%, list=11%, signal=46%	Lpas_G00000003416.1/Lpas_G00000003400.1/Lpas_G00000003403.1/Lpas_G00000003379.1/Lpas_G00000003382.1/Lpas_G00000008514.1/Lpas_G00000003417.1/Lpas_G00000000881.1/Lpas_G00000000883.1/Lpas_G00000006104.1/Lpas_G00000005394.1/Lpas_G00000004893.1/Lpas_G00000006767.1/Lpas_G00000005395.1/Lpas_G00000003421.1/Lpas_G00000003419.1/Lpas_G00000006766.1/Lpas_G00000000239.1/Lpas_G00000006765.1/Lpas_G00000003420.1…
7	BP	GO:0009199	ribonucleoside triphosphate metabolic process	88	-0.6676100134336815	-2.818801726323844	1e-10	6.44e-10	3.351578947368421e-10	1155	tags=50%, list=11%, signal=45%	Lpas_G00000003416.1/Lpas_G00000003400.1/Lpas_G00000003403.1/Lpas_G00000003379.1/Lpas_G00000003382.1/Lpas_G00000008514.1/Lpas_G00000003417.1/Lpas_G00000000881.1/Lpas_G00000000883.1/Lpas_G00000006104.1/Lpas_G00000005394.1/Lpas_G00000004893.1/Lpas_G00000006767.1/Lpas_G00000005395.1/Lpas_G00000003421.1/Lpas_G00000003419.1/Lpas_G00000006766.1/Lpas_G00000000239.1/Lpas_G00000006765.1/Lpas_G00000003420.1…
7	BP	GO:0009144	purine nucleoside triphosphate metabolic process	86	-0.6683417002123987	-2.8171797379329004	1e-10	6.44e-10	3.351578947368421e-10	1155	tags=51%, list=11%, signal=46%	Lpas_G00000003416.1/Lpas_G00000003400.1/Lpas_G00000003403.1/Lpas_G00000003379.1/Lpas_G00000003382.1/Lpas_G00000008514.1/Lpas_G00000003417.1/Lpas_G00000000881.1/Lpas_G00000000883.1/Lpas_G00000006104.1/Lpas_G00000005394.1/Lpas_G00000004893.1/Lpas_G00000006767.1/Lpas_G00000005395.1/Lpas_G00000003421.1/Lpas_G00000003419.1/Lpas_G00000006766.1/Lpas_G00000000239.1/Lpas_G00000006765.1/Lpas_G00000003420.1…
7	BP	GO:0046034	ATP metabolic process	81	-0.6743019740811598	-2.8162013244996666	1e-10	6.44e-10	3.351578947368421e-10	1155	tags=52%, list=11%, signal=46%	Lpas_G00000003416.1/Lpas_G00000003400.1/Lpas_G00000003403.1/Lpas_G00000003379.1/Lpas_G00000003382.1/Lpas_G00000008514.1/Lpas_G00000003417.1/Lpas_G00000000881.1/Lpas_G00000000883.1/Lpas_G00000006104.1/Lpas_G00000004893.1/Lpas_G00000006767.1/Lpas_G00000003421.1/Lpas_G00000003419.1/Lpas_G00000006766.1/Lpas_G00000000239.1/Lpas_G00000006765.1/Lpas_G00000003420.1/Lpas_G00000000885.1/Lpas_G00000009916.1…
7	BP	GO:0043604	amide biosynthetic process	356	-0.5560222247898085	-2.811936461451492	1e-10	6.44e-10	3.351578947368421e-10	1510	tags=43%, list=15%, signal=38%	Lpas_G00000000485.1/Lpas_G00000004950.1/Lpas_G00000007318.1/Lpas_G00000009535.1/Lpas_G00000007024.1/Lpas_G00000001436.1/Lpas_G00000007290.1/Lpas_G00000007358.1/Lpas_G00000002428.1/Lpas_G00000002429.1/Lpas_G00000000314.1/Lpas_G00000002646.1/Lpas_G00000006583.1/Lpas_G00000003036.1/Lpas_G00000001433.1/Lpas_G00000002799.1/Lpas_G00000002763.1/Lpas_G00000000803.1/Lpas_G00000003515.1/Lpas_G00000009520.1…
7	BP	GO:0006091	generation of precursor metabolites and energy	122	-0.6320245840697472	-2.8086996224577923	1e-10	6.44e-10	3.351578947368421e-10	2362	tags=64%, list=23%, signal=50%	Lpas_G00000003401.1/Lpas_G00000003375.1/Lpas_G00000003376.1/Lpas_G00000003380.1/Lpas_G00000003385.1/Lpas_G00000003386.1/Lpas_G00000003395.1/Lpas_G00000003396.1/Lpas_G00000003397.1/Lpas_G00000003406.1/Lpas_G00000003407.1/Lpas_G00000001470.1/Lpas_G00000003955.1/Lpas_G00000009983.1/Lpas_G00000004514.1/Lpas_G00000000661.1/Lpas_G00000002108.1/Lpas_G00000003428.1/Lpas_G00000002836.1/Lpas_G00000004949.1…
7	BP	GO:0009141	nucleoside triphosphate metabolic process	92	-0.6628034846357896	-2.8083712020948224	1e-10	6.44e-10	3.351578947368421e-10	1155	tags=49%, list=11%, signal=44%	Lpas_G00000003416.1/Lpas_G00000003400.1/Lpas_G00000003403.1/Lpas_G00000003379.1/Lpas_G00000003382.1/Lpas_G00000008514.1/Lpas_G00000003417.1/Lpas_G00000000881.1/Lpas_G00000000883.1/Lpas_G00000006104.1/Lpas_G00000005394.1/Lpas_G00000004893.1/Lpas_G00000006767.1/Lpas_G00000005395.1/Lpas_G00000003421.1/Lpas_G00000003419.1/Lpas_G00000006766.1/Lpas_G00000000239.1/Lpas_G00000006765.1/Lpas_G00000003420.1…
7	BP	GO:0010817	regulation of hormone levels	17	-0.9517711516222291	-2.7994749355633686	1e-10	6.44e-10	3.351578947368421e-10	176	tags=82%, list=2%, signal=81%	Lpas_G00000008246.1/Lpas_G00000005256.1/Lpas_G00000005246.1/Lpas_G00000005247.1/Lpas_G00000005250.1/Lpas_G00000005254.1/Lpas_G00000005245.1/Lpas_G00000005249.1/Lpas_G00000005248.1/Lpas_G00000005244.1/Lpas_G00000005251.1/Lpas_G00000005252.1/Lpas_G00000005253.1/Lpas_G00000005255.1
7	BP	GO:0005996	monosaccharide metabolic process	63	-0.7059544966950131	-2.787144887186498	1e-10	6.44e-10	3.351578947368421e-10	2658	tags=89%, list=26%, signal=66%	Lpas_G00000005819.1/Lpas_G00000005817.1/Lpas_G00000005813.1/Lpas_G00000005814.1/Lpas_G00000005818.1/Lpas_G00000003401.1/Lpas_G00000003375.1/Lpas_G00000003376.1/Lpas_G00000003380.1/Lpas_G00000005812.1/Lpas_G00000003385.1/Lpas_G00000003386.1/Lpas_G00000003395.1/Lpas_G00000003396.1/Lpas_G00000003397.1/Lpas_G00000003406.1/Lpas_G00000003407.1/Lpas_G00000005815.1/Lpas_G00000005816.1/Lpas_G00000003428.1…
7	BP	GO:0019318	hexose metabolic process	59	-0.7102707975939082	-2.786155539317034	1e-10	6.44e-10	3.351578947368421e-10	2658	tags=90%, list=26%, signal=67%	Lpas_G00000005819.1/Lpas_G00000005817.1/Lpas_G00000005813.1/Lpas_G00000005814.1/Lpas_G00000005818.1/Lpas_G00000003401.1/Lpas_G00000003375.1/Lpas_G00000003376.1/Lpas_G00000003380.1/Lpas_G00000005812.1/Lpas_G00000003385.1/Lpas_G00000003386.1/Lpas_G00000003395.1/Lpas_G00000003396.1/Lpas_G00000003397.1/Lpas_G00000003406.1/Lpas_G00000003407.1/Lpas_G00000005815.1/Lpas_G00000005816.1/Lpas_G00000003428.1…
7	BP	GO:0006518	peptide metabolic process	348	-0.5525240206035303	-2.78451473729661	1e-10	6.44e-10	3.351578947368421e-10	1510	tags=44%, list=15%, signal=38%	Lpas_G00000000485.1/Lpas_G00000004950.1/Lpas_G00000007318.1/Lpas_G00000009535.1/Lpas_G00000007024.1/Lpas_G00000001436.1/Lpas_G00000007358.1/Lpas_G00000002428.1/Lpas_G00000002429.1/Lpas_G00000000314.1/Lpas_G00000002646.1/Lpas_G00000006583.1/Lpas_G00000003036.1/Lpas_G00000001433.1/Lpas_G00000002799.1/Lpas_G00000002763.1/Lpas_G00000000803.1/Lpas_G00000003515.1/Lpas_G00000009520.1/Lpas_G00000001432.1…
7	BP	GO:0043603	amide metabolic process	376	-0.5404242171542097	-2.7527578132637363	1e-10	6.44e-10	3.351578947368421e-10	1510	tags=42%, list=15%, signal=37%	Lpas_G00000000485.1/Lpas_G00000004950.1/Lpas_G00000007318.1/Lpas_G00000009535.1/Lpas_G00000007024.1/Lpas_G00000001436.1/Lpas_G00000007290.1/Lpas_G00000007358.1/Lpas_G00000002428.1/Lpas_G00000002429.1/Lpas_G00000000314.1/Lpas_G00000002646.1/Lpas_G00000006583.1/Lpas_G00000003036.1/Lpas_G00000001433.1/Lpas_G00000002799.1/Lpas_G00000002763.1/Lpas_G00000000803.1/Lpas_G00000003515.1/Lpas_G00000009520.1…
7	BP	GO:0046168	glycerol-3-phosphate catabolic process	15	-0.9683329690273588	-2.735748999203261	1e-10	6.44e-10	3.351578947368421e-10	121	tags=93%, list=1%, signal=92%	Lpas_G00000009648.1/Lpas_G00000009649.1/Lpas_G00000009651.1/Lpas_G00000009652.1/Lpas_G00000009653.1/Lpas_G00000009650.1/Lpas_G00000009657.1/Lpas_G00000009658.1/Lpas_G00000009656.1/Lpas_G00000009659.1/Lpas_G00000009654.1/Lpas_G00000009655.1/Lpas_G00000009647.1/Lpas_G00000009646.1
7	BP	GO:0006006	glucose metabolic process	54	-0.7077671933590859	-2.715028923614718	1e-10	6.44e-10	3.351578947368421e-10	2658	tags=91%, list=26%, signal=67%	Lpas_G00000005819.1/Lpas_G00000005817.1/Lpas_G00000005813.1/Lpas_G00000005814.1/Lpas_G00000005818.1/Lpas_G00000003401.1/Lpas_G00000003375.1/Lpas_G00000003376.1/Lpas_G00000003380.1/Lpas_G00000005812.1/Lpas_G00000003385.1/Lpas_G00000003386.1/Lpas_G00000003395.1/Lpas_G00000003396.1/Lpas_G00000003397.1/Lpas_G00000003406.1/Lpas_G00000003407.1/Lpas_G00000005815.1/Lpas_G00000005816.1/Lpas_G00000003428.1…
7	BP	GO:0032787	monocarboxylic acid metabolic process	147	-0.589287377776438	-2.6991015304118373	1e-10	6.44e-10	3.351578947368421e-10	2362	tags=65%, list=23%, signal=50%	Lpas_G00000003401.1/Lpas_G00000008064.1/Lpas_G00000003375.1/Lpas_G00000003376.1/Lpas_G00000003380.1/Lpas_G00000000898.1/Lpas_G00000008039.1/Lpas_G00000003385.1/Lpas_G00000003386.1/Lpas_G00000003395.1/Lpas_G00000003396.1/Lpas_G00000003397.1/Lpas_G00000003406.1/Lpas_G00000003407.1/Lpas_G00000006124.1/Lpas_G00000006991.1/Lpas_G00000006350.1/Lpas_G00000008049.1/Lpas_G00000001950.1/Lpas_G00000005158.1…
7	BP	GO:0009451	RNA modification	92	0.5791708164545348	2.68804593106806	1e-10	6.44e-10	3.351578947368421e-10	2639	tags=64%, list=26%, signal=48%	Lpas_G00000010039.1/Lpas_G00000005427.1/Lpas_G00000001252.1/Lpas_G00000002549.1/Lpas_G00000002974.1/Lpas_G00000010142.1/Lpas_G00000008768.1/Lpas_G00000008297.1/Lpas_G00000005452.1/Lpas_G00000009922.1/Lpas_G00000006100.1/Lpas_G00000002463.1/Lpas_G00000003258.1/Lpas_G00000007790.1/Lpas_G00000003070.1/Lpas_G00000004397.1/Lpas_G00000004084.1/Lpas_G00000003841.1/Lpas_G00000005866.1/Lpas_G00000003528.1…
7	BP	GO:0065008	regulation of biological quality	61	-0.6806670951664375	-2.682949446914228	1e-10	6.44e-10	3.351578947368421e-10	744	tags=31%, list=7%, signal=29%	Lpas_G00000002777.1/Lpas_G00000002779.1/Lpas_G00000007748.1/Lpas_G00000007747.1/Lpas_G00000008246.1/Lpas_G00000007267.1/Lpas_G00000005256.1/Lpas_G00000005246.1/Lpas_G00000005247.1/Lpas_G00000005250.1/Lpas_G00000005254.1/Lpas_G00000005245.1/Lpas_G00000005249.1/Lpas_G00000005248.1/Lpas_G00000005244.1/Lpas_G00000005251.1/Lpas_G00000005252.1/Lpas_G00000005253.1/Lpas_G00000005255.1
7	BP	GO:1901135	carbohydrate derivative metabolic process	262	-0.5416640932833386	-2.6620397860513845	1e-10	6.44e-10	3.351578947368421e-10	1730	tags=42%, list=17%, signal=36%	Lpas_G00000003428.1/Lpas_G00000003147.1/Lpas_G00000000996.1/Lpas_G00000006035.1/Lpas_G00000004949.1/Lpas_G00000008814.1/Lpas_G00000006039.1/Lpas_G00000005438.1/Lpas_G00000010267.1/Lpas_G00000008510.1/Lpas_G00000001221.1/Lpas_G00000001951.1/Lpas_G00000007290.1/Lpas_G00000006103.1/Lpas_G00000006037.1/Lpas_G00000001304.1/Lpas_G00000005547.1/Lpas_G00000003480.1/Lpas_G00000000923.1/Lpas_G00000006040.1…
7	BP	GO:0006995	cellular response to nitrogen starvation	98	0.5561708764353432	2.605584940959815	1e-10	6.44e-10	3.351578947368421e-10	4093	tags=93%, list=41%, signal=56%	Lpas_G00000002854.1/Lpas_G00000002862.1/Lpas_G00000002855.1/Lpas_G00000002857.1/Lpas_G00000002856.1/Lpas_G00000002858.1/Lpas_G00000002853.1/Lpas_G00000002863.1/Lpas_G00000002864.1/Lpas_G00000002865.1/Lpas_G00000002871.1/Lpas_G00000002861.1/Lpas_G00000002953.1/Lpas_G00000002924.1/Lpas_G00000002926.1/Lpas_G00000002915.1/Lpas_G00000002920.1/Lpas_G00000002945.1/Lpas_G00000002935.1/Lpas_G00000002956.1…
7	BP	GO:0043562	cellular response to nitrogen levels	98	0.5561708764353432	2.605584940959815	1e-10	6.44e-10	3.351578947368421e-10	4093	tags=93%, list=41%, signal=56%	Lpas_G00000002854.1/Lpas_G00000002862.1/Lpas_G00000002855.1/Lpas_G00000002857.1/Lpas_G00000002856.1/Lpas_G00000002858.1/Lpas_G00000002853.1/Lpas_G00000002863.1/Lpas_G00000002864.1/Lpas_G00000002865.1/Lpas_G00000002871.1/Lpas_G00000002861.1/Lpas_G00000002953.1/Lpas_G00000002924.1/Lpas_G00000002926.1/Lpas_G00000002915.1/Lpas_G00000002920.1/Lpas_G00000002945.1/Lpas_G00000002935.1/Lpas_G00000002956.1…
7	BP	GO:0009267	cellular response to starvation	100	0.5527714904055662	2.5788781212445815	1e-10	6.44e-10	3.351578947368421e-10	4093	tags=92%, list=41%, signal=55%	Lpas_G00000002854.1/Lpas_G00000002862.1/Lpas_G00000002855.1/Lpas_G00000002857.1/Lpas_G00000002856.1/Lpas_G00000002858.1/Lpas_G00000007822.1/Lpas_G00000002853.1/Lpas_G00000002863.1/Lpas_G00000002864.1/Lpas_G00000002865.1/Lpas_G00000002871.1/Lpas_G00000002861.1/Lpas_G00000002953.1/Lpas_G00000002924.1/Lpas_G00000002926.1/Lpas_G00000002915.1/Lpas_G00000002920.1/Lpas_G00000002945.1/Lpas_G00000002935.1…
7	BP	GO:0031668	cellular response to extracellular stimulus	100	0.5527714904055662	2.5788781212445815	1e-10	6.44e-10	3.351578947368421e-10	4093	tags=92%, list=41%, signal=55%	Lpas_G00000002854.1/Lpas_G00000002862.1/Lpas_G00000002855.1/Lpas_G00000002857.1/Lpas_G00000002856.1/Lpas_G00000002858.1/Lpas_G00000007822.1/Lpas_G00000002853.1/Lpas_G00000002863.1/Lpas_G00000002864.1/Lpas_G00000002865.1/Lpas_G00000002871.1/Lpas_G00000002861.1/Lpas_G00000002953.1/Lpas_G00000002924.1/Lpas_G00000002926.1/Lpas_G00000002915.1/Lpas_G00000002920.1/Lpas_G00000002945.1/Lpas_G00000002935.1…
7	BP	GO:0031669	cellular response to nutrient levels	100	0.5527714904055662	2.5788781212445815	1e-10	6.44e-10	3.351578947368421e-10	4093	tags=92%, list=41%, signal=55%	Lpas_G00000002854.1/Lpas_G00000002862.1/Lpas_G00000002855.1/Lpas_G00000002857.1/Lpas_G00000002856.1/Lpas_G00000002858.1/Lpas_G00000007822.1/Lpas_G00000002853.1/Lpas_G00000002863.1/Lpas_G00000002864.1/Lpas_G00000002865.1/Lpas_G00000002871.1/Lpas_G00000002861.1/Lpas_G00000002953.1/Lpas_G00000002924.1/Lpas_G00000002926.1/Lpas_G00000002915.1/Lpas_G00000002920.1/Lpas_G00000002945.1/Lpas_G00000002935.1…
7	BP	GO:0042594	response to starvation	100	0.5527714904055662	2.5788781212445815	1e-10	6.44e-10	3.351578947368421e-10	4093	tags=92%, list=41%, signal=55%	Lpas_G00000002854.1/Lpas_G00000002862.1/Lpas_G00000002855.1/Lpas_G00000002857.1/Lpas_G00000002856.1/Lpas_G00000002858.1/Lpas_G00000007822.1/Lpas_G00000002853.1/Lpas_G00000002863.1/Lpas_G00000002864.1/Lpas_G00000002865.1/Lpas_G00000002871.1/Lpas_G00000002861.1/Lpas_G00000002953.1/Lpas_G00000002924.1/Lpas_G00000002926.1/Lpas_G00000002915.1/Lpas_G00000002920.1/Lpas_G00000002945.1/Lpas_G00000002935.1…
7	BP	GO:0071496	cellular response to external stimulus	100	0.5527714904055662	2.5788781212445815	1e-10	6.44e-10	3.351578947368421e-10	4093	tags=92%, list=41%, signal=55%	Lpas_G00000002854.1/Lpas_G00000002862.1/Lpas_G00000002855.1/Lpas_G00000002857.1/Lpas_G00000002856.1/Lpas_G00000002858.1/Lpas_G00000007822.1/Lpas_G00000002853.1/Lpas_G00000002863.1/Lpas_G00000002864.1/Lpas_G00000002865.1/Lpas_G00000002871.1/Lpas_G00000002861.1/Lpas_G00000002953.1/Lpas_G00000002924.1/Lpas_G00000002926.1/Lpas_G00000002915.1/Lpas_G00000002920.1/Lpas_G00000002945.1/Lpas_G00000002935.1…
7	BP	GO:0009150	purine ribonucleotide metabolic process	135	-0.569487646733526	-2.576629764732387	1e-10	6.44e-10	3.351578947368421e-10	1395	tags=41%, list=14%, signal=36%	Lpas_G00000007290.1/Lpas_G00000006103.1/Lpas_G00000003480.1/Lpas_G00000000923.1/Lpas_G00000009096.1/Lpas_G00000003416.1/Lpas_G00000003400.1/Lpas_G00000003403.1/Lpas_G00000003379.1/Lpas_G00000003382.1/Lpas_G00000008514.1/Lpas_G00000003417.1/Lpas_G00000000881.1/Lpas_G00000000883.1/Lpas_G00000009965.1/Lpas_G00000006104.1/Lpas_G00000005394.1/Lpas_G00000004893.1/Lpas_G00000006767.1/Lpas_G00000009097.1…
7	BP	GO:0006163	purine nucleotide metabolic process	149	-0.5555466076563229	-2.540065748916319	1e-10	6.44e-10	3.351578947368421e-10	2362	tags=53%, list=23%, signal=41%	Lpas_G00000003401.1/Lpas_G00000003375.1/Lpas_G00000003376.1/Lpas_G00000003380.1/Lpas_G00000003385.1/Lpas_G00000003386.1/Lpas_G00000003395.1/Lpas_G00000003396.1/Lpas_G00000003397.1/Lpas_G00000003406.1/Lpas_G00000003407.1/Lpas_G00000002740.1/Lpas_G00000010116.1/Lpas_G00000001950.1/Lpas_G00000009098.1/Lpas_G00000003428.1/Lpas_G00000003147.1/Lpas_G00000004949.1/Lpas_G00000008814.1/Lpas_G00000005438.1…
7	BP	GO:0034655	nucleobase-containing compound catabolic process	99	-0.5841304584381216	-2.5292257072898248	1e-10	6.44e-10	3.351578947368421e-10	1155	tags=44%, list=11%, signal=40%	Lpas_G00000003416.1/Lpas_G00000003400.1/Lpas_G00000003403.1/Lpas_G00000003379.1/Lpas_G00000003382.1/Lpas_G00000008514.1/Lpas_G00000003417.1/Lpas_G00000000881.1/Lpas_G00000000883.1/Lpas_G00000010254.1/Lpas_G00000009965.1/Lpas_G00000006104.1/Lpas_G00000004893.1/Lpas_G00000006767.1/Lpas_G00000003421.1/Lpas_G00000003419.1/Lpas_G00000006766.1/Lpas_G00000000239.1/Lpas_G00000006765.1/Lpas_G00000009591.1…
7	BP	GO:0009259	ribonucleotide metabolic process	143	-0.5544362755782745	-2.528982933461217	1e-10	6.44e-10	3.351578947368421e-10	1395	tags=39%, list=14%, signal=34%	Lpas_G00000007290.1/Lpas_G00000006103.1/Lpas_G00000003480.1/Lpas_G00000000923.1/Lpas_G00000009096.1/Lpas_G00000003416.1/Lpas_G00000003400.1/Lpas_G00000003403.1/Lpas_G00000003379.1/Lpas_G00000003382.1/Lpas_G00000008514.1/Lpas_G00000003417.1/Lpas_G00000000881.1/Lpas_G00000000883.1/Lpas_G00000009965.1/Lpas_G00000006104.1/Lpas_G00000005394.1/Lpas_G00000004893.1/Lpas_G00000006767.1/Lpas_G00000009097.1…
7	BP	GO:0006796	phosphate-containing compound metabolic process	292	-0.502639733355351	-2.497531677837479	1e-10	6.44e-10	3.351578947368421e-10	1395	tags=35%, list=14%, signal=31%	Lpas_G00000007290.1/Lpas_G00000006103.1/Lpas_G00000002171.1/Lpas_G00000006986.1/Lpas_G00000003247.1/Lpas_G00000003480.1/Lpas_G00000000923.1/Lpas_G00000009096.1/Lpas_G00000003416.1/Lpas_G00000003400.1/Lpas_G00000003403.1/Lpas_G00000003379.1/Lpas_G00000003382.1/Lpas_G00000008514.1/Lpas_G00000003417.1/Lpas_G00000000881.1/Lpas_G00000000883.1/Lpas_G00000004833.1/Lpas_G00000010254.1/Lpas_G00000009965.1…
7	BP	GO:0019693	ribose phosphate metabolic process	146	-0.544192076655142	-2.4932450356156335	1e-10	6.44e-10	3.351578947368421e-10	1395	tags=51%, list=14%, signal=45%	Lpas_G00000003401.1/Lpas_G00000003375.1/Lpas_G00000003376.1/Lpas_G00000003380.1/Lpas_G00000003385.1/Lpas_G00000003386.1/Lpas_G00000003395.1/Lpas_G00000003396.1/Lpas_G00000003397.1/Lpas_G00000003406.1/Lpas_G00000003407.1/Lpas_G00000002740.1/Lpas_G00000010116.1/Lpas_G00000009098.1/Lpas_G00000003428.1/Lpas_G00000003147.1/Lpas_G00000004949.1/Lpas_G00000005438.1/Lpas_G00000001221.1/Lpas_G00000007290.1…
7	BP	GO:0007017	microtubule-based process	169	-0.5352535052195567	-2.4921010299696498	1e-10	6.44e-10	3.351578947368421e-10	2307	tags=49%, list=23%, signal=38%	Lpas_G00000003543.1/Lpas_G00000008247.1/Lpas_G00000007520.1/Lpas_G00000006078.1/Lpas_G00000006116.1/Lpas_G00000001308.1/Lpas_G00000004099.1/Lpas_G00000000489.1/Lpas_G00000005014.1/Lpas_G00000002207.1/Lpas_G00000010212.1/Lpas_G00000005263.1/Lpas_G00000002828.1/Lpas_G00000005647.1/Lpas_G00000000618.1/Lpas_G00000008913.1/Lpas_G00000003084.1/Lpas_G00000003483.1/Lpas_G00000001107.1/Lpas_G00000009430.1…
7	BP	GO:0006793	phosphorus metabolic process	298	-0.4998992686402443	-2.4875197271586744	1e-10	6.44e-10	3.351578947368421e-10	1395	tags=35%, list=14%, signal=31%	Lpas_G00000007290.1/Lpas_G00000006103.1/Lpas_G00000002171.1/Lpas_G00000006986.1/Lpas_G00000003247.1/Lpas_G00000003480.1/Lpas_G00000000923.1/Lpas_G00000009096.1/Lpas_G00000003416.1/Lpas_G00000003400.1/Lpas_G00000003403.1/Lpas_G00000003379.1/Lpas_G00000003382.1/Lpas_G00000008514.1/Lpas_G00000003417.1/Lpas_G00000000881.1/Lpas_G00000000883.1/Lpas_G00000004833.1/Lpas_G00000010254.1/Lpas_G00000009965.1…
7	BP	GO:0072521	purine-containing compound metabolic process	155	-0.5353386896585558	-2.4703545663733237	1e-10	6.44e-10	3.351578947368421e-10	2362	tags=51%, list=23%, signal=40%	Lpas_G00000003401.1/Lpas_G00000003375.1/Lpas_G00000003376.1/Lpas_G00000003380.1/Lpas_G00000003385.1/Lpas_G00000003386.1/Lpas_G00000003395.1/Lpas_G00000003396.1/Lpas_G00000003397.1/Lpas_G00000003406.1/Lpas_G00000003407.1/Lpas_G00000002740.1/Lpas_G00000010116.1/Lpas_G00000001950.1/Lpas_G00000009098.1/Lpas_G00000003428.1/Lpas_G00000003147.1/Lpas_G00000004949.1/Lpas_G00000008814.1/Lpas_G00000005438.1…
7	BP	GO:0046700	heterocycle catabolic process	104	-0.5645686544647103	-2.449889914127248	1e-10	6.44e-10	3.351578947368421e-10	1155	tags=61%, list=11%, signal=54%	Lpas_G00000003401.1/Lpas_G00000003375.1/Lpas_G00000003376.1/Lpas_G00000003380.1/Lpas_G00000003385.1/Lpas_G00000003386.1/Lpas_G00000003395.1/Lpas_G00000003396.1/Lpas_G00000003397.1/Lpas_G00000003406.1/Lpas_G00000003407.1/Lpas_G00000001950.1/Lpas_G00000003428.1/Lpas_G00000004949.1/Lpas_G00000010473.1/Lpas_G00000006449.1/Lpas_G00000004950.1/Lpas_G00000006103.1/Lpas_G00000003480.1/Lpas_G00000003416.1…
7	BP	GO:0019637	organophosphate metabolic process	283	-0.49203685854107276	-2.4401119275674596	1e-10	6.44e-10	3.351578947368421e-10	1395	tags=34%, list=14%, signal=30%	Lpas_G00000007290.1/Lpas_G00000006103.1/Lpas_G00000002171.1/Lpas_G00000006986.1/Lpas_G00000003247.1/Lpas_G00000003480.1/Lpas_G00000000923.1/Lpas_G00000009096.1/Lpas_G00000003416.1/Lpas_G00000003400.1/Lpas_G00000003403.1/Lpas_G00000003379.1/Lpas_G00000003382.1/Lpas_G00000008514.1/Lpas_G00000003417.1/Lpas_G00000000881.1/Lpas_G00000000883.1/Lpas_G00000004833.1/Lpas_G00000010254.1/Lpas_G00000009965.1…
7	BP	GO:0044270	cellular nitrogen compound catabolic process	106	-0.5616725719335127	-2.438263562581367	1e-10	6.44e-10	3.351578947368421e-10	1155	tags=59%, list=11%, signal=53%	Lpas_G00000003401.1/Lpas_G00000003375.1/Lpas_G00000003376.1/Lpas_G00000003380.1/Lpas_G00000003385.1/Lpas_G00000003386.1/Lpas_G00000003395.1/Lpas_G00000003396.1/Lpas_G00000003397.1/Lpas_G00000003406.1/Lpas_G00000003407.1/Lpas_G00000001950.1/Lpas_G00000003428.1/Lpas_G00000004949.1/Lpas_G00000010473.1/Lpas_G00000006449.1/Lpas_G00000004950.1/Lpas_G00000006103.1/Lpas_G00000003480.1/Lpas_G00000003416.1…
7	BP	GO:0009117	nucleotide metabolic process	188	-0.5137054175215059	-2.425542656516983	1e-10	6.44e-10	3.351578947368421e-10	2362	tags=48%, list=23%, signal=37%	Lpas_G00000003401.1/Lpas_G00000003375.1/Lpas_G00000003376.1/Lpas_G00000003380.1/Lpas_G00000003385.1/Lpas_G00000003386.1/Lpas_G00000003395.1/Lpas_G00000003396.1/Lpas_G00000003397.1/Lpas_G00000003406.1/Lpas_G00000003407.1/Lpas_G00000002740.1/Lpas_G00000010116.1/Lpas_G00000001950.1/Lpas_G00000000869.1/Lpas_G00000009098.1/Lpas_G00000006948.1/Lpas_G00000003428.1/Lpas_G00000003147.1/Lpas_G00000004949.1…
7	BP	GO:1901575	organic substance catabolic process	285	-0.4867450069526766	-2.4161943673788384	1e-10	6.44e-10	3.351578947368421e-10	1163	tags=33%, list=12%, signal=30%	Lpas_G00000001296.1/Lpas_G00000003416.1/Lpas_G00000003400.1/Lpas_G00000003403.1/Lpas_G00000003379.1/Lpas_G00000003382.1/Lpas_G00000008514.1/Lpas_G00000010274.1/Lpas_G00000003417.1/Lpas_G00000000881.1/Lpas_G00000000883.1/Lpas_G00000010254.1/Lpas_G00000009965.1/Lpas_G00000000569.1/Lpas_G00000006104.1/Lpas_G00000004893.1/Lpas_G00000006767.1/Lpas_G00000002325.1/Lpas_G00000007853.1/Lpas_G00000010126.1…
7	BP	GO:0006753	nucleoside phosphate metabolic process	190	-0.5073346736665965	-2.4005546581471724	1e-10	6.44e-10	3.351578947368421e-10	2362	tags=47%, list=23%, signal=37%	Lpas_G00000003401.1/Lpas_G00000003375.1/Lpas_G00000003376.1/Lpas_G00000003380.1/Lpas_G00000003385.1/Lpas_G00000003386.1/Lpas_G00000003395.1/Lpas_G00000003396.1/Lpas_G00000003397.1/Lpas_G00000003406.1/Lpas_G00000003407.1/Lpas_G00000002740.1/Lpas_G00000010116.1/Lpas_G00000001950.1/Lpas_G00000000869.1/Lpas_G00000009098.1/Lpas_G00000006948.1/Lpas_G00000003428.1/Lpas_G00000003147.1/Lpas_G00000004949.1…
7	BP	GO:0055086	nucleobase-containing small molecule metabolic process	205	-0.5025582886055013	-2.3996096286643196	1e-10	6.44e-10	3.351578947368421e-10	1792	tags=40%, list=18%, signal=33%	Lpas_G00000006948.1/Lpas_G00000007699.1/Lpas_G00000003428.1/Lpas_G00000003147.1/Lpas_G00000004949.1/Lpas_G00000008814.1/Lpas_G00000002038.1/Lpas_G00000005438.1/Lpas_G00000001221.1/Lpas_G00000001951.1/Lpas_G00000007290.1/Lpas_G00000006103.1/Lpas_G00000006986.1/Lpas_G00000005547.1/Lpas_G00000003480.1/Lpas_G00000000923.1/Lpas_G00000009096.1/Lpas_G00000003416.1/Lpas_G00000003400.1/Lpas_G00000003403.1…
7	BP	GO:0034470	ncRNA processing	144	0.4808842825609945	2.38388691699169	1e-10	6.44e-10	3.351578947368421e-10	2871	tags=67%, list=28%, signal=48%	Lpas_G00000010039.1/Lpas_G00000005427.1/Lpas_G00000001252.1/Lpas_G00000002974.1/Lpas_G00000010142.1/Lpas_G00000008768.1/Lpas_G00000010666.1/Lpas_G00000008829.1/Lpas_G00000002463.1/Lpas_G00000002001.1/Lpas_G00000000656.1/Lpas_G00000009168.1/Lpas_G00000001538.1/Lpas_G00000007707.1/Lpas_G00000000926.1/Lpas_G00000003070.1/Lpas_G00000004397.1/Lpas_G00000000813.1/Lpas_G00000009860.1/Lpas_G00000005352.1…
7	BP	GO:0016070	RNA metabolic process	421	0.42554114750518746	2.3768924921556946	1e-10	6.44e-10	3.351578947368421e-10	3097	tags=55%, list=31%, signal=40%	Lpas_G00000010039.1/Lpas_G00000005427.1/Lpas_G00000007485.1/Lpas_G00000002478.1/Lpas_G00000001250.1/Lpas_G00000002063.1/Lpas_G00000003076.1/Lpas_G00000008526.1/Lpas_G00000001252.1/Lpas_G00000002549.1/Lpas_G00000002974.1/Lpas_G00000010142.1/Lpas_G00000007319.1/Lpas_G00000002391.1/Lpas_G00000008768.1/Lpas_G00000008297.1/Lpas_G00000005452.1/Lpas_G00000000718.1/Lpas_G00000010666.1/Lpas_G00000009922.1…
7	BP	GO:1901565	organonitrogen compound catabolic process	191	-0.49826067451159134	-2.35788839468218	1e-10	6.44e-10	3.351578947368421e-10	1155	tags=34%, list=11%, signal=31%	Lpas_G00000003416.1/Lpas_G00000003400.1/Lpas_G00000003403.1/Lpas_G00000003379.1/Lpas_G00000003382.1/Lpas_G00000008514.1/Lpas_G00000003417.1/Lpas_G00000000881.1/Lpas_G00000000883.1/Lpas_G00000009965.1/Lpas_G00000000569.1/Lpas_G00000006104.1/Lpas_G00000004893.1/Lpas_G00000006767.1/Lpas_G00000002325.1/Lpas_G00000010126.1/Lpas_G00000003838.1/Lpas_G00000008556.1/Lpas_G00000000956.1/Lpas_G00000005785.1…
7	BP	GO:0019752	carboxylic acid metabolic process	270	-0.47505048807839056	-2.34849242729035	1e-10	6.44e-10	3.351578947368421e-10	1531	tags=36%, list=15%, signal=32%	Lpas_G00000002617.1/Lpas_G00000010267.1/Lpas_G00000003109.1/Lpas_G00000008037.1/Lpas_G00000002040.1/Lpas_G00000008044.1/Lpas_G00000002838.1/Lpas_G00000002834.1/Lpas_G00000007290.1/Lpas_G00000006103.1/Lpas_G00000008036.1/Lpas_G00000008038.1/Lpas_G00000008033.1/Lpas_G00000005724.1/Lpas_G00000003480.1/Lpas_G00000000165.1/Lpas_G00000001296.1/Lpas_G00000003416.1/Lpas_G00000006995.1/Lpas_G00000003400.1…
7	BP	GO:0043436	oxoacid metabolic process	271	-0.4738621976054954	-2.3406036944535273	1e-10	6.44e-10	3.351578947368421e-10	1730	tags=39%, list=17%, signal=33%	Lpas_G00000003428.1/Lpas_G00000002836.1/Lpas_G00000004949.1/Lpas_G00000002832.1/Lpas_G00000008050.1/Lpas_G00000008220.1/Lpas_G00000008224.1/Lpas_G00000002617.1/Lpas_G00000010267.1/Lpas_G00000003109.1/Lpas_G00000008037.1/Lpas_G00000002040.1/Lpas_G00000008044.1/Lpas_G00000002838.1/Lpas_G00000002834.1/Lpas_G00000007290.1/Lpas_G00000006103.1/Lpas_G00000008036.1/Lpas_G00000008038.1/Lpas_G00000008033.1…
7	BP	GO:0006082	organic acid metabolic process	272	-0.46967082999854987	-2.3209052205829686	1e-10	6.44e-10	3.351578947368421e-10	1730	tags=39%, list=17%, signal=33%	Lpas_G00000003428.1/Lpas_G00000002836.1/Lpas_G00000004949.1/Lpas_G00000002832.1/Lpas_G00000008050.1/Lpas_G00000008220.1/Lpas_G00000008224.1/Lpas_G00000002617.1/Lpas_G00000010267.1/Lpas_G00000003109.1/Lpas_G00000008037.1/Lpas_G00000002040.1/Lpas_G00000008044.1/Lpas_G00000002838.1/Lpas_G00000002834.1/Lpas_G00000007290.1/Lpas_G00000006103.1/Lpas_G00000008036.1/Lpas_G00000008038.1/Lpas_G00000008033.1…
7	BP	GO:0034660	ncRNA metabolic process	178	0.45541813928645614	2.309153900361242	1e-10	6.44e-10	3.351578947368421e-10	3083	tags=63%, list=31%, signal=44%	Lpas_G00000010039.1/Lpas_G00000005427.1/Lpas_G00000001252.1/Lpas_G00000002974.1/Lpas_G00000010142.1/Lpas_G00000007319.1/Lpas_G00000008768.1/Lpas_G00000010666.1/Lpas_G00000008829.1/Lpas_G00000002463.1/Lpas_G00000002001.1/Lpas_G00000002123.1/Lpas_G00000000656.1/Lpas_G00000009168.1/Lpas_G00000001538.1/Lpas_G00000009454.1/Lpas_G00000007707.1/Lpas_G00000000926.1/Lpas_G00000003070.1/Lpas_G00000004397.1…
7	BP	GO:0006396	RNA processing	263	0.42483019148596635	2.2767777731489947	1e-10	6.44e-10	3.351578947368421e-10	2881	tags=55%, list=29%, signal=40%	Lpas_G00000010039.1/Lpas_G00000005427.1/Lpas_G00000007485.1/Lpas_G00000001250.1/Lpas_G00000001252.1/Lpas_G00000002974.1/Lpas_G00000010142.1/Lpas_G00000002391.1/Lpas_G00000008768.1/Lpas_G00000010666.1/Lpas_G00000009985.1/Lpas_G00000008829.1/Lpas_G00000002463.1/Lpas_G00000002001.1/Lpas_G00000000656.1/Lpas_G00000009168.1/Lpas_G00000001538.1/Lpas_G00000006936.1/Lpas_G00000008353.1/Lpas_G00000007707.1…
7	BP	GO:0044281	small molecule metabolic process	485	-0.42685354871214454	-2.212921562266955	1e-10	6.44e-10	3.351578947368421e-10	1711	tags=33%, list=17%, signal=29%	Lpas_G00000002836.1/Lpas_G00000003147.1/Lpas_G00000000996.1/Lpas_G00000004949.1/Lpas_G00000002832.1/Lpas_G00000008814.1/Lpas_G00000008050.1/Lpas_G00000008220.1/Lpas_G00000002038.1/Lpas_G00000008224.1/Lpas_G00000004912.1/Lpas_G00000005438.1/Lpas_G00000002617.1/Lpas_G00000010267.1/Lpas_G00000003109.1/Lpas_G00000008037.1/Lpas_G00000001221.1/Lpas_G00000002040.1/Lpas_G00000008044.1/Lpas_G00000001951.1…
7	BP	GO:0009056	catabolic process	416	-0.42001206124566104	-2.154633559384846	1e-10	6.44e-10	3.351578947368421e-10	1163	tags=25%, list=12%, signal=23%	Lpas_G00000001296.1/Lpas_G00000003416.1/Lpas_G00000003400.1/Lpas_G00000003403.1/Lpas_G00000003379.1/Lpas_G00000003382.1/Lpas_G00000008514.1/Lpas_G00000010274.1/Lpas_G00000003417.1/Lpas_G00000000881.1/Lpas_G00000000883.1/Lpas_G00000010254.1/Lpas_G00000009965.1/Lpas_G00000000569.1/Lpas_G00000006104.1/Lpas_G00000004893.1/Lpas_G00000006767.1/Lpas_G00000002325.1/Lpas_G00000007853.1/Lpas_G00000002385.1…
7	BP	GO:0140694	non-membrane-bounded organelle assembly	41	-0.6181083491044453	-2.2291390060465748	6.446655673431679e-6	2.8204118571263596e-5	1.4678312116852451e-5	1456	tags=56%, list=14%, signal=48%	Lpas_G00000001730.1/Lpas_G00000001436.1/Lpas_G00000002646.1/Lpas_G00000001435.1/Lpas_G00000001434.1/Lpas_G00000003500.1/Lpas_G00000000307.1/Lpas_G00000000421.1/Lpas_G00000001836.1/Lpas_G00000000432.1/Lpas_G00000004724.1/Lpas_G00000006068.1/Lpas_G00000008554.1/Lpas_G00000001839.1/Lpas_G00000009487.1/Lpas_G00000002303.1/Lpas_G00000008553.1/Lpas_G00000009175.1/Lpas_G00000009790.1/Lpas_G00000009791.1…
7	BP	GO:0006913	nucleocytoplasmic transport	40	0.5560436296099373	2.1192330236997168	3.233986715303032e-5	1.3016796529094704e-4	6.774351119424247e-5	2231	tags=52%, list=22%, signal=41%	Lpas_G00000001372.1/Lpas_G00000001011.1/Lpas_G00000000694.1/Lpas_G00000007141.1/Lpas_G00000006153.1/Lpas_G00000003481.1/Lpas_G00000009966.1/Lpas_G00000000926.1/Lpas_G00000000717.1/Lpas_G00000001989.1/Lpas_G00000009854.1/Lpas_G00000009570.1/Lpas_G00000010242.1/Lpas_G00000010172.1/Lpas_G00000000211.1/Lpas_G00000005596.1/Lpas_G00000007879.1/Lpas_G00000009609.1/Lpas_G00000008323.1/Lpas_G00000000792.1…
7	BP	GO:0051169	nuclear transport	40	0.5560436296099373	2.1192330236997168	3.233986715303032e-5	1.3016796529094704e-4	6.774351119424247e-5	2231	tags=52%, list=22%, signal=41%	Lpas_G00000001372.1/Lpas_G00000001011.1/Lpas_G00000000694.1/Lpas_G00000007141.1/Lpas_G00000006153.1/Lpas_G00000003481.1/Lpas_G00000009966.1/Lpas_G00000000926.1/Lpas_G00000000717.1/Lpas_G00000001989.1/Lpas_G00000009854.1/Lpas_G00000009570.1/Lpas_G00000010242.1/Lpas_G00000010172.1/Lpas_G00000000211.1/Lpas_G00000005596.1/Lpas_G00000007879.1/Lpas_G00000009609.1/Lpas_G00000008323.1/Lpas_G00000000792.1…
7	BP	GO:0008643	carbohydrate transport	23	-0.6592216032367604	-2.091887103357901	6.248136247453617e-5	2.2862498541818918e-4	1.1898364720031292e-4	1441	tags=39%, list=14%, signal=34%	Lpas_G00000001410.1/Lpas_G00000001411.1/Lpas_G00000000289.1/Lpas_G00000001412.1/Lpas_G00000000288.1/Lpas_G00000008793.1/Lpas_G00000000290.1/Lpas_G00000008792.1/Lpas_G00000000291.1
7	BP	GO:0034219	carbohydrate transmembrane transport	23	-0.6592216032367604	-2.091887103357901	6.248136247453617e-5	2.2862498541818918e-4	1.1898364720031292e-4	1441	tags=39%, list=14%, signal=34%	Lpas_G00000001410.1/Lpas_G00000001411.1/Lpas_G00000000289.1/Lpas_G00000001412.1/Lpas_G00000000288.1/Lpas_G00000008793.1/Lpas_G00000000290.1/Lpas_G00000008792.1/Lpas_G00000000291.1
7	BP	GO:0170039	proteinogenic amino acid metabolic process	77	0.4119147289691468	1.8356023546380311	2.7788663416077297e-4	9.130560836711111e-4	4.751831595960801e-4	2242	tags=42%, list=22%, signal=33%	Lpas_G00000008927.1/Lpas_G00000003816.1/Lpas_G00000004368.1/Lpas_G00000010023.1/Lpas_G00000005429.1/Lpas_G00000005205.1/Lpas_G00000005201.1/Lpas_G00000009634.1/Lpas_G00000000442.1/Lpas_G00000001935.1/Lpas_G00000007676.1/Lpas_G00000004014.1/Lpas_G00000004372.1/Lpas_G00000001887.1/Lpas_G00000009378.1/Lpas_G00000004557.1/Lpas_G00000000174.1/Lpas_G00000000272.1/Lpas_G00000010058.1/Lpas_G00000000352.1…
7	BP	GO:0006979	response to oxidative stress	34	-0.5649699335331475	-1.9632983103911594	4.236832738985399e-4	0.001332285294876268	6.933632525148803e-4	2112	tags=62%, list=21%, signal=49%	Lpas_G00000008651.1/Lpas_G00000009491.1/Lpas_G00000009496.1/Lpas_G00000009498.1/Lpas_G00000009499.1/Lpas_G00000009500.1/Lpas_G00000009497.1/Lpas_G00000009501.1/Lpas_G00000002031.1/Lpas_G00000005520.1/Lpas_G00000005519.1/Lpas_G00000009495.1/Lpas_G00000008737.1/Lpas_G00000009493.1/Lpas_G00000009494.1/Lpas_G00000000341.1/Lpas_G00000008132.1/Lpas_G00000000343.1/Lpas_G00000005099.1/Lpas_G00000006667.1…
7	BP	GO:0170033	L-amino acid metabolic process	78	0.4039991100918635	1.8018532160425467	6.729131899435796e-4	0.002067538617956418	0.0010760122523003001	2242	tags=41%, list=22%, signal=32%	Lpas_G00000008927.1/Lpas_G00000003816.1/Lpas_G00000004368.1/Lpas_G00000010023.1/Lpas_G00000005429.1/Lpas_G00000005205.1/Lpas_G00000005201.1/Lpas_G00000009634.1/Lpas_G00000000442.1/Lpas_G00000001935.1/Lpas_G00000007676.1/Lpas_G00000004014.1/Lpas_G00000004372.1/Lpas_G00000001887.1/Lpas_G00000009378.1/Lpas_G00000004557.1/Lpas_G00000000174.1/Lpas_G00000000272.1/Lpas_G00000010058.1/Lpas_G00000000352.1…
7	BP	GO:0170034	L-amino acid biosynthetic process	53	0.44182795100171945	1.8119529018431324	9.001481231287256e-4	0.002713929734526682	0.0014124145594529185	3358	tags=64%, list=33%, signal=43%	Lpas_G00000008927.1/Lpas_G00000003816.1/Lpas_G00000004368.1/Lpas_G00000010023.1/Lpas_G00000009634.1/Lpas_G00000000442.1/Lpas_G00000007676.1/Lpas_G00000004014.1/Lpas_G00000004372.1/Lpas_G00000001887.1/Lpas_G00000004557.1/Lpas_G00000000272.1/Lpas_G00000010058.1/Lpas_G00000000352.1/Lpas_G00000000793.1/Lpas_G00000002313.1/Lpas_G00000003974.1/Lpas_G00000004533.1/Lpas_G00000002468.1/Lpas_G00000003447.1…
7	BP	GO:0170038	proteinogenic amino acid biosynthetic process	53	0.44182795100171945	1.8119529018431324	9.001481231287256e-4	0.002713929734526682	0.0014124145594529185	3358	tags=64%, list=33%, signal=43%	Lpas_G00000008927.1/Lpas_G00000003816.1/Lpas_G00000004368.1/Lpas_G00000010023.1/Lpas_G00000009634.1/Lpas_G00000000442.1/Lpas_G00000007676.1/Lpas_G00000004014.1/Lpas_G00000004372.1/Lpas_G00000001887.1/Lpas_G00000004557.1/Lpas_G00000000272.1/Lpas_G00000010058.1/Lpas_G00000000352.1/Lpas_G00000000793.1/Lpas_G00000002313.1/Lpas_G00000003974.1/Lpas_G00000004533.1/Lpas_G00000002468.1/Lpas_G00000003447.1…
12	MF	GO:0005198	structural molecule activity	246	-0.8729514889183546	-3.8921774083915883	1e-10	6.652892561983471e-10	3.558068725532841e-10	556	tags=74%, list=6%, signal=71%	Lpas_G00000007228.1/Lpas_G00000008307.1/Lpas_G00000005374.1/Lpas_G00000010378.1/Lpas_G00000005373.1/Lpas_G00000002312.1/Lpas_G00000008952.1/Lpas_G00000005672.1/Lpas_G00000005372.1/Lpas_G00000007346.1/Lpas_G00000002311.1/Lpas_G00000006262.1/Lpas_G00000003120.1/Lpas_G00000002799.1/Lpas_G00000006183.1/Lpas_G00000003506.1/Lpas_G00000006263.1/Lpas_G00000000803.1/Lpas_G00000001652.1/Lpas_G00000001436.1…
12	MF	GO:0003735	structural constituent of ribosome	179	-0.9077874492383617	-3.8784411082075096	1e-10	6.652892561983471e-10	3.558068725532841e-10	525	tags=81%, list=5%, signal=78%	Lpas_G00000005374.1/Lpas_G00000005373.1/Lpas_G00000002312.1/Lpas_G00000005672.1/Lpas_G00000005372.1/Lpas_G00000002311.1/Lpas_G00000006262.1/Lpas_G00000003120.1/Lpas_G00000002799.1/Lpas_G00000006183.1/Lpas_G00000003506.1/Lpas_G00000006263.1/Lpas_G00000000803.1/Lpas_G00000001652.1/Lpas_G00000001436.1/Lpas_G00000001618.1/Lpas_G00000001432.1/Lpas_G00000001433.1/Lpas_G00000006261.1/Lpas_G00000002646.1…
12	MF	GO:0004180	carboxypeptidase activity	43	0.9025140787614495	3.413025934534384	1e-10	6.652892561983471e-10	3.558068725532841e-10	431	tags=67%, list=4%, signal=65%	Lpas_G00000008927.1/Lpas_G00000007871.1/Lpas_G00000003974.1/Lpas_G00000004533.1/Lpas_G00000007868.1/Lpas_G00000007869.1/Lpas_G00000007870.1/Lpas_G00000008531.1/Lpas_G00000008533.1/Lpas_G00000007867.1/Lpas_G00000004368.1/Lpas_G00000006212.1/Lpas_G00000003816.1/Lpas_G00000006211.1/Lpas_G00000006209.1/Lpas_G00000006208.1/Lpas_G00000004372.1/Lpas_G00000006210.1/Lpas_G00000004014.1/Lpas_G00000004557.1…
12	MF	GO:0008238	exopeptidase activity	61	0.832179226894412	3.398476036046476	1e-10	6.652892561983471e-10	3.558068725532841e-10	492	tags=57%, list=5%, signal=55%	Lpas_G00000008927.1/Lpas_G00000007871.1/Lpas_G00000003974.1/Lpas_G00000004533.1/Lpas_G00000007868.1/Lpas_G00000007869.1/Lpas_G00000007870.1/Lpas_G00000008531.1/Lpas_G00000008533.1/Lpas_G00000007867.1/Lpas_G00000004368.1/Lpas_G00000006212.1/Lpas_G00000003816.1/Lpas_G00000006211.1/Lpas_G00000004943.1/Lpas_G00000006209.1/Lpas_G00000006208.1/Lpas_G00000004372.1/Lpas_G00000006210.1/Lpas_G00000004942.1…
12	MF	GO:0019843	rRNA binding	36	-0.885666450014471	-2.921046720226285	1e-10	6.652892561983471e-10	3.558068725532841e-10	373	tags=58%, list=4%, signal=56%	Lpas_G00000002799.1/Lpas_G00000001436.1/Lpas_G00000009972.1/Lpas_G00000001434.1/Lpas_G00000004876.1/Lpas_G00000006924.1/Lpas_G00000001435.1/Lpas_G00000001388.1/Lpas_G00000009790.1/Lpas_G00000010113.1/Lpas_G00000009791.1/Lpas_G00000001066.1/Lpas_G00000000886.1/Lpas_G00000007360.1/Lpas_G00000010112.1/Lpas_G00000001209.1/Lpas_G00000003476.1/Lpas_G00000001210.1/Lpas_G00000005738.1/Lpas_G00000010309.1…
12	MF	GO:0008237	metallopeptidase activity	89	0.6533426370245139	2.874927759786086	1e-10	6.652892561983471e-10	3.558068725532841e-10	1290	tags=43%, list=13%, signal=38%	Lpas_G00000008531.1/Lpas_G00000008533.1/Lpas_G00000008532.1/Lpas_G00000009675.1/Lpas_G00000009680.1/Lpas_G00000008530.1/Lpas_G00000009681.1/Lpas_G00000009672.1/Lpas_G00000009674.1/Lpas_G00000009678.1/Lpas_G00000009671.1/Lpas_G00000009673.1/Lpas_G00000004943.1/Lpas_G00000009679.1/Lpas_G00000004942.1/Lpas_G00000009677.1/Lpas_G00000009676.1/Lpas_G00000006385.1/Lpas_G00000008179.1/Lpas_G00000004938.1…
12	MF	GO:0000287	magnesium ion binding	45	-0.8345403923877777	-2.8747197646526823	1e-10	6.652892561983471e-10	3.558068725532841e-10	142	tags=40%, list=1%, signal=40%	Lpas_G00000007975.1/Lpas_G00000007978.1/Lpas_G00000007976.1/Lpas_G00000007977.1/Lpas_G00000007979.1/Lpas_G00000005256.1/Lpas_G00000005255.1/Lpas_G00000005250.1/Lpas_G00000005254.1/Lpas_G00000005245.1/Lpas_G00000005251.1/Lpas_G00000005246.1/Lpas_G00000005247.1/Lpas_G00000005244.1/Lpas_G00000005248.1/Lpas_G00000005252.1/Lpas_G00000005253.1/Lpas_G00000005249.1
12	MF	GO:0046982	protein heterodimerization activity	28	-0.8985706315390983	-2.816201379727809	1e-10	6.652892561983471e-10	3.558068725532841e-10	768	tags=82%, list=8%, signal=76%	Lpas_G00000008527.1/Lpas_G00000008953.1/Lpas_G00000007228.1/Lpas_G00000008307.1/Lpas_G00000010378.1/Lpas_G00000008952.1/Lpas_G00000007346.1/Lpas_G00000005514.1/Lpas_G00000007348.1/Lpas_G00000006189.1/Lpas_G00000009595.1/Lpas_G00000009596.1/Lpas_G00000001020.1/Lpas_G00000001511.1/Lpas_G00000009593.1/Lpas_G00000009607.1/Lpas_G00000002762.1/Lpas_G00000001697.1/Lpas_G00000006382.1/Lpas_G00000008799.1…
12	MF	GO:0030527	structural constituent of chromatin	29	-0.893797315096987	-2.815324538348254	1e-10	6.652892561983471e-10	3.558068725532841e-10	768	tags=83%, list=8%, signal=77%	Lpas_G00000008527.1/Lpas_G00000008953.1/Lpas_G00000007228.1/Lpas_G00000008307.1/Lpas_G00000010378.1/Lpas_G00000008952.1/Lpas_G00000007346.1/Lpas_G00000007348.1/Lpas_G00000006189.1/Lpas_G00000009595.1/Lpas_G00000009596.1/Lpas_G00000001020.1/Lpas_G00000001511.1/Lpas_G00000009593.1/Lpas_G00000005003.1/Lpas_G00000009607.1/Lpas_G00000002762.1/Lpas_G00000005008.1/Lpas_G00000001697.1/Lpas_G00000006382.1…
12	MF	GO:0004222	metalloendopeptidase activity	45	0.7249693712765137	2.7948506486017073	1e-10	6.652892561983471e-10	3.558068725532841e-10	253	tags=40%, list=3%, signal=39%	Lpas_G00000008531.1/Lpas_G00000008533.1/Lpas_G00000008532.1/Lpas_G00000009675.1/Lpas_G00000009680.1/Lpas_G00000008530.1/Lpas_G00000009681.1/Lpas_G00000009672.1/Lpas_G00000009674.1/Lpas_G00000009678.1/Lpas_G00000009671.1/Lpas_G00000009673.1/Lpas_G00000009679.1/Lpas_G00000009677.1/Lpas_G00000009676.1/Lpas_G00000008562.1/Lpas_G00000008561.1/Lpas_G00000008560.1
12	MF	GO:0019213	deacetylase activity	30	0.8021347108779551	2.7920159073032376	1e-10	6.652892561983471e-10	3.558068725532841e-10	374	tags=60%, list=4%, signal=58%	Lpas_G00000008927.1/Lpas_G00000003974.1/Lpas_G00000004533.1/Lpas_G00000004368.1/Lpas_G00000006212.1/Lpas_G00000003816.1/Lpas_G00000006211.1/Lpas_G00000010023.1/Lpas_G00000006209.1/Lpas_G00000006208.1/Lpas_G00000004372.1/Lpas_G00000006210.1/Lpas_G00000004014.1/Lpas_G00000004557.1/Lpas_G00000000352.1/Lpas_G00000003854.1/Lpas_G00000004410.1/Lpas_G00000010022.1
12	MF	GO:1901681	sulfur compound binding	26	-0.8975048720547036	-2.778506606430848	1e-10	6.652892561983471e-10	3.558068725532841e-10	417	tags=58%, list=4%, signal=55%	Lpas_G00000008226.1/Lpas_G00000005243.1/Lpas_G00000005256.1/Lpas_G00000005255.1/Lpas_G00000005250.1/Lpas_G00000005254.1/Lpas_G00000005245.1/Lpas_G00000005251.1/Lpas_G00000005246.1/Lpas_G00000005247.1/Lpas_G00000005244.1/Lpas_G00000005248.1/Lpas_G00000005252.1/Lpas_G00000005253.1/Lpas_G00000005249.1
12	MF	GO:0016830	carbon-carbon lyase activity	49	-0.7779978519559682	-2.7577987753966555	1e-10	6.652892561983471e-10	3.558068725532841e-10	1331	tags=61%, list=13%, signal=53%	Lpas_G00000005817.1/Lpas_G00000005813.1/Lpas_G00000005814.1/Lpas_G00000005818.1/Lpas_G00000010253.1/Lpas_G00000005815.1/Lpas_G00000005812.1/Lpas_G00000000881.1/Lpas_G00000005819.1/Lpas_G00000005816.1/Lpas_G00000000883.1/Lpas_G00000010254.1/Lpas_G00000000885.1/Lpas_G00000005811.1/Lpas_G00000005243.1/Lpas_G00000010329.1/Lpas_G00000010330.1/Lpas_G00000005256.1/Lpas_G00000005255.1/Lpas_G00000005250.1…
12	MF	GO:0046983	protein dimerization activity	35	-0.837479999091835	-2.7442842290965572	1e-10	6.652892561983471e-10	3.558068725532841e-10	1039	tags=74%, list=10%, signal=67%	Lpas_G00000002825.1/Lpas_G00000001883.1/Lpas_G00000008527.1/Lpas_G00000008953.1/Lpas_G00000007228.1/Lpas_G00000008307.1/Lpas_G00000010378.1/Lpas_G00000008952.1/Lpas_G00000007346.1/Lpas_G00000005514.1/Lpas_G00000003127.1/Lpas_G00000007348.1/Lpas_G00000006189.1/Lpas_G00000009595.1/Lpas_G00000009596.1/Lpas_G00000001020.1/Lpas_G00000001511.1/Lpas_G00000009593.1/Lpas_G00000009607.1/Lpas_G00000002762.1…
12	MF	GO:0030976	thiamine pyrophosphate binding	17	-0.9629112516676501	-2.712569787439862	1e-10	6.652892561983471e-10	3.558068725532841e-10	14	tags=82%, list=0%, signal=82%	Lpas_G00000005243.1/Lpas_G00000005256.1/Lpas_G00000005255.1/Lpas_G00000005250.1/Lpas_G00000005254.1/Lpas_G00000005245.1/Lpas_G00000005251.1/Lpas_G00000005246.1/Lpas_G00000005247.1/Lpas_G00000005244.1/Lpas_G00000005248.1/Lpas_G00000005252.1/Lpas_G00000005253.1/Lpas_G00000005249.1
12	MF	GO:0050997	quaternary ammonium group binding	17	-0.9629112516676501	-2.712569787439862	1e-10	6.652892561983471e-10	3.558068725532841e-10	14	tags=82%, list=0%, signal=82%	Lpas_G00000005243.1/Lpas_G00000005256.1/Lpas_G00000005255.1/Lpas_G00000005250.1/Lpas_G00000005254.1/Lpas_G00000005245.1/Lpas_G00000005251.1/Lpas_G00000005246.1/Lpas_G00000005247.1/Lpas_G00000005244.1/Lpas_G00000005248.1/Lpas_G00000005252.1/Lpas_G00000005253.1/Lpas_G00000005249.1
12	MF	GO:0016810	hydrolase activity, acting on carbon-nitrogen (but not peptide) bonds	74	0.6343427587742664	2.7056782483100115	1e-10	6.652892561983471e-10	3.558068725532841e-10	450	tags=39%, list=4%, signal=38%	Lpas_G00000008927.1/Lpas_G00000003974.1/Lpas_G00000004533.1/Lpas_G00000004368.1/Lpas_G00000006212.1/Lpas_G00000003816.1/Lpas_G00000006211.1/Lpas_G00000010023.1/Lpas_G00000006209.1/Lpas_G00000006208.1/Lpas_G00000004372.1/Lpas_G00000006210.1/Lpas_G00000004014.1/Lpas_G00000004557.1/Lpas_G00000000352.1/Lpas_G00000010138.1/Lpas_G00000003854.1/Lpas_G00000004410.1/Lpas_G00000010425.1/Lpas_G00000000010.1…
12	MF	GO:0016811	hydrolase activity, acting on carbon-nitrogen (but not peptide) bonds, in linear amides	50	0.6880983151387068	2.698464053271363	1e-10	6.652892561983471e-10	3.558068725532841e-10	406	tags=48%, list=4%, signal=46%	Lpas_G00000008927.1/Lpas_G00000003974.1/Lpas_G00000004533.1/Lpas_G00000004368.1/Lpas_G00000006212.1/Lpas_G00000003816.1/Lpas_G00000006211.1/Lpas_G00000010023.1/Lpas_G00000006209.1/Lpas_G00000006208.1/Lpas_G00000004372.1/Lpas_G00000006210.1/Lpas_G00000004014.1/Lpas_G00000004557.1/Lpas_G00000000352.1/Lpas_G00000003854.1/Lpas_G00000004410.1/Lpas_G00000010425.1/Lpas_G00000001935.1/Lpas_G00000010422.1…
12	MF	GO:0008233	peptidase activity	214	0.5426417534614868	2.6973389048073435	1e-10	6.652892561983471e-10	3.558068725532841e-10	1302	tags=38%, list=13%, signal=34%	Lpas_G00000008927.1/Lpas_G00000007871.1/Lpas_G00000003974.1/Lpas_G00000004533.1/Lpas_G00000007868.1/Lpas_G00000007869.1/Lpas_G00000007870.1/Lpas_G00000008531.1/Lpas_G00000008533.1/Lpas_G00000007867.1/Lpas_G00000004368.1/Lpas_G00000008532.1/Lpas_G00000009675.1/Lpas_G00000009680.1/Lpas_G00000008530.1/Lpas_G00000006212.1/Lpas_G00000009681.1/Lpas_G00000003816.1/Lpas_G00000009672.1/Lpas_G00000009674.1…
12	MF	GO:0016831	carboxy-lyase activity	36	-0.7937279605598978	-2.617821253032115	1e-10	6.652892561983471e-10	3.558068725532841e-10	1331	tags=64%, list=13%, signal=56%	Lpas_G00000005817.1/Lpas_G00000005813.1/Lpas_G00000005814.1/Lpas_G00000005818.1/Lpas_G00000005815.1/Lpas_G00000005812.1/Lpas_G00000005819.1/Lpas_G00000005816.1/Lpas_G00000005811.1/Lpas_G00000005243.1/Lpas_G00000005256.1/Lpas_G00000005255.1/Lpas_G00000005250.1/Lpas_G00000005254.1/Lpas_G00000005245.1/Lpas_G00000005251.1/Lpas_G00000005246.1/Lpas_G00000005247.1/Lpas_G00000005244.1/Lpas_G00000005248.1…
12	MF	GO:0016829	lyase activity	97	-0.6351060008518686	-2.5078981344931277	1e-10	6.652892561983471e-10	3.558068725532841e-10	1331	tags=38%, list=13%, signal=33%	Lpas_G00000005817.1/Lpas_G00000005813.1/Lpas_G00000005814.1/Lpas_G00000005818.1/Lpas_G00000010253.1/Lpas_G00000005815.1/Lpas_G00000005812.1/Lpas_G00000000881.1/Lpas_G00000005819.1/Lpas_G00000005816.1/Lpas_G00000000883.1/Lpas_G00000001951.1/Lpas_G00000010254.1/Lpas_G00000000885.1/Lpas_G00000005811.1/Lpas_G00000009706.1/Lpas_G00000005243.1/Lpas_G00000010329.1/Lpas_G00000010330.1/Lpas_G00000007975.1…
12	MF	GO:0003723	RNA binding	360	-0.5067259117267104	-2.32759100527629	1e-10	6.652892561983471e-10	3.558068725532841e-10	730	tags=20%, list=7%, signal=19%	Lpas_G00000000836.1/Lpas_G00000008006.1/Lpas_G00000008762.1/Lpas_G00000003449.1/Lpas_G00000006583.1/Lpas_G00000003170.1/Lpas_G00000005672.1/Lpas_G00000003036.1/Lpas_G00000002799.1/Lpas_G00000005637.1/Lpas_G00000005638.1/Lpas_G00000003506.1/Lpas_G00000006584.1/Lpas_G00000001436.1/Lpas_G00000008802.1/Lpas_G00000005484.1/Lpas_G00000001433.1/Lpas_G00000002763.1/Lpas_G00000009356.1/Lpas_G00000002693.1…
12	MF	GO:0140657	ATP-dependent activity	416	0.3249581177008653	1.7352957299049903	2.7453370659922912e-9	1.5673732894494995e-8	8.382552146254925e-9	3214	tags=46%, list=32%, signal=33%	Lpas_G00000010258.1/Lpas_G00000000390.1/Lpas_G00000001788.1/Lpas_G00000003702.1/Lpas_G00000001787.1/Lpas_G00000001789.1/Lpas_G00000007682.1/Lpas_G00000003190.1/Lpas_G00000001786.1/Lpas_G00000004253.1/Lpas_G00000008801.1/Lpas_G00000002460.1/Lpas_G00000006781.1/Lpas_G00000007161.1/Lpas_G00000003507.1/Lpas_G00000004235.1/Lpas_G00000001827.1/Lpas_G00000002418.1/Lpas_G00000006831.1/Lpas_G00000009930.1…
12	MF	GO:0140640	catalytic activity, acting on a nucleic acid	331	0.3130289307055683	1.6137399098397094	3.618181843584141e-6	1.6549070364120645e-5	8.8506960169014e-6	3098	tags=44%, list=31%, signal=32%	Lpas_G00000001250.1/Lpas_G00000003190.1/Lpas_G00000010039.1/Lpas_G00000008801.1/Lpas_G00000006781.1/Lpas_G00000008351.1/Lpas_G00000006831.1/Lpas_G00000009930.1/Lpas_G00000008526.1/Lpas_G00000002123.1/Lpas_G00000001022.1/Lpas_G00000000799.1/Lpas_G00000005315.1/Lpas_G00000006100.1/Lpas_G00000002464.1/Lpas_G00000000679.1/Lpas_G00000001136.1/Lpas_G00000005546.1/Lpas_G00000004101.1/Lpas_G00000009903.1…
12	MF	GO:0016887	ATP hydrolysis activity	204	0.3462054310668267	1.712035089423301	7.412649901074563e-6	3.278672071629134e-5	1.753483984696065e-5	3214	tags=47%, list=32%, signal=33%	Lpas_G00000000390.1/Lpas_G00000001788.1/Lpas_G00000003702.1/Lpas_G00000001787.1/Lpas_G00000001789.1/Lpas_G00000007682.1/Lpas_G00000001786.1/Lpas_G00000004253.1/Lpas_G00000006781.1/Lpas_G00000004235.1/Lpas_G00000006831.1/Lpas_G00000009930.1/Lpas_G00000007681.1/Lpas_G00000004234.1/Lpas_G00000004756.1/Lpas_G00000001238.1/Lpas_G00000005546.1/Lpas_G00000005606.1/Lpas_G00000007683.1/Lpas_G00000002578.1…
12	MF	GO:0016758	hexosyltransferase activity	40	0.5701117701359664	2.142762503704887	3.241538183526999e-5	1.304719118869617e-4	6.977837458223908e-5	1969	tags=42%, list=19%, signal=34%	Lpas_G00000001533.1/Lpas_G00000003266.1/Lpas_G00000001530.1/Lpas_G00000001532.1/Lpas_G00000000826.1/Lpas_G00000001531.1/Lpas_G00000005976.1/Lpas_G00000000787.1/Lpas_G00000002231.1/Lpas_G00000006041.1/Lpas_G00000006033.1/Lpas_G00000006005.1/Lpas_G00000006034.1/Lpas_G00000006036.1/Lpas_G00000006038.1/Lpas_G00000000461.1/Lpas_G00000001042.1
12	MF	GO:0008483	transaminase activity	21	0.686229477887794	2.1749502869141133	4.564501621266854e-5	1.8100609877437523e-4	9.680483085808367e-5	756	tags=43%, list=7%, signal=40%	Lpas_G00000000736.1/Lpas_G00000000738.1/Lpas_G00000004797.1/Lpas_G00000000754.1/Lpas_G00000001315.1/Lpas_G00000000755.1/Lpas_G00000001567.1/Lpas_G00000001568.1/Lpas_G00000000739.1
12	MF	GO:0016769	transferase activity, transferring nitrogenous groups	21	0.686229477887794	2.1749502869141133	4.564501621266854e-5	1.8100609877437523e-4	9.680483085808367e-5	756	tags=43%, list=7%, signal=40%	Lpas_G00000000736.1/Lpas_G00000000738.1/Lpas_G00000004797.1/Lpas_G00000000754.1/Lpas_G00000001315.1/Lpas_G00000000755.1/Lpas_G00000001567.1/Lpas_G00000001568.1/Lpas_G00000000739.1
12	MF	GO:0019707	protein-cysteine S-acyltransferase activity	16	0.669867851752103	1.941137539575154	8.649200226661097e-4	0.002773946686239913	0.0014835491267370055	1929	tags=75%, list=19%, signal=61%	Lpas_G00000004639.1/Lpas_G00000002726.1/Lpas_G00000001346.1/Lpas_G00000002522.1/Lpas_G00000001736.1/Lpas_G00000007418.1/Lpas_G00000002727.1/Lpas_G00000007505.1/Lpas_G00000009047.1/Lpas_G00000010171.1/Lpas_G00000008122.1/Lpas_G00000007506.1
12	MF	GO:0043022	ribosome binding	19	-0.6537460398622191	-1.8835658803657895	0.0017180026990277727	0.005160418554915511	0.0027598707930179076	908	tags=47%, list=9%, signal=43%	Lpas_G00000000999.1/Lpas_G00000001001.1/Lpas_G00000001002.1/Lpas_G00000001000.1/Lpas_G00000006583.1/Lpas_G00000002428.1/Lpas_G00000002429.1/Lpas_G00000006584.1/Lpas_G00000006279.1
12	CC	GO:0022626	cytosolic ribosome	86	-0.9511262211476731	-3.7095530057769612	1e-10	6.652892561983471e-10	3.558068725532841e-10	456	tags=97%, list=5%, signal=93%	Lpas_G00000005672.1/Lpas_G00000003120.1/Lpas_G00000006183.1/Lpas_G00000003506.1/Lpas_G00000001652.1/Lpas_G00000001436.1/Lpas_G00000001432.1/Lpas_G00000001433.1/Lpas_G00000002646.1/Lpas_G00000009507.1/Lpas_G00000002763.1/Lpas_G00000001651.1/Lpas_G00000009356.1/Lpas_G00000006677.1/Lpas_G00000003515.1/Lpas_G00000002386.1/Lpas_G00000002693.1/Lpas_G00000001496.1/Lpas_G00000001499.1/Lpas_G00000005674.1…
12	CC	GO:0005840	ribosome	295	-0.8048706230377122	-3.6449707242083424	1e-10	6.652892561983471e-10	3.558068725532841e-10	525	tags=52%, list=5%, signal=51%	Lpas_G00000005374.1/Lpas_G00000003054.1/Lpas_G00000005373.1/Lpas_G00000000584.1/Lpas_G00000002312.1/Lpas_G00000005672.1/Lpas_G00000005372.1/Lpas_G00000002311.1/Lpas_G00000002428.1/Lpas_G00000002429.1/Lpas_G00000006262.1/Lpas_G00000003120.1/Lpas_G00000004985.1/Lpas_G00000002799.1/Lpas_G00000006183.1/Lpas_G00000003506.1/Lpas_G00000006263.1/Lpas_G00000004984.1/Lpas_G00000000803.1/Lpas_G00000001652.1…
12	CC	GO:0044391	ribosomal subunit	137	-0.8571026391212597	-3.550858395588936	1e-10	6.652892561983471e-10	3.558068725532841e-10	491	tags=64%, list=5%, signal=61%	Lpas_G00000003054.1/Lpas_G00000000584.1/Lpas_G00000005672.1/Lpas_G00000003120.1/Lpas_G00000006183.1/Lpas_G00000003506.1/Lpas_G00000001652.1/Lpas_G00000001436.1/Lpas_G00000001432.1/Lpas_G00000001433.1/Lpas_G00000002646.1/Lpas_G00000009507.1/Lpas_G00000002763.1/Lpas_G00000001651.1/Lpas_G00000009356.1/Lpas_G00000006677.1/Lpas_G00000003515.1/Lpas_G00000002693.1/Lpas_G00000005674.1/Lpas_G00000009765.1…
12	CC	GO:1990904	ribonucleoprotein complex	359	-0.7450743729881355	-3.42198075568648	1e-10	6.652892561983471e-10	3.558068725532841e-10	525	tags=42%, list=5%, signal=41%	Lpas_G00000005374.1/Lpas_G00000003054.1/Lpas_G00000005373.1/Lpas_G00000000584.1/Lpas_G00000002312.1/Lpas_G00000005672.1/Lpas_G00000005372.1/Lpas_G00000002311.1/Lpas_G00000002428.1/Lpas_G00000002429.1/Lpas_G00000006262.1/Lpas_G00000003120.1/Lpas_G00000004985.1/Lpas_G00000002799.1/Lpas_G00000006183.1/Lpas_G00000003506.1/Lpas_G00000006263.1/Lpas_G00000004984.1/Lpas_G00000000803.1/Lpas_G00000001652.1…
12	CC	GO:0005829	cytosol	247	-0.7261849926264281	-3.2375609332484556	1e-10	6.652892561983471e-10	3.558068725532841e-10	1144	tags=59%, list=11%, signal=53%	Lpas_G00000005812.1/Lpas_G00000006304.1/Lpas_G00000003347.1/Lpas_G00000003400.1/Lpas_G00000003403.1/Lpas_G00000003379.1/Lpas_G00000003382.1/Lpas_G00000009568.1/Lpas_G00000005819.1/Lpas_G00000005816.1/Lpas_G00000000816.1/Lpas_G00000005438.1/Lpas_G00000005111.1/Lpas_G00000003416.1/Lpas_G00000003428.1/Lpas_G00000008686.1/Lpas_G00000000999.1/Lpas_G00000001001.1/Lpas_G00000001002.1/Lpas_G00000001000.1…
12	CC	GO:0015934	large ribosomal subunit	81	-0.8407780163858184	-3.235623470924427	1e-10	6.652892561983471e-10	3.558068725532841e-10	491	tags=62%, list=5%, signal=59%	Lpas_G00000003054.1/Lpas_G00000000584.1/Lpas_G00000003506.1/Lpas_G00000001436.1/Lpas_G00000001432.1/Lpas_G00000001433.1/Lpas_G00000009507.1/Lpas_G00000009356.1/Lpas_G00000006677.1/Lpas_G00000003515.1/Lpas_G00000005674.1/Lpas_G00000001434.1/Lpas_G00000006108.1/Lpas_G00000004876.1/Lpas_G00000002120.1/Lpas_G00000001952.1/Lpas_G00000006924.1/Lpas_G00000001435.1/Lpas_G00000001388.1/Lpas_G00000006109.1…
12	CC	GO:0015935	small ribosomal subunit	56	-0.8744851506880671	-3.165143938125586	1e-10	6.652892561983471e-10	3.558068725532841e-10	456	tags=66%, list=5%, signal=63%	Lpas_G00000005672.1/Lpas_G00000003120.1/Lpas_G00000006183.1/Lpas_G00000001652.1/Lpas_G00000002646.1/Lpas_G00000002763.1/Lpas_G00000001651.1/Lpas_G00000002693.1/Lpas_G00000009765.1/Lpas_G00000000919.1/Lpas_G00000009972.1/Lpas_G00000009482.1/Lpas_G00000000421.1/Lpas_G00000004745.1/Lpas_G00000003500.1/Lpas_G00000006980.1/Lpas_G00000009790.1/Lpas_G00000000432.1/Lpas_G00000006068.1/Lpas_G00000007362.1…
12	CC	GO:0022625	cytosolic large ribosomal subunit	38	-0.9485878243008332	-3.161746729609117	1e-10	6.652892561983471e-10	3.558068725532841e-10	324	tags=95%, list=3%, signal=92%	Lpas_G00000001436.1/Lpas_G00000001432.1/Lpas_G00000009507.1/Lpas_G00000003515.1/Lpas_G00000001434.1/Lpas_G00000006108.1/Lpas_G00000004876.1/Lpas_G00000001952.1/Lpas_G00000006924.1/Lpas_G00000001435.1/Lpas_G00000001388.1/Lpas_G00000006109.1/Lpas_G00000010326.1/Lpas_G00000000575.1/Lpas_G00000009506.1/Lpas_G00000007761.1/Lpas_G00000010328.1/Lpas_G00000005288.1/Lpas_G00000000169.1/Lpas_G00000003514.1…
12	CC	GO:0022627	cytosolic small ribosomal subunit	23	-0.9634811948000397	-2.9301513482446713	1e-10	6.652892561983471e-10	3.558068725532841e-10	392	tags=100%, list=4%, signal=96%	Lpas_G00000006183.1/Lpas_G00000001652.1/Lpas_G00000002646.1/Lpas_G00000001651.1/Lpas_G00000002693.1/Lpas_G00000009765.1/Lpas_G00000000421.1/Lpas_G00000003500.1/Lpas_G00000006980.1/Lpas_G00000000432.1/Lpas_G00000006068.1/Lpas_G00000007362.1/Lpas_G00000008554.1/Lpas_G00000006523.1/Lpas_G00000002303.1/Lpas_G00000007361.1/Lpas_G00000008553.1/Lpas_G00000002071.1/Lpas_G00000006981.1/Lpas_G00000003459.1…
12	CC	GO:0000786	nucleosome	28	-0.9021268523474497	-2.827346896391248	1e-10	6.652892561983471e-10	3.558068725532841e-10	768	tags=86%, list=8%, signal=79%	Lpas_G00000008527.1/Lpas_G00000008953.1/Lpas_G00000007228.1/Lpas_G00000008307.1/Lpas_G00000010378.1/Lpas_G00000008952.1/Lpas_G00000007346.1/Lpas_G00000007348.1/Lpas_G00000006189.1/Lpas_G00000009595.1/Lpas_G00000009596.1/Lpas_G00000001020.1/Lpas_G00000001511.1/Lpas_G00000009593.1/Lpas_G00000005003.1/Lpas_G00000009607.1/Lpas_G00000002762.1/Lpas_G00000005008.1/Lpas_G00000001697.1/Lpas_G00000006382.1…
12	CC	GO:0000785	chromatin	41	-0.7704159145583114	-2.600596379105121	1e-10	6.652892561983471e-10	3.558068725532841e-10	768	tags=59%, list=8%, signal=54%	Lpas_G00000008527.1/Lpas_G00000008953.1/Lpas_G00000007228.1/Lpas_G00000008307.1/Lpas_G00000010378.1/Lpas_G00000008952.1/Lpas_G00000007346.1/Lpas_G00000007348.1/Lpas_G00000006189.1/Lpas_G00000009595.1/Lpas_G00000009596.1/Lpas_G00000001020.1/Lpas_G00000001511.1/Lpas_G00000009593.1/Lpas_G00000005003.1/Lpas_G00000009607.1/Lpas_G00000002762.1/Lpas_G00000005008.1/Lpas_G00000001697.1/Lpas_G00000006382.1…
12	CC	GO:0009331	glycerol-3-phosphate dehydrogenase complex	16	-0.9387261771079259	-2.591079726395685	1e-10	6.652892561983471e-10	3.558068725532841e-10	448	tags=88%, list=4%, signal=84%	Lpas_G00000009648.1/Lpas_G00000009649.1/Lpas_G00000009651.1/Lpas_G00000009652.1/Lpas_G00000009653.1/Lpas_G00000009650.1/Lpas_G00000009656.1/Lpas_G00000009657.1/Lpas_G00000009658.1/Lpas_G00000009654.1/Lpas_G00000009655.1/Lpas_G00000009659.1/Lpas_G00000009647.1/Lpas_G00000009646.1
12	CC	GO:0012505	endomembrane system	277	0.36726973845594624	1.8610899398046397	1.0159194622368348e-8	5.679271993754528e-8	3.0373615501086657e-8	2939	tags=40%, list=29%, signal=29%	Lpas_G00000003063.1/Lpas_G00000007677.1/Lpas_G00000007142.1/Lpas_G00000002852.1/Lpas_G00000002462.1/Lpas_G00000004720.1/Lpas_G00000004967.1/Lpas_G00000001536.1/Lpas_G00000003188.1/Lpas_G00000003266.1/Lpas_G00000007164.1/Lpas_G00000006920.1/Lpas_G00000002187.1/Lpas_G00000007794.1/Lpas_G00000001311.1/Lpas_G00000005601.1/Lpas_G00000008698.1/Lpas_G00000007277.1/Lpas_G00000009468.1/Lpas_G00000000276.1…
12	BP	GO:0006412	translation	336	-0.7543286605883226	-3.456293593335089	1e-10	6.652892561983471e-10	3.558068725532841e-10	908	tags=48%, list=9%, signal=45%	Lpas_G00000000999.1/Lpas_G00000001001.1/Lpas_G00000001002.1/Lpas_G00000006807.1/Lpas_G00000001000.1/Lpas_G00000007318.1/Lpas_G00000001953.1/Lpas_G00000000836.1/Lpas_G00000008006.1/Lpas_G00000006418.1/Lpas_G00000009770.1/Lpas_G00000006583.1/Lpas_G00000009772.1/Lpas_G00000005374.1/Lpas_G00000005373.1/Lpas_G00000002312.1/Lpas_G00000009007.1/Lpas_G00000005672.1/Lpas_G00000005372.1/Lpas_G00000002311.1…
12	BP	GO:0043043	peptide biosynthetic process	339	-0.7489632062713858	-3.4379942531101326	1e-10	6.652892561983471e-10	3.558068725532841e-10	908	tags=47%, list=9%, signal=45%	Lpas_G00000000999.1/Lpas_G00000001001.1/Lpas_G00000001002.1/Lpas_G00000006807.1/Lpas_G00000001000.1/Lpas_G00000007318.1/Lpas_G00000001953.1/Lpas_G00000000836.1/Lpas_G00000008006.1/Lpas_G00000006418.1/Lpas_G00000009770.1/Lpas_G00000006583.1/Lpas_G00000009772.1/Lpas_G00000005374.1/Lpas_G00000005373.1/Lpas_G00000002312.1/Lpas_G00000009007.1/Lpas_G00000005672.1/Lpas_G00000005372.1/Lpas_G00000002311.1…
12	BP	GO:0006518	peptide metabolic process	348	-0.7410793413291208	-3.403356584294441	1e-10	6.652892561983471e-10	3.558068725532841e-10	908	tags=46%, list=9%, signal=44%	Lpas_G00000000999.1/Lpas_G00000001001.1/Lpas_G00000001002.1/Lpas_G00000006807.1/Lpas_G00000001000.1/Lpas_G00000007318.1/Lpas_G00000001953.1/Lpas_G00000000836.1/Lpas_G00000008006.1/Lpas_G00000006418.1/Lpas_G00000009770.1/Lpas_G00000006583.1/Lpas_G00000009772.1/Lpas_G00000005374.1/Lpas_G00000005373.1/Lpas_G00000002312.1/Lpas_G00000009007.1/Lpas_G00000005672.1/Lpas_G00000005372.1/Lpas_G00000002311.1…
12	BP	GO:0043604	amide biosynthetic process	356	-0.73742874234679745	-3.382629033010116	1e-10	6.652892561983471e-10	3.558068725532841e-10	908	tags=46%, list=9%, signal=43%	Lpas_G00000000999.1/Lpas_G00000001001.1/Lpas_G00000001002.1/Lpas_G00000006807.1/Lpas_G00000001000.1/Lpas_G00000007318.1/Lpas_G00000005279.1/Lpas_G00000001953.1/Lpas_G00000000836.1/Lpas_G00000008006.1/Lpas_G00000006418.1/Lpas_G00000009770.1/Lpas_G00000006583.1/Lpas_G00000009772.1/Lpas_G00000005374.1/Lpas_G00000005373.1/Lpas_G00000002312.1/Lpas_G00000009007.1/Lpas_G00000005672.1/Lpas_G00000005372.1…
12	BP	GO:0043603	amide metabolic process	376	-0.7196638711603346	-3.3214924052285775	1e-10	6.652892561983471e-10	3.558068725532841e-10	908	tags=43%, list=9%, signal=41%	Lpas_G00000000999.1/Lpas_G00000001001.1/Lpas_G00000001002.1/Lpas_G00000006807.1/Lpas_G00000001000.1/Lpas_G00000007318.1/Lpas_G00000005279.1/Lpas_G00000001953.1/Lpas_G00000000836.1/Lpas_G00000008006.1/Lpas_G00000006418.1/Lpas_G00000009770.1/Lpas_G00000006583.1/Lpas_G00000009772.1/Lpas_G00000005374.1/Lpas_G00000005373.1/Lpas_G00000002312.1/Lpas_G00000009007.1/Lpas_G00000005672.1/Lpas_G00000005372.1…
12	BP	GO:0009064	glutamine family amino acid metabolic process	37	0.8170550563688947	3.018188254749152	1e-10	6.652892561983471e-10	3.558068725532841e-10	1150	tags=68%, list=11%, signal=60%	Lpas_G00000008927.1/Lpas_G00000003974.1/Lpas_G00000004533.1/Lpas_G00000004368.1/Lpas_G00000006212.1/Lpas_G00000003816.1/Lpas_G00000006211.1/Lpas_G00000010023.1/Lpas_G00000006209.1/Lpas_G00000006208.1/Lpas_G00000004372.1/Lpas_G00000006210.1/Lpas_G00000004014.1/Lpas_G00000004557.1/Lpas_G00000000352.1/Lpas_G00000007676.1/Lpas_G00000003854.1/Lpas_G00000004410.1/Lpas_G00000001935.1/Lpas_G00000010022.1…
12	BP	GO:1901136	carbohydrate derivative catabolic process	84	-0.7535094311924824	-2.929397460523832	1e-10	6.652892561983471e-10	3.558068725532841e-10	1259	tags=69%, list=12%, signal=61%	Lpas_G00000002325.1/Lpas_G00000010253.1/Lpas_G00000003400.1/Lpas_G00000003403.1/Lpas_G00000003379.1/Lpas_G00000003382.1/Lpas_G00000000881.1/Lpas_G00000000883.1/Lpas_G00000003416.1/Lpas_G00000003428.1/Lpas_G00000010451.1/Lpas_G00000003480.1/Lpas_G00000010254.1/Lpas_G00000000885.1/Lpas_G00000006767.1/Lpas_G00000003417.1/Lpas_G00000006766.1/Lpas_G00000009591.1/Lpas_G00000003420.1/Lpas_G00000003421.1…
12	BP	GO:0006525	arginine metabolic process	28	0.8511758383587222	2.9095002196388524	1e-10	6.652892561983471e-10	3.558068725532841e-10	450	tags=71%, list=4%, signal=68%	Lpas_G00000008927.1/Lpas_G00000003974.1/Lpas_G00000004533.1/Lpas_G00000004368.1/Lpas_G00000006212.1/Lpas_G00000003816.1/Lpas_G00000006211.1/Lpas_G00000010023.1/Lpas_G00000006209.1/Lpas_G00000006208.1/Lpas_G00000004372.1/Lpas_G00000006210.1/Lpas_G00000004014.1/Lpas_G00000004557.1/Lpas_G00000000352.1/Lpas_G00000007676.1/Lpas_G00000003854.1/Lpas_G00000004410.1/Lpas_G00000010022.1/Lpas_G00000010680.1
12	BP	GO:0042255	ribosome assembly	32	-0.8966417635898425	-2.9059351665597157	1e-10	6.652892561983471e-10	3.558068725532841e-10	324	tags=66%, list=3%, signal=64%	Lpas_G00000001436.1/Lpas_G00000002646.1/Lpas_G00000001434.1/Lpas_G00000000421.1/Lpas_G00000003500.1/Lpas_G00000001435.1/Lpas_G00000009790.1/Lpas_G00000000432.1/Lpas_G00000006068.1/Lpas_G00000001836.1/Lpas_G00000008554.1/Lpas_G00000002303.1/Lpas_G00000009175.1/Lpas_G00000008553.1/Lpas_G00000004724.1/Lpas_G00000009791.1/Lpas_G00000001839.1/Lpas_G00000009487.1/Lpas_G00000009198.1/Lpas_G00000010309.1…
12	BP	GO:0009084	glutamine family amino acid biosynthetic process	28	0.8409205570810713	2.8744454850174863	1e-10	6.652892561983471e-10	3.558068725532841e-10	1150	tags=82%, list=11%, signal=73%	Lpas_G00000008927.1/Lpas_G00000003974.1/Lpas_G00000004533.1/Lpas_G00000004368.1/Lpas_G00000006212.1/Lpas_G00000003816.1/Lpas_G00000006211.1/Lpas_G00000010023.1/Lpas_G00000006209.1/Lpas_G00000006208.1/Lpas_G00000004372.1/Lpas_G00000006210.1/Lpas_G00000004014.1/Lpas_G00000004557.1/Lpas_G00000000352.1/Lpas_G00000007676.1/Lpas_G00000003854.1/Lpas_G00000004410.1/Lpas_G00000010022.1/Lpas_G00000010058.1…
12	BP	GO:0046434	organophosphate catabolic process	85	-0.7374127924265504	-2.8729801060309663	1e-10	6.652892561983471e-10	3.558068725532841e-10	1107	tags=65%, list=11%, signal=58%	Lpas_G00000003400.1/Lpas_G00000003403.1/Lpas_G00000003379.1/Lpas_G00000003382.1/Lpas_G00000000881.1/Lpas_G00000000883.1/Lpas_G00000003416.1/Lpas_G00000003428.1/Lpas_G00000010451.1/Lpas_G00000003480.1/Lpas_G00000010254.1/Lpas_G00000000885.1/Lpas_G00000006767.1/Lpas_G00000003417.1/Lpas_G00000006766.1/Lpas_G00000003420.1/Lpas_G00000003421.1/Lpas_G00000003419.1/Lpas_G00000009648.1/Lpas_G00000009649.1…
12	BP	GO:0042254	ribosome biogenesis	152	-0.680499770326272	-2.8569274843928305	1e-10	6.652892561983471e-10	3.558068725532841e-10	555	tags=27%, list=5%, signal=26%	Lpas_G00000001253.1/Lpas_G00000005327.1/Lpas_G00000004985.1/Lpas_G00000004984.1/Lpas_G00000001436.1/Lpas_G00000002646.1/Lpas_G00000008643.1/Lpas_G00000001715.1/Lpas_G00000009972.1/Lpas_G00000008642.1/Lpas_G00000001434.1/Lpas_G00000001711.1/Lpas_G00000000421.1/Lpas_G00000003500.1/Lpas_G00000001435.1/Lpas_G00000006980.1/Lpas_G00000009790.1/Lpas_G00000000432.1/Lpas_G00000006068.1/Lpas_G00000001456.1…
12	BP	GO:0022618	protein-RNA complex assembly	53	-0.7937468740312292	-2.848731375888149	1e-10	6.652892561983471e-10	3.558068725532841e-10	324	tags=43%, list=3%, signal=42%	Lpas_G00000001436.1/Lpas_G00000002646.1/Lpas_G00000001434.1/Lpas_G00000000421.1/Lpas_G00000003500.1/Lpas_G00000001952.1/Lpas_G00000001435.1/Lpas_G00000009790.1/Lpas_G00000000432.1/Lpas_G00000006068.1/Lpas_G00000001836.1/Lpas_G00000008554.1/Lpas_G00000002303.1/Lpas_G00000000169.1/Lpas_G00000009175.1/Lpas_G00000008553.1/Lpas_G00000004724.1/Lpas_G00000009791.1/Lpas_G00000001839.1/Lpas_G00000009487.1…
12	BP	GO:0071826	protein-RNA complex organization	53	-0.7937468740312292	-2.848731375888149	1e-10	6.652892561983471e-10	3.558068725532841e-10	324	tags=43%, list=3%, signal=42%	Lpas_G00000001436.1/Lpas_G00000002646.1/Lpas_G00000001434.1/Lpas_G00000000421.1/Lpas_G00000003500.1/Lpas_G00000001952.1/Lpas_G00000001435.1/Lpas_G00000009790.1/Lpas_G00000000432.1/Lpas_G00000006068.1/Lpas_G00000001836.1/Lpas_G00000008554.1/Lpas_G00000002303.1/Lpas_G00000000169.1/Lpas_G00000009175.1/Lpas_G00000008553.1/Lpas_G00000004724.1/Lpas_G00000009791.1/Lpas_G00000001839.1/Lpas_G00000009487.1…
12	BP	GO:0006072	glycerol-3-phosphate metabolic process	24	-0.926937366419781	-2.843154900229646	1e-10	6.652892561983471e-10	3.558068725532841e-10	635	tags=92%, list=6%, signal=86%	Lpas_G00000001288.1/Lpas_G00000001285.1/Lpas_G00000001284.1/Lpas_G00000001286.1/Lpas_G00000001287.1/Lpas_G00000001281.1/Lpas_G00000001282.1/Lpas_G00000001283.1/Lpas_G00000009648.1/Lpas_G00000009649.1/Lpas_G00000009651.1/Lpas_G00000009652.1/Lpas_G00000009653.1/Lpas_G00000009650.1/Lpas_G00000009656.1/Lpas_G00000009657.1/Lpas_G00000009658.1/Lpas_G00000009654.1/Lpas_G00000009655.1/Lpas_G00000009659.1…
12	BP	GO:0052646	alditol phosphate metabolic process	24	-0.926937366419781	-2.843154900229646	1e-10	6.652892561983471e-10	3.558068725532841e-10	635	tags=92%, list=6%, signal=86%	Lpas_G00000001288.1/Lpas_G00000001285.1/Lpas_G00000001284.1/Lpas_G00000001286.1/Lpas_G00000001287.1/Lpas_G00000001281.1/Lpas_G00000001282.1/Lpas_G00000001283.1/Lpas_G00000009648.1/Lpas_G00000009649.1/Lpas_G00000009651.1/Lpas_G00000009652.1/Lpas_G00000009653.1/Lpas_G00000009650.1/Lpas_G00000009656.1/Lpas_G00000009657.1/Lpas_G00000009658.1/Lpas_G00000009654.1/Lpas_G00000009655.1/Lpas_G00000009659.1…
12	BP	GO:0006526	arginine biosynthetic process	24	0.8654271665015661	2.8367126745807467	1e-10	6.652892561983471e-10	3.558068725532841e-10	374	tags=79%, list=4%, signal=76%	Lpas_G00000008927.1/Lpas_G00000003974.1/Lpas_G00000004533.1/Lpas_G00000004368.1/Lpas_G00000006212.1/Lpas_G00000003816.1/Lpas_G00000006211.1/Lpas_G00000010023.1/Lpas_G00000006209.1/Lpas_G00000006208.1/Lpas_G00000004372.1/Lpas_G00000006210.1/Lpas_G00000004014.1/Lpas_G00000004557.1/Lpas_G00000000352.1/Lpas_G00000007676.1/Lpas_G00000003854.1/Lpas_G00000004410.1/Lpas_G00000010022.1
12	BP	GO:0140694	non-membrane-bounded organelle assembly	41	-0.8387894361200374	-2.831396300602112	1e-10	6.652892561983471e-10	3.558068725532841e-10	324	tags=51%, list=3%, signal=50%	Lpas_G00000001436.1/Lpas_G00000002646.1/Lpas_G00000001434.1/Lpas_G00000000421.1/Lpas_G00000003500.1/Lpas_G00000001435.1/Lpas_G00000009790.1/Lpas_G00000000432.1/Lpas_G00000006068.1/Lpas_G00000001836.1/Lpas_G00000008554.1/Lpas_G00000002303.1/Lpas_G00000009175.1/Lpas_G00000008553.1/Lpas_G00000004724.1/Lpas_G00000009791.1/Lpas_G00000001839.1/Lpas_G00000009487.1/Lpas_G00000009198.1/Lpas_G00000010309.1…
12	BP	GO:0005975	carbohydrate metabolic process	161	-0.6650159892276207	-2.8128260092976816	1e-10	6.652892561983471e-10	3.558068725532841e-10	1635	tags=62%, list=16%, signal=53%	Lpas_G00000005877.1/Lpas_G00000000239.1/Lpas_G00000008814.1/Lpas_G00000001222.1/Lpas_G00000000533.1/Lpas_G00000001403.1/Lpas_G00000001404.1/Lpas_G00000000797.1/Lpas_G00000001405.1/Lpas_G00000005817.1/Lpas_G00000005813.1/Lpas_G00000001406.1/Lpas_G00000005814.1/Lpas_G00000002325.1/Lpas_G00000005818.1/Lpas_G00000010253.1/Lpas_G00000001407.1/Lpas_G00000005815.1/Lpas_G00000005146.1/Lpas_G00000001408.1…
12	BP	GO:0042274	ribosomal small subunit biogenesis	40	-0.8325104847645532	-2.8070611822948575	1e-10	6.652892561983471e-10	3.558068725532841e-10	293	tags=45%, list=3%, signal=44%	Lpas_G00000002646.1/Lpas_G00000008643.1/Lpas_G00000009972.1/Lpas_G00000008642.1/Lpas_G00000000421.1/Lpas_G00000003500.1/Lpas_G00000006980.1/Lpas_G00000009790.1/Lpas_G00000000432.1/Lpas_G00000006068.1/Lpas_G00000001836.1/Lpas_G00000008554.1/Lpas_G00000002303.1/Lpas_G00000008553.1/Lpas_G00000009791.1/Lpas_G00000006981.1/Lpas_G00000000886.1/Lpas_G00000001839.1
12	BP	GO:0002181	cytoplasmic translation	37	-0.8439485607221752	-2.8066431916225287	1e-10	6.652892561983471e-10	3.558068725532841e-10	350	tags=59%, list=3%, signal=58%	Lpas_G00000003506.1/Lpas_G00000001432.1/Lpas_G00000001433.1/Lpas_G00000009507.1/Lpas_G00000006677.1/Lpas_G00000003515.1/Lpas_G00000005674.1/Lpas_G00000000498.1/Lpas_G00000000421.1/Lpas_G00000000432.1/Lpas_G00000001456.1/Lpas_G00000009506.1/Lpas_G00000003514.1/Lpas_G00000006906.1/Lpas_G00000000625.1/Lpas_G00000004724.1/Lpas_G00000007360.1/Lpas_G00000000905.1/Lpas_G00000009487.1/Lpas_G00000000902.1…
12	BP	GO:0016052	carbohydrate catabolic process	79	-0.7272514346287807	-2.7907010383710986	1e-10	6.652892561983471e-10	3.558068725532841e-10	1208	tags=67%, list=12%, signal=60%	Lpas_G00000010253.1/Lpas_G00000005146.1/Lpas_G00000003400.1/Lpas_G00000003403.1/Lpas_G00000003379.1/Lpas_G00000003382.1/Lpas_G00000000881.1/Lpas_G00000000883.1/Lpas_G00000003416.1/Lpas_G00000003428.1/Lpas_G00000010451.1/Lpas_G00000003480.1/Lpas_G00000010254.1/Lpas_G00000000885.1/Lpas_G00000006767.1/Lpas_G00000003417.1/Lpas_G00000001288.1/Lpas_G00000001285.1/Lpas_G00000006766.1/Lpas_G00000001284.1…
12	BP	GO:0170039	proteinogenic amino acid metabolic process	77	0.6465104440870697	2.787829767549115	1e-10	6.652892561983471e-10	3.558068725532841e-10	1230	tags=43%, list=12%, signal=38%	Lpas_G00000008927.1/Lpas_G00000003974.1/Lpas_G00000004533.1/Lpas_G00000005429.1/Lpas_G00000004368.1/Lpas_G00000006212.1/Lpas_G00000003816.1/Lpas_G00000006211.1/Lpas_G00000010023.1/Lpas_G00000006209.1/Lpas_G00000006208.1/Lpas_G00000004372.1/Lpas_G00000006210.1/Lpas_G00000004014.1/Lpas_G00000004557.1/Lpas_G00000000352.1/Lpas_G00000007676.1/Lpas_G00000003854.1/Lpas_G00000004410.1/Lpas_G00000001935.1…
12	BP	GO:0022613	ribonucleoprotein complex biogenesis	173	-0.6488428415739655	-2.769722115993121	1e-10	6.652892561983471e-10	3.558068725532841e-10	555	tags=25%, list=5%, signal=24%	Lpas_G00000001253.1/Lpas_G00000005327.1/Lpas_G00000004985.1/Lpas_G00000004984.1/Lpas_G00000001436.1/Lpas_G00000002646.1/Lpas_G00000008643.1/Lpas_G00000001715.1/Lpas_G00000009972.1/Lpas_G00000008642.1/Lpas_G00000001434.1/Lpas_G00000001711.1/Lpas_G00000000421.1/Lpas_G00000003500.1/Lpas_G00000001952.1/Lpas_G00000001435.1/Lpas_G00000006980.1/Lpas_G00000009790.1/Lpas_G00000000432.1/Lpas_G00000006068.1…
12	BP	GO:0170033	L-amino acid metabolic process	78	0.641855092223922	2.7689167395312957	1e-10	6.652892561983471e-10	3.558068725532841e-10	1230	tags=42%, list=12%, signal=37%	Lpas_G00000008927.1/Lpas_G00000003974.1/Lpas_G00000004533.1/Lpas_G00000005429.1/Lpas_G00000004368.1/Lpas_G00000006212.1/Lpas_G00000003816.1/Lpas_G00000006211.1/Lpas_G00000010023.1/Lpas_G00000006209.1/Lpas_G00000006208.1/Lpas_G00000004372.1/Lpas_G00000006210.1/Lpas_G00000004014.1/Lpas_G00000004557.1/Lpas_G00000000352.1/Lpas_G00000007676.1/Lpas_G00000003854.1/Lpas_G00000004410.1/Lpas_G00000001935.1…
12	BP	GO:1901605	alpha-amino acid metabolic process	88	0.6293266931672028	2.7687993727447218	1e-10	6.652892561983471e-10	3.558068725532841e-10	1392	tags=43%, list=14%, signal=38%	Lpas_G00000008927.1/Lpas_G00000003974.1/Lpas_G00000004533.1/Lpas_G00000005429.1/Lpas_G00000004368.1/Lpas_G00000006212.1/Lpas_G00000003816.1/Lpas_G00000000736.1/Lpas_G00000006211.1/Lpas_G00000010023.1/Lpas_G00000006209.1/Lpas_G00000006208.1/Lpas_G00000004372.1/Lpas_G00000006210.1/Lpas_G00000004014.1/Lpas_G00000004557.1/Lpas_G00000000352.1/Lpas_G00000007676.1/Lpas_G00000003854.1/Lpas_G00000004410.1…
12	BP	GO:0006096	glycolytic process	61	-0.748940083226593	-2.7546192765947937	1e-10	6.652892561983471e-10	3.558068725532841e-10	1107	tags=66%, list=11%, signal=59%	Lpas_G00000003400.1/Lpas_G00000003403.1/Lpas_G00000003379.1/Lpas_G00000003382.1/Lpas_G00000000881.1/Lpas_G00000000883.1/Lpas_G00000003416.1/Lpas_G00000003428.1/Lpas_G00000010451.1/Lpas_G00000003480.1/Lpas_G00000000885.1/Lpas_G00000006767.1/Lpas_G00000003417.1/Lpas_G00000006766.1/Lpas_G00000003420.1/Lpas_G00000003421.1/Lpas_G00000003419.1/Lpas_G00000008515.1/Lpas_G00000008516.1/Lpas_G00000006765.1…
12	BP	GO:0007155	cell adhesion	21	0.8589732994384032	2.7224482250682223	1e-10	6.652892561983471e-10	3.558068725532841e-10	81	tags=52%, list=1%, signal=52%	Lpas_G00000009675.1/Lpas_G00000009680.1/Lpas_G00000009681.1/Lpas_G00000009672.1/Lpas_G00000009674.1/Lpas_G00000009678.1/Lpas_G00000009671.1/Lpas_G00000009673.1/Lpas_G00000009679.1/Lpas_G00000009677.1/Lpas_G00000009676.1
12	BP	GO:0009134	nucleoside diphosphate catabolic process	62	-0.7321899695050287	-2.7101909004651326	1e-10	6.652892561983471e-10	3.558068725532841e-10	1107	tags=65%, list=11%, signal=58%	Lpas_G00000003400.1/Lpas_G00000003403.1/Lpas_G00000003379.1/Lpas_G00000003382.1/Lpas_G00000000881.1/Lpas_G00000000883.1/Lpas_G00000003416.1/Lpas_G00000003428.1/Lpas_G00000010451.1/Lpas_G00000003480.1/Lpas_G00000000885.1/Lpas_G00000006767.1/Lpas_G00000003417.1/Lpas_G00000006766.1/Lpas_G00000003420.1/Lpas_G00000003421.1/Lpas_G00000003419.1/Lpas_G00000008515.1/Lpas_G00000008516.1/Lpas_G00000006765.1…
12	BP	GO:0009137	purine nucleoside diphosphate catabolic process	62	-0.7321899695050287	-2.7101909004651326	1e-10	6.652892561983471e-10	3.558068725532841e-10	1107	tags=65%, list=11%, signal=58%	Lpas_G00000003400.1/Lpas_G00000003403.1/Lpas_G00000003379.1/Lpas_G00000003382.1/Lpas_G00000000881.1/Lpas_G00000000883.1/Lpas_G00000003416.1/Lpas_G00000003428.1/Lpas_G00000010451.1/Lpas_G00000003480.1/Lpas_G00000000885.1/Lpas_G00000006767.1/Lpas_G00000003417.1/Lpas_G00000006766.1/Lpas_G00000003420.1/Lpas_G00000003421.1/Lpas_G00000003419.1/Lpas_G00000008515.1/Lpas_G00000008516.1/Lpas_G00000006765.1…
12	BP	GO:0009181	purine ribonucleoside diphosphate catabolic process	62	-0.7321899695050287	-2.7101909004651326	1e-10	6.652892561983471e-10	3.558068725532841e-10	1107	tags=65%, list=11%, signal=58%	Lpas_G00000003400.1/Lpas_G00000003403.1/Lpas_G00000003379.1/Lpas_G00000003382.1/Lpas_G00000000881.1/Lpas_G00000000883.1/Lpas_G00000003416.1/Lpas_G00000003428.1/Lpas_G00000010451.1/Lpas_G00000003480.1/Lpas_G00000000885.1/Lpas_G00000006767.1/Lpas_G00000003417.1/Lpas_G00000006766.1/Lpas_G00000003420.1/Lpas_G00000003421.1/Lpas_G00000003419.1/Lpas_G00000008515.1/Lpas_G00000008516.1/Lpas_G00000006765.1…
12	BP	GO:0009191	ribonucleoside diphosphate catabolic process	62	-0.7321899695050287	-2.7101909004651326	1e-10	6.652892561983471e-10	3.558068725532841e-10	1107	tags=65%, list=11%, signal=58%	Lpas_G00000003400.1/Lpas_G00000003403.1/Lpas_G00000003379.1/Lpas_G00000003382.1/Lpas_G00000000881.1/Lpas_G00000000883.1/Lpas_G00000003416.1/Lpas_G00000003428.1/Lpas_G00000010451.1/Lpas_G00000003480.1/Lpas_G00000000885.1/Lpas_G00000006767.1/Lpas_G00000003417.1/Lpas_G00000006766.1/Lpas_G00000003420.1/Lpas_G00000003421.1/Lpas_G00000003419.1/Lpas_G00000008515.1/Lpas_G00000008516.1/Lpas_G00000006765.1…
12	BP	GO:0019364	pyridine nucleotide catabolic process	62	-0.7321899695050287	-2.7101909004651326	1e-10	6.652892561983471e-10	3.558068725532841e-10	1107	tags=65%, list=11%, signal=58%	Lpas_G00000003400.1/Lpas_G00000003403.1/Lpas_G00000003379.1/Lpas_G00000003382.1/Lpas_G00000000881.1/Lpas_G00000000883.1/Lpas_G00000003416.1/Lpas_G00000003428.1/Lpas_G00000010451.1/Lpas_G00000003480.1/Lpas_G00000000885.1/Lpas_G00000006767.1/Lpas_G00000003417.1/Lpas_G00000006766.1/Lpas_G00000003420.1/Lpas_G00000003421.1/Lpas_G00000003419.1/Lpas_G00000008515.1/Lpas_G00000008516.1/Lpas_G00000006765.1…
12	BP	GO:0046031	ADP metabolic process	62	-0.7321899695050287	-2.7101909004651326	1e-10	6.652892561983471e-10	3.558068725532841e-10	1107	tags=65%, list=11%, signal=58%	Lpas_G00000003400.1/Lpas_G00000003403.1/Lpas_G00000003379.1/Lpas_G00000003382.1/Lpas_G00000000881.1/Lpas_G00000000883.1/Lpas_G00000003416.1/Lpas_G00000003428.1/Lpas_G00000010451.1/Lpas_G00000003480.1/Lpas_G00000000885.1/Lpas_G00000006767.1/Lpas_G00000003417.1/Lpas_G00000006766.1/Lpas_G00000003420.1/Lpas_G00000003421.1/Lpas_G00000003419.1/Lpas_G00000008515.1/Lpas_G00000008516.1/Lpas_G00000006765.1…
12	BP	GO:0046032	ADP catabolic process	62	-0.7321899695050287	-2.7101909004651326	1e-10	6.652892561983471e-10	3.558068725532841e-10	1107	tags=65%, list=11%, signal=58%	Lpas_G00000003400.1/Lpas_G00000003403.1/Lpas_G00000003379.1/Lpas_G00000003382.1/Lpas_G00000000881.1/Lpas_G00000000883.1/Lpas_G00000003416.1/Lpas_G00000003428.1/Lpas_G00000010451.1/Lpas_G00000003480.1/Lpas_G00000000885.1/Lpas_G00000006767.1/Lpas_G00000003417.1/Lpas_G00000006766.1/Lpas_G00000003420.1/Lpas_G00000003421.1/Lpas_G00000003419.1/Lpas_G00000008515.1/Lpas_G00000008516.1/Lpas_G00000006765.1…
12	BP	GO:0072526	pyridine-containing compound catabolic process	62	-0.7321899695050287	-2.7101909004651326	1e-10	6.652892561983471e-10	3.558068725532841e-10	1107	tags=65%, list=11%, signal=58%	Lpas_G00000003400.1/Lpas_G00000003403.1/Lpas_G00000003379.1/Lpas_G00000003382.1/Lpas_G00000000881.1/Lpas_G00000000883.1/Lpas_G00000003416.1/Lpas_G00000003428.1/Lpas_G00000010451.1/Lpas_G00000003480.1/Lpas_G00000000885.1/Lpas_G00000006767.1/Lpas_G00000003417.1/Lpas_G00000006766.1/Lpas_G00000003420.1/Lpas_G00000003421.1/Lpas_G00000003419.1/Lpas_G00000008515.1/Lpas_G00000008516.1/Lpas_G00000006765.1…
12	BP	GO:0065008	regulation of biological quality	61	-0.7357473735084437	-2.706096179335038	1e-10	6.652892561983471e-10	3.558068725532841e-10	128	tags=23%, list=1%, signal=23%	Lpas_G00000008246.1/Lpas_G00000005256.1/Lpas_G00000005255.1/Lpas_G00000005250.1/Lpas_G00000005254.1/Lpas_G00000005245.1/Lpas_G00000005251.1/Lpas_G00000005246.1/Lpas_G00000005247.1/Lpas_G00000005244.1/Lpas_G00000005248.1/Lpas_G00000005252.1/Lpas_G00000005253.1/Lpas_G00000005249.1
12	BP	GO:0009154	purine ribonucleotide catabolic process	63	-0.7286246791677025	-2.703257267087171	1e-10	6.652892561983471e-10	3.558068725532841e-10	1107	tags=63%, list=11%, signal=57%	Lpas_G00000003400.1/Lpas_G00000003403.1/Lpas_G00000003379.1/Lpas_G00000003382.1/Lpas_G00000000881.1/Lpas_G00000000883.1/Lpas_G00000003416.1/Lpas_G00000003428.1/Lpas_G00000010451.1/Lpas_G00000003480.1/Lpas_G00000000885.1/Lpas_G00000006767.1/Lpas_G00000003417.1/Lpas_G00000006766.1/Lpas_G00000003420.1/Lpas_G00000003421.1/Lpas_G00000003419.1/Lpas_G00000008515.1/Lpas_G00000008516.1/Lpas_G00000006765.1…
12	BP	GO:0009261	ribonucleotide catabolic process	63	-0.7286246791677025	-2.703257267087171	1e-10	6.652892561983471e-10	3.558068725532841e-10	1107	tags=63%, list=11%, signal=57%	Lpas_G00000003400.1/Lpas_G00000003403.1/Lpas_G00000003379.1/Lpas_G00000003382.1/Lpas_G00000000881.1/Lpas_G00000000883.1/Lpas_G00000003416.1/Lpas_G00000003428.1/Lpas_G00000010451.1/Lpas_G00000003480.1/Lpas_G00000000885.1/Lpas_G00000006767.1/Lpas_G00000003417.1/Lpas_G00000006766.1/Lpas_G00000003420.1/Lpas_G00000003421.1/Lpas_G00000003419.1/Lpas_G00000008515.1/Lpas_G00000008516.1/Lpas_G00000006765.1…
12	BP	GO:0006195	purine nucleotide catabolic process	64	-0.7276723750559679	-2.7015671919939983	1e-10	6.652892561983471e-10	3.558068725532841e-10	1107	tags=62%, list=11%, signal=56%	Lpas_G00000003400.1/Lpas_G00000003403.1/Lpas_G00000003379.1/Lpas_G00000003382.1/Lpas_G00000000881.1/Lpas_G00000000883.1/Lpas_G00000003416.1/Lpas_G00000003428.1/Lpas_G00000010451.1/Lpas_G00000003480.1/Lpas_G00000000885.1/Lpas_G00000006767.1/Lpas_G00000003417.1/Lpas_G00000006766.1/Lpas_G00000003420.1/Lpas_G00000003421.1/Lpas_G00000003419.1/Lpas_G00000008515.1/Lpas_G00000008516.1/Lpas_G00000006765.1…
12	BP	GO:0010817	regulation of hormone levels	17	-0.9582377117259717	-2.6994041886121045	1e-10	6.652892561983471e-10	3.558068725532841e-10	128	tags=82%, list=1%, signal=81%	Lpas_G00000008246.1/Lpas_G00000005256.1/Lpas_G00000005255.1/Lpas_G00000005250.1/Lpas_G00000005254.1/Lpas_G00000005245.1/Lpas_G00000005251.1/Lpas_G00000005246.1/Lpas_G00000005247.1/Lpas_G00000005244.1/Lpas_G00000005248.1/Lpas_G00000005252.1/Lpas_G00000005253.1/Lpas_G00000005249.1
12	BP	GO:0009166	nucleotide catabolic process	66	-0.722296029550292	-2.6864419255829945	1e-10	6.652892561983471e-10	3.558068725532841e-10	1208	tags=64%, list=12%, signal=56%	Lpas_G00000010253.1/Lpas_G00000003400.1/Lpas_G00000003403.1/Lpas_G00000003379.1/Lpas_G00000003382.1/Lpas_G00000000881.1/Lpas_G00000000883.1/Lpas_G00000003416.1/Lpas_G00000003428.1/Lpas_G00000010451.1/Lpas_G00000003480.1/Lpas_G00000010254.1/Lpas_G00000000885.1/Lpas_G00000006767.1/Lpas_G00000003417.1/Lpas_G00000006766.1/Lpas_G00000003420.1/Lpas_G00000003421.1/Lpas_G00000003419.1/Lpas_G00000008515.1…
12	BP	GO:0009135	purine nucleoside diphosphate metabolic process	63	-0.7225507097347019	-2.6807223427574325	1e-10	6.652892561983471e-10	3.558068725532841e-10	1107	tags=63%, list=11%, signal=57%	Lpas_G00000003400.1/Lpas_G00000003403.1/Lpas_G00000003379.1/Lpas_G00000003382.1/Lpas_G00000000881.1/Lpas_G00000000883.1/Lpas_G00000003416.1/Lpas_G00000003428.1/Lpas_G00000010451.1/Lpas_G00000003480.1/Lpas_G00000000885.1/Lpas_G00000006767.1/Lpas_G00000003417.1/Lpas_G00000006766.1/Lpas_G00000003420.1/Lpas_G00000003421.1/Lpas_G00000003419.1/Lpas_G00000008515.1/Lpas_G00000008516.1/Lpas_G00000006765.1…
12	BP	GO:0009179	purine ribonucleoside diphosphate metabolic process	63	-0.7225507097347019	-2.6807223427574325	1e-10	6.652892561983471e-10	3.558068725532841e-10	1107	tags=63%, list=11%, signal=57%	Lpas_G00000003400.1/Lpas_G00000003403.1/Lpas_G00000003379.1/Lpas_G00000003382.1/Lpas_G00000000881.1/Lpas_G00000000883.1/Lpas_G00000003416.1/Lpas_G00000003428.1/Lpas_G00000010451.1/Lpas_G00000003480.1/Lpas_G00000000885.1/Lpas_G00000006767.1/Lpas_G00000003417.1/Lpas_G00000006766.1/Lpas_G00000003420.1/Lpas_G00000003421.1/Lpas_G00000003419.1/Lpas_G00000008515.1/Lpas_G00000008516.1/Lpas_G00000006765.1…
12	BP	GO:0009185	ribonucleoside diphosphate metabolic process	64	-0.718503983055403	-2.667528484629078	1e-10	6.652892561983471e-10	3.558068725532841e-10	1107	tags=62%, list=11%, signal=56%	Lpas_G00000003400.1/Lpas_G00000003403.1/Lpas_G00000003379.1/Lpas_G00000003382.1/Lpas_G00000000881.1/Lpas_G00000000883.1/Lpas_G00000003416.1/Lpas_G00000003428.1/Lpas_G00000010451.1/Lpas_G00000003480.1/Lpas_G00000000885.1/Lpas_G00000006767.1/Lpas_G00000003417.1/Lpas_G00000006766.1/Lpas_G00000003420.1/Lpas_G00000003421.1/Lpas_G00000003419.1/Lpas_G00000008515.1/Lpas_G00000008516.1/Lpas_G00000006765.1…
12	BP	GO:0009132	nucleoside diphosphate metabolic process	65	-0.7141719020013153	-2.660670414072577	1e-10	6.652892561983471e-10	3.558068725532841e-10	1107	tags=62%, list=11%, signal=55%	Lpas_G00000003400.1/Lpas_G00000003403.1/Lpas_G00000003379.1/Lpas_G00000003382.1/Lpas_G00000000881.1/Lpas_G00000000883.1/Lpas_G00000003416.1/Lpas_G00000003428.1/Lpas_G00000010451.1/Lpas_G00000003480.1/Lpas_G00000000885.1/Lpas_G00000006767.1/Lpas_G00000003417.1/Lpas_G00000006766.1/Lpas_G00000003420.1/Lpas_G00000003421.1/Lpas_G00000003419.1/Lpas_G00000008515.1/Lpas_G00000008516.1/Lpas_G00000006765.1…
12	BP	GO:0006090	pyruvate metabolic process	71	-0.7044790673584519	-2.6507514890014474	1e-10	6.652892561983471e-10	3.558068725532841e-10	1107	tags=61%, list=11%, signal=54%	Lpas_G00000003400.1/Lpas_G00000003403.1/Lpas_G00000003379.1/Lpas_G00000003382.1/Lpas_G00000000881.1/Lpas_G00000000883.1/Lpas_G00000003416.1/Lpas_G00000003428.1/Lpas_G00000010451.1/Lpas_G00000003480.1/Lpas_G00000000885.1/Lpas_G00000006767.1/Lpas_G00000003417.1/Lpas_G00000006766.1/Lpas_G00000003420.1/Lpas_G00000003421.1/Lpas_G00000003419.1/Lpas_G00000008515.1/Lpas_G00000008516.1/Lpas_G00000006765.1…
12	BP	GO:0006520	amino acid metabolic process	128	0.571084313560362	2.6418925485474327	1e-10	6.652892561983471e-10	3.558068725532841e-10	1230	tags=35%, list=12%, signal=31%	Lpas_G00000008927.1/Lpas_G00000003974.1/Lpas_G00000004533.1/Lpas_G00000005429.1/Lpas_G00000004368.1/Lpas_G00000006212.1/Lpas_G00000003816.1/Lpas_G00000000736.1/Lpas_G00000006211.1/Lpas_G00000010023.1/Lpas_G00000006209.1/Lpas_G00000006208.1/Lpas_G00000004372.1/Lpas_G00000006210.1/Lpas_G00000004014.1/Lpas_G00000004557.1/Lpas_G00000000352.1/Lpas_G00000000738.1/Lpas_G00000007676.1/Lpas_G00000003854.1…
12	BP	GO:0006006	glucose metabolic process	54	-0.729647847774081	-2.6350793765503724	1e-10	6.652892561983471e-10	3.558068725532841e-10	1331	tags=93%, list=13%, signal=81%	Lpas_G00000003385.1/Lpas_G00000003386.1/Lpas_G00000003395.1/Lpas_G00000003396.1/Lpas_G00000003397.1/Lpas_G00000003406.1/Lpas_G00000003407.1/Lpas_G00000003401.1/Lpas_G00000003375.1/Lpas_G00000003376.1/Lpas_G00000003380.1/Lpas_G00000009154.1/Lpas_G00000000239.1/Lpas_G00000005817.1/Lpas_G00000005813.1/Lpas_G00000005814.1/Lpas_G00000005818.1/Lpas_G00000005815.1/Lpas_G00000005812.1/Lpas_G00000003400.1…
12	BP	GO:0072523	purine-containing compound catabolic process	67	-0.705352483402108	-2.6275439174378423	1e-10	6.652892561983471e-10	3.558068725532841e-10	1107	tags=60%, list=11%, signal=54%	Lpas_G00000003400.1/Lpas_G00000003403.1/Lpas_G00000003379.1/Lpas_G00000003382.1/Lpas_G00000000881.1/Lpas_G00000000883.1/Lpas_G00000003416.1/Lpas_G00000003428.1/Lpas_G00000010451.1/Lpas_G00000003480.1/Lpas_G00000000885.1/Lpas_G00000006767.1/Lpas_G00000003417.1/Lpas_G00000006766.1/Lpas_G00000003420.1/Lpas_G00000003421.1/Lpas_G00000003419.1/Lpas_G00000008515.1/Lpas_G00000008516.1/Lpas_G00000006765.1…
12	BP	GO:1901292	nucleoside phosphate catabolic process	68	-0.7020505680896879	-2.6248928110057332	1e-10	6.652892561983471e-10	3.558068725532841e-10	1208	tags=62%, list=12%, signal=55%	Lpas_G00000010253.1/Lpas_G00000003400.1/Lpas_G00000003403.1/Lpas_G00000003379.1/Lpas_G00000003382.1/Lpas_G00000000881.1/Lpas_G00000000883.1/Lpas_G00000003416.1/Lpas_G00000003428.1/Lpas_G00000010451.1/Lpas_G00000003480.1/Lpas_G00000010254.1/Lpas_G00000000885.1/Lpas_G00000006767.1/Lpas_G00000003417.1/Lpas_G00000006766.1/Lpas_G00000003420.1/Lpas_G00000003421.1/Lpas_G00000003419.1/Lpas_G00000008515.1…
12	BP	GO:0005996	monosaccharide metabolic process	63	-0.7070166840518	-2.6230898345333205	1e-10	6.652892561983471e-10	3.558068725532841e-10	1620	tags=87%, list=16%, signal=74%	Lpas_G00000003385.1/Lpas_G00000003386.1/Lpas_G00000003395.1/Lpas_G00000003396.1/Lpas_G00000003397.1/Lpas_G00000003406.1/Lpas_G00000003407.1/Lpas_G00000003401.1/Lpas_G00000003375.1/Lpas_G00000003376.1/Lpas_G00000003380.1/Lpas_G00000009154.1/Lpas_G00000000239.1/Lpas_G00000001222.1/Lpas_G00000000797.1/Lpas_G00000005817.1/Lpas_G00000005813.1/Lpas_G00000005814.1/Lpas_G00000005818.1/Lpas_G00000005815.1…
12	BP	GO:0019318	hexose metabolic process	59	-0.7042827058525405	-2.599412846965551	1e-10	6.652892561983471e-10	3.558068725532841e-10	2558	tags=88%, list=25%, signal=66%	Lpas_G00000003385.1/Lpas_G00000003386.1/Lpas_G00000003395.1/Lpas_G00000003396.1/Lpas_G00000003397.1/Lpas_G00000003406.1/Lpas_G00000003407.1/Lpas_G00000003401.1/Lpas_G00000003375.1/Lpas_G00000003376.1/Lpas_G00000003380.1/Lpas_G00000009154.1/Lpas_G00000000239.1/Lpas_G00000001222.1/Lpas_G00000000797.1/Lpas_G00000005817.1/Lpas_G00000005813.1/Lpas_G00000005814.1/Lpas_G00000005818.1/Lpas_G00000005815.1…
12	BP	GO:0006091	generation of precursor metabolites and energy	122	-0.637715308898463	-2.5944348849894743	1e-10	6.652892561983471e-10	3.558068725532841e-10	1391	tags=51%, list=14%, signal=44%	Lpas_G00000008883.1/Lpas_G00000003965.1/Lpas_G00000004524.1/Lpas_G00000006524.1/Lpas_G00000006525.1/Lpas_G00000003400.1/Lpas_G00000003403.1/Lpas_G00000003379.1/Lpas_G00000003382.1/Lpas_G00000000881.1/Lpas_G00000008884.1/Lpas_G00000007841.1/Lpas_G00000000883.1/Lpas_G00000002836.1/Lpas_G00000003416.1/Lpas_G00000002832.1/Lpas_G00000003428.1/Lpas_G00000010451.1/Lpas_G00000001687.1/Lpas_G00000002838.1…
12	BP	GO:0009141	nucleoside triphosphate metabolic process	92	-0.6599339400856337	-2.5931180299105794	1e-10	6.652892561983471e-10	3.558068725532841e-10	1749	tags=60%, list=17%, signal=50%	Lpas_G00000000954.1/Lpas_G00000004949.1/Lpas_G00000007176.1/Lpas_G00000000239.1/Lpas_G00000007173.1/Lpas_G00000007174.1/Lpas_G00000007175.1/Lpas_G00000006742.1/Lpas_G00000006741.1/Lpas_G00000006524.1/Lpas_G00000006525.1/Lpas_G00000003400.1/Lpas_G00000003403.1/Lpas_G00000003379.1/Lpas_G00000003382.1/Lpas_G00000000881.1/Lpas_G00000000883.1/Lpas_G00000003416.1/Lpas_G00000003428.1/Lpas_G00000010451.1…
12	BP	GO:0009205	purine ribonucleoside triphosphate metabolic process	85	-0.6645746070545894	-2.589200573478467	1e-10	6.652892561983471e-10	3.558068725532841e-10	1749	tags=64%, list=17%, signal=53%	Lpas_G00000000954.1/Lpas_G00000004949.1/Lpas_G00000007176.1/Lpas_G00000000239.1/Lpas_G00000007173.1/Lpas_G00000007174.1/Lpas_G00000007175.1/Lpas_G00000006742.1/Lpas_G00000006741.1/Lpas_G00000006524.1/Lpas_G00000006525.1/Lpas_G00000003400.1/Lpas_G00000003403.1/Lpas_G00000003379.1/Lpas_G00000003382.1/Lpas_G00000000881.1/Lpas_G00000000883.1/Lpas_G00000003416.1/Lpas_G00000003428.1/Lpas_G00000010451.1…
12	BP	GO:0009144	purine nucleoside triphosphate metabolic process	86	-0.663784638664035	-2.5888722724661783	1e-10	6.652892561983471e-10	3.558068725532841e-10	1749	tags=63%, list=17%, signal=52%	Lpas_G00000000954.1/Lpas_G00000004949.1/Lpas_G00000007176.1/Lpas_G00000000239.1/Lpas_G00000007173.1/Lpas_G00000007174.1/Lpas_G00000007175.1/Lpas_G00000006742.1/Lpas_G00000006741.1/Lpas_G00000006524.1/Lpas_G00000006525.1/Lpas_G00000003400.1/Lpas_G00000003403.1/Lpas_G00000003379.1/Lpas_G00000003382.1/Lpas_G00000000881.1/Lpas_G00000000883.1/Lpas_G00000003416.1/Lpas_G00000003428.1/Lpas_G00000010451.1…
12	BP	GO:0019362	pyridine nucleotide metabolic process	77	-0.6813850756055156	-2.5854358998707307	1e-10	6.652892561983471e-10	3.558068725532841e-10	1107	tags=55%, list=11%, signal=49%	Lpas_G00000003400.1/Lpas_G00000003403.1/Lpas_G00000003379.1/Lpas_G00000003382.1/Lpas_G00000000881.1/Lpas_G00000000883.1/Lpas_G00000003416.1/Lpas_G00000003428.1/Lpas_G00000010451.1/Lpas_G00000003480.1/Lpas_G00000006986.1/Lpas_G00000004833.1/Lpas_G00000000885.1/Lpas_G00000006767.1/Lpas_G00000003417.1/Lpas_G00000006766.1/Lpas_G00000003420.1/Lpas_G00000003421.1/Lpas_G00000003419.1/Lpas_G00000008515.1…
12	BP	GO:0009199	ribonucleoside triphosphate metabolic process	88	-0.6626573626509527	-2.57389294076482	1e-10	6.652892561983471e-10	3.558068725532841e-10	1749	tags=61%, list=17%, signal=51%	Lpas_G00000000954.1/Lpas_G00000004949.1/Lpas_G00000007176.1/Lpas_G00000000239.1/Lpas_G00000007173.1/Lpas_G00000007174.1/Lpas_G00000007175.1/Lpas_G00000006742.1/Lpas_G00000006741.1/Lpas_G00000006524.1/Lpas_G00000006525.1/Lpas_G00000003400.1/Lpas_G00000003403.1/Lpas_G00000003379.1/Lpas_G00000003382.1/Lpas_G00000000881.1/Lpas_G00000000883.1/Lpas_G00000003416.1/Lpas_G00000003428.1/Lpas_G00000010451.1…
12	BP	GO:0046168	glycerol-3-phosphate catabolic process	15	-0.9471381524892006	-2.570816391189587	1e-10	6.652892561983471e-10	3.558068725532841e-10	448	tags=93%, list=4%, signal=89%	Lpas_G00000009648.1/Lpas_G00000009649.1/Lpas_G00000009651.1/Lpas_G00000009652.1/Lpas_G00000009653.1/Lpas_G00000009650.1/Lpas_G00000009656.1/Lpas_G00000009657.1/Lpas_G00000009658.1/Lpas_G00000009654.1/Lpas_G00000009655.1/Lpas_G00000009659.1/Lpas_G00000009647.1/Lpas_G00000009646.1
12	BP	GO:0046496	nicotinamide nucleotide metabolic process	76	-0.6781790641141395	-2.5691841787567795	1e-10	6.652892561983471e-10	3.558068725532841e-10	1107	tags=54%, list=11%, signal=48%	Lpas_G00000003400.1/Lpas_G00000003403.1/Lpas_G00000003379.1/Lpas_G00000003382.1/Lpas_G00000000881.1/Lpas_G00000000883.1/Lpas_G00000003416.1/Lpas_G00000003428.1/Lpas_G00000010451.1/Lpas_G00000003480.1/Lpas_G00000004833.1/Lpas_G00000000885.1/Lpas_G00000006767.1/Lpas_G00000003417.1/Lpas_G00000006766.1/Lpas_G00000003420.1/Lpas_G00000003421.1/Lpas_G00000003419.1/Lpas_G00000008515.1/Lpas_G00000008516.1…
12	BP	GO:0042273	ribosomal large subunit biogenesis	43	-0.7512801805269091	-2.565065249823016	1e-10	6.652892561983471e-10	3.558068725532841e-10	324	tags=40%, list=3%, signal=38%	Lpas_G00000001436.1/Lpas_G00000001715.1/Lpas_G00000001434.1/Lpas_G00000001711.1/Lpas_G00000001435.1/Lpas_G00000001456.1/Lpas_G00000009175.1/Lpas_G00000009992.1/Lpas_G00000009993.1/Lpas_G00000006906.1/Lpas_G00000004724.1/Lpas_G00000008717.1/Lpas_G00000009487.1/Lpas_G00000008716.1/Lpas_G00000009198.1/Lpas_G00000010309.1/Lpas_G00000010310.1
12	BP	GO:0046034	ATP metabolic process	81	-0.659865653847945	-2.53940606870905	1e-10	6.652892561983471e-10	3.558068725532841e-10	1749	tags=64%, list=17%, signal=54%	Lpas_G00000000954.1/Lpas_G00000004949.1/Lpas_G00000007176.1/Lpas_G00000000239.1/Lpas_G00000007173.1/Lpas_G00000007174.1/Lpas_G00000007175.1/Lpas_G00000006742.1/Lpas_G00000006741.1/Lpas_G00000006524.1/Lpas_G00000006525.1/Lpas_G00000003400.1/Lpas_G00000003403.1/Lpas_G00000003379.1/Lpas_G00000003382.1/Lpas_G00000000881.1/Lpas_G00000000883.1/Lpas_G00000003416.1/Lpas_G00000003428.1/Lpas_G00000010451.1…
12	BP	GO:0072524	pyridine-containing compound metabolic process	78	-0.6656444019995648	-2.534909546995919	1e-10	6.652892561983471e-10	3.558068725532841e-10	1107	tags=54%, list=11%, signal=48%	Lpas_G00000003400.1/Lpas_G00000003403.1/Lpas_G00000003379.1/Lpas_G00000003382.1/Lpas_G00000000881.1/Lpas_G00000000883.1/Lpas_G00000003416.1/Lpas_G00000003428.1/Lpas_G00000010451.1/Lpas_G00000003480.1/Lpas_G00000006986.1/Lpas_G00000004833.1/Lpas_G00000000885.1/Lpas_G00000006767.1/Lpas_G00000003417.1/Lpas_G00000006766.1/Lpas_G00000003420.1/Lpas_G00000003421.1/Lpas_G00000003419.1/Lpas_G00000008515.1…
12	BP	GO:0019400	alditol metabolic process	16	-0.9162758284132224	-2.5291120890037297	1e-10	6.652892561983471e-10	3.558068725532841e-10	732	tags=94%, list=7%, signal=87%	Lpas_G00000006767.1/Lpas_G00000001288.1/Lpas_G00000001285.1/Lpas_G00000006766.1/Lpas_G00000001284.1/Lpas_G00000001286.1/Lpas_G00000001287.1/Lpas_G00000001281.1/Lpas_G00000001282.1/Lpas_G00000009686.1/Lpas_G00000001283.1/Lpas_G00000000992.1/Lpas_G00000006765.1/Lpas_G00000005619.1/Lpas_G00000005618.1
12	BP	GO:0065003	protein-containing complex assembly	125	-0.6082774732893338	-2.4839008991002265	1e-10	6.652892561983471e-10	3.558068725532841e-10	1910	tags=44%, list=19%, signal=36%	Lpas_G00000005307.1/Lpas_G00000006700.1/Lpas_G00000006987.1/Lpas_G00000003152.1/Lpas_G00000005400.1/Lpas_G00000006175.1/Lpas_G00000002184.1/Lpas_G00000006121.1/Lpas_G00000010488.1/Lpas_G00000000253.1/Lpas_G00000000170.1/Lpas_G00000001802.1/Lpas_G00000008442.1/Lpas_G00000007882.1/Lpas_G00000001293.1/Lpas_G00000000246.1/Lpas_G00000000828.1/Lpas_G00000006529.1/Lpas_G00000008527.1/Lpas_G00000000134.1…
12	BP	GO:0034655	nucleobase-containing compound catabolic process	99	-0.6273552697209093	-2.483093304203323	1e-10	6.652892561983471e-10	3.558068725532841e-10	1208	tags=44%, list=12%, signal=40%	Lpas_G00000010253.1/Lpas_G00000003400.1/Lpas_G00000003403.1/Lpas_G00000003379.1/Lpas_G00000003382.1/Lpas_G00000000881.1/Lpas_G00000000883.1/Lpas_G00000006481.1/Lpas_G00000003416.1/Lpas_G00000003428.1/Lpas_G00000010451.1/Lpas_G00000003480.1/Lpas_G00000010254.1/Lpas_G00000000885.1/Lpas_G00000006767.1/Lpas_G00000003417.1/Lpas_G00000006766.1/Lpas_G00000009591.1/Lpas_G00000003420.1/Lpas_G00000003421.1…
12	BP	GO:0009150	purine ribonucleotide metabolic process	135	-0.5766423221750925	-2.380772403028355	1e-10	6.652892561983471e-10	3.558068725532841e-10	1749	tags=47%, list=17%, signal=40%	Lpas_G00000000954.1/Lpas_G00000004949.1/Lpas_G00000007176.1/Lpas_G00000000239.1/Lpas_G00000008731.1/Lpas_G00000007596.1/Lpas_G00000007173.1/Lpas_G00000007174.1/Lpas_G00000007175.1/Lpas_G00000006742.1/Lpas_G00000006052.1/Lpas_G00000006741.1/Lpas_G00000004765.1/Lpas_G00000009096.1/Lpas_G00000006524.1/Lpas_G00000006525.1/Lpas_G00000003400.1/Lpas_G00000003403.1/Lpas_G00000003379.1/Lpas_G00000003382.1…
12	BP	GO:0046700	heterocycle catabolic process	104	-0.6017221113322889	-2.379951425832468	1e-10	6.652892561983471e-10	3.558068725532841e-10	1107	tags=42%, list=11%, signal=38%	Lpas_G00000010253.1/Lpas_G00000003400.1/Lpas_G00000003403.1/Lpas_G00000003379.1/Lpas_G00000003382.1/Lpas_G00000000881.1/Lpas_G00000000883.1/Lpas_G00000006481.1/Lpas_G00000003416.1/Lpas_G00000003428.1/Lpas_G00000010451.1/Lpas_G00000003480.1/Lpas_G00000010254.1/Lpas_G00000000885.1/Lpas_G00000006767.1/Lpas_G00000003417.1/Lpas_G00000006766.1/Lpas_G00000009591.1/Lpas_G00000003420.1/Lpas_G00000003421.1…
12	BP	GO:0009259	ribonucleotide metabolic process	143	-0.5696977642925498	-2.3751736376605566	1e-10	6.652892561983471e-10	3.558068725532841e-10	1749	tags=45%, list=17%, signal=38%	Lpas_G00000000954.1/Lpas_G00000004949.1/Lpas_G00000007176.1/Lpas_G00000000239.1/Lpas_G00000008731.1/Lpas_G00000007596.1/Lpas_G00000007173.1/Lpas_G00000007174.1/Lpas_G00000007175.1/Lpas_G00000006742.1/Lpas_G00000006052.1/Lpas_G00000006741.1/Lpas_G00000004765.1/Lpas_G00000009096.1/Lpas_G00000006524.1/Lpas_G00000006525.1/Lpas_G00000003400.1/Lpas_G00000003403.1/Lpas_G00000003379.1/Lpas_G00000003382.1…
12	BP	GO:0044270	cellular nitrogen compound catabolic process	106	-0.5953011242101234	-2.3678329189838605	1e-10	6.652892561983471e-10	3.558068725532841e-10	1107	tags=42%, list=11%, signal=37%	Lpas_G00000010253.1/Lpas_G00000003400.1/Lpas_G00000003403.1/Lpas_G00000003379.1/Lpas_G00000003382.1/Lpas_G00000000881.1/Lpas_G00000000883.1/Lpas_G00000006481.1/Lpas_G00000003416.1/Lpas_G00000003428.1/Lpas_G00000010451.1/Lpas_G00000003480.1/Lpas_G00000010254.1/Lpas_G00000000885.1/Lpas_G00000006767.1/Lpas_G00000003417.1/Lpas_G00000006766.1/Lpas_G00000009591.1/Lpas_G00000003420.1/Lpas_G00000003421.1…
12	BP	GO:0044085	cellular component biogenesis	311	-0.5157427924192517	-2.3516161096023676	1e-10	6.652892561983471e-10	3.558068725532841e-10	620	tags=20%, list=6%, signal=19%	Lpas_G00000005022.1/Lpas_G00000008098.1/Lpas_G00000000134.1/Lpas_G00000007228.1/Lpas_G00000001253.1/Lpas_G00000005327.1/Lpas_G00000007267.1/Lpas_G00000010378.1/Lpas_G00000002992.1/Lpas_G00000010027.1/Lpas_G00000002842.1/Lpas_G00000004985.1/Lpas_G00000004984.1/Lpas_G00000001436.1/Lpas_G00000002646.1/Lpas_G00000008100.1/Lpas_G00000008643.1/Lpas_G00000001020.1/Lpas_G00000001511.1/Lpas_G00000005003.1…
12	BP	GO:0019693	ribose phosphate metabolic process	146	-0.561831771330305	-2.3511451989706353	1e-10	6.652892561983471e-10	3.558068725532841e-10	1749	tags=59%, list=17%, signal=49%	Lpas_G00000004893.1/Lpas_G00000008687.1/Lpas_G00000000696.1/Lpas_G00000006103.1/Lpas_G00000003385.1/Lpas_G00000003386.1/Lpas_G00000003395.1/Lpas_G00000003396.1/Lpas_G00000003397.1/Lpas_G00000003406.1/Lpas_G00000003407.1/Lpas_G00000003401.1/Lpas_G00000003375.1/Lpas_G00000003376.1/Lpas_G00000003380.1/Lpas_G00000007311.1/Lpas_G00000009098.1/Lpas_G00000001221.1/Lpas_G00000003458.1/Lpas_G00000004327.1…
12	BP	GO:1901135	carbohydrate derivative metabolic process	262	-0.5186982075538874	-2.3244261897159597	1e-10	6.652892561983471e-10	3.558068725532841e-10	1625	tags=40%, list=16%, signal=34%	Lpas_G00000010175.1/Lpas_G00000000239.1/Lpas_G00000008731.1/Lpas_G00000002654.1/Lpas_G00000008814.1/Lpas_G00000007596.1/Lpas_G00000007173.1/Lpas_G00000007174.1/Lpas_G00000007175.1/Lpas_G00000000797.1/Lpas_G00000006742.1/Lpas_G00000006052.1/Lpas_G00000001304.1/Lpas_G00000006741.1/Lpas_G00000008780.1/Lpas_G00000004765.1/Lpas_G00000009096.1/Lpas_G00000002325.1/Lpas_G00000006524.1/Lpas_G00000006525.1…
12	BP	GO:0006163	purine nucleotide metabolic process	149	-0.5527693780078365	-2.3161223176948664	1e-10	6.652892561983471e-10	3.558068725532841e-10	1749	tags=44%, list=17%, signal=37%	Lpas_G00000000954.1/Lpas_G00000004949.1/Lpas_G00000007176.1/Lpas_G00000000239.1/Lpas_G00000008731.1/Lpas_G00000008814.1/Lpas_G00000007596.1/Lpas_G00000007173.1/Lpas_G00000007174.1/Lpas_G00000007175.1/Lpas_G00000006742.1/Lpas_G00000006052.1/Lpas_G00000006741.1/Lpas_G00000004765.1/Lpas_G00000009096.1/Lpas_G00000006524.1/Lpas_G00000006525.1/Lpas_G00000003400.1/Lpas_G00000003403.1/Lpas_G00000003379.1…
12	BP	GO:0009117	nucleotide metabolic process	188	-0.5299794836437878	-2.28137414530168	1e-10	6.652892561983471e-10	3.558068725532841e-10	1749	tags=42%, list=17%, signal=35%	Lpas_G00000000954.1/Lpas_G00000004949.1/Lpas_G00000007176.1/Lpas_G00000002038.1/Lpas_G00000000239.1/Lpas_G00000008731.1/Lpas_G00000002654.1/Lpas_G00000008814.1/Lpas_G00000007596.1/Lpas_G00000007173.1/Lpas_G00000007174.1/Lpas_G00000007175.1/Lpas_G00000006742.1/Lpas_G00000006052.1/Lpas_G00000006741.1/Lpas_G00000008780.1/Lpas_G00000004765.1/Lpas_G00000009096.1/Lpas_G00000006524.1/Lpas_G00000006525.1…
12	BP	GO:0022607	cellular component assembly	192	-0.5279984459818406	-2.279904985567915	1e-10	6.652892561983471e-10	3.558068725532841e-10	1910	tags=36%, list=19%, signal=30%	Lpas_G00000005307.1/Lpas_G00000006700.1/Lpas_G00000006987.1/Lpas_G00000003152.1/Lpas_G00000005400.1/Lpas_G00000006175.1/Lpas_G00000002050.1/Lpas_G00000002184.1/Lpas_G00000006121.1/Lpas_G00000010488.1/Lpas_G00000000253.1/Lpas_G00000000170.1/Lpas_G00000010193.1/Lpas_G00000001802.1/Lpas_G00000001308.1/Lpas_G00000000642.1/Lpas_G00000008442.1/Lpas_G00000009080.1/Lpas_G00000007882.1/Lpas_G00000005651.1…
12	BP	GO:0072521	purine-containing compound metabolic process	155	-0.5354033605767867	-2.254412263936097	1e-10	6.652892561983471e-10	3.558068725532841e-10	1749	tags=43%, list=17%, signal=36%	Lpas_G00000000954.1/Lpas_G00000004949.1/Lpas_G00000007176.1/Lpas_G00000000239.1/Lpas_G00000008731.1/Lpas_G00000008814.1/Lpas_G00000007596.1/Lpas_G00000007173.1/Lpas_G00000007174.1/Lpas_G00000007175.1/Lpas_G00000006742.1/Lpas_G00000006052.1/Lpas_G00000006741.1/Lpas_G00000004765.1/Lpas_G00000009096.1/Lpas_G00000006524.1/Lpas_G00000006525.1/Lpas_G00000003400.1/Lpas_G00000003403.1/Lpas_G00000003379.1…
12	BP	GO:0055086	nucleobase-containing small molecule metabolic process	205	-0.5163836043808379	-2.2500207916198596	1e-10	6.652892561983471e-10	3.558068725532841e-10	1749	tags=41%, list=17%, signal=35%	Lpas_G00000000954.1/Lpas_G00000004949.1/Lpas_G00000007176.1/Lpas_G00000002038.1/Lpas_G00000010175.1/Lpas_G00000000239.1/Lpas_G00000008731.1/Lpas_G00000002654.1/Lpas_G00000008814.1/Lpas_G00000007596.1/Lpas_G00000007173.1/Lpas_G00000007174.1/Lpas_G00000007175.1/Lpas_G00000000797.1/Lpas_G00000006742.1/Lpas_G00000006052.1/Lpas_G00000006741.1/Lpas_G00000008780.1/Lpas_G00000004765.1/Lpas_G00000009096.1…
12	BP	GO:0006793	phosphorus metabolic process	298	-0.49605175742513974	-2.247911005294713	1e-10	6.652892561983471e-10	3.558068725532841e-10	1632	tags=37%, list=16%, signal=32%	Lpas_G00000002038.1/Lpas_G00000010175.1/Lpas_G00000000239.1/Lpas_G00000008731.1/Lpas_G00000002654.1/Lpas_G00000008814.1/Lpas_G00000001222.1/Lpas_G00000007596.1/Lpas_G00000007173.1/Lpas_G00000007174.1/Lpas_G00000007175.1/Lpas_G00000006742.1/Lpas_G00000006052.1/Lpas_G00000010266.1/Lpas_G00000006741.1/Lpas_G00000008780.1/Lpas_G00000004765.1/Lpas_G00000009096.1/Lpas_G00000006524.1/Lpas_G00000006525.1…
12	BP	GO:1901575	organic substance catabolic process	285	-0.4945317496848968	-2.2418855507138855	1e-10	6.652892561983471e-10	3.558068725532841e-10	1363	tags=33%, list=13%, signal=30%	Lpas_G00000000963.1/Lpas_G00000000838.1/Lpas_G00000003019.1/Lpas_G00000010126.1/Lpas_G00000002325.1/Lpas_G00000010253.1/Lpas_G00000005146.1/Lpas_G00000003400.1/Lpas_G00000003403.1/Lpas_G00000003379.1/Lpas_G00000003382.1/Lpas_G00000000881.1/Lpas_G00000000883.1/Lpas_G00000008220.1/Lpas_G00000003898.1/Lpas_G00000006512.1/Lpas_G00000004456.1/Lpas_G00000000505.1/Lpas_G00000006481.1/Lpas_G00000005111.1…
12	BP	GO:0006753	nucleoside phosphate metabolic process	190	-0.5196990302440044	-2.2397710121050554	1e-10	6.652892561983471e-10	3.558068725532841e-10	1749	tags=57%, list=17%, signal=48%	Lpas_G00000004341.1/Lpas_G00000007465.1/Lpas_G00000003146.1/Lpas_G00000006907.1/Lpas_G00000004893.1/Lpas_G00000008687.1/Lpas_G00000000696.1/Lpas_G00000006103.1/Lpas_G00000003385.1/Lpas_G00000003386.1/Lpas_G00000003395.1/Lpas_G00000003396.1/Lpas_G00000003397.1/Lpas_G00000003406.1/Lpas_G00000003407.1/Lpas_G00000003401.1/Lpas_G00000003375.1/Lpas_G00000003376.1/Lpas_G00000003380.1/Lpas_G00000007311.1…
12	BP	GO:0006796	phosphate-containing compound metabolic process	292	-0.4901454539470905	-2.219390027787539	1e-10	6.652892561983471e-10	3.558068725532841e-10	1632	tags=37%, list=16%, signal=32%	Lpas_G00000002038.1/Lpas_G00000000239.1/Lpas_G00000008731.1/Lpas_G00000002654.1/Lpas_G00000008814.1/Lpas_G00000001222.1/Lpas_G00000007596.1/Lpas_G00000007173.1/Lpas_G00000007174.1/Lpas_G00000007175.1/Lpas_G00000006742.1/Lpas_G00000006052.1/Lpas_G00000010266.1/Lpas_G00000006741.1/Lpas_G00000008780.1/Lpas_G00000004765.1/Lpas_G00000009096.1/Lpas_G00000006524.1/Lpas_G00000006525.1/Lpas_G00000006430.1…
12	BP	GO:0019637	organophosphate metabolic process	283	-0.48900284523179416	-2.211783577822314	1e-10	6.652892561983471e-10	3.558068725532841e-10	1632	tags=36%, list=16%, signal=31%	Lpas_G00000002038.1/Lpas_G00000000239.1/Lpas_G00000008731.1/Lpas_G00000002654.1/Lpas_G00000008814.1/Lpas_G00000007596.1/Lpas_G00000007173.1/Lpas_G00000007174.1/Lpas_G00000007175.1/Lpas_G00000006742.1/Lpas_G00000006052.1/Lpas_G00000006741.1/Lpas_G00000008780.1/Lpas_G00000004765.1/Lpas_G00000009096.1/Lpas_G00000006524.1/Lpas_G00000006525.1/Lpas_G00000006430.1/Lpas_G00000010253.1/Lpas_G00000006948.1…
12	BP	GO:0043436	oxoacid metabolic process	271	-0.45403068083928944	-2.0434734996184276	1e-10	6.652892561983471e-10	3.558068725532841e-10	1131	tags=28%, list=11%, signal=26%	Lpas_G00000006995.1/Lpas_G00000008049.1/Lpas_G00000003400.1/Lpas_G00000003403.1/Lpas_G00000003379.1/Lpas_G00000003382.1/Lpas_G00000000881.1/Lpas_G00000007841.1/Lpas_G00000000883.1/Lpas_G00000008220.1/Lpas_G00000003898.1/Lpas_G00000002836.1/Lpas_G00000004456.1/Lpas_G00000000191.1/Lpas_G00000003416.1/Lpas_G00000002832.1/Lpas_G00000003428.1/Lpas_G00000010451.1/Lpas_G00000002838.1/Lpas_G00000002834.1…
12	BP	GO:0044281	small molecule metabolic process	485	-0.42616455436619877	-2.015893531359567	1e-10	6.652892561983471e-10	3.558068725532841e-10	1632	tags=32%, list=16%, signal=28%	Lpas_G00000002038.1/Lpas_G00000010175.1/Lpas_G00000000239.1/Lpas_G00000008731.1/Lpas_G00000002654.1/Lpas_G00000008814.1/Lpas_G00000001222.1/Lpas_G00000007596.1/Lpas_G00000007173.1/Lpas_G00000007174.1/Lpas_G00000007175.1/Lpas_G00000003109.1/Lpas_G00000000797.1/Lpas_G00000006742.1/Lpas_G00000008044.1/Lpas_G00000006052.1/Lpas_G00000003881.1/Lpas_G00000004439.1/Lpas_G00000006741.1/Lpas_G00000008780.1…
12	BP	GO:0009056	catabolic process	416	-0.43052291520902114	-2.0060895005551944	1e-10	6.652892561983471e-10	3.558068725532841e-10	1107	tags=24%, list=11%, signal=22%	Lpas_G00000003400.1/Lpas_G00000003403.1/Lpas_G00000003379.1/Lpas_G00000003382.1/Lpas_G00000000881.1/Lpas_G00000000883.1/Lpas_G00000008220.1/Lpas_G00000003898.1/Lpas_G00000006512.1/Lpas_G00000004456.1/Lpas_G00000000505.1/Lpas_G00000006481.1/Lpas_G00000005111.1/Lpas_G00000003416.1/Lpas_G00000003428.1/Lpas_G00000010451.1/Lpas_G00000010659.1/Lpas_G00000010656.1/Lpas_G00000010658.1/Lpas_G00000010655.1…
12	BP	GO:0170034	L-amino acid biosynthetic process	53	0.6628504659281356	2.626534817623058	3.1960573935574593e-10	1.979097078318273e-9	1.0584513959230778e-9	1225	tags=47%, list=12%, signal=42%	Lpas_G00000008927.1/Lpas_G00000003974.1/Lpas_G00000004533.1/Lpas_G00000004368.1/Lpas_G00000006212.1/Lpas_G00000003816.1/Lpas_G00000006211.1/Lpas_G00000010023.1/Lpas_G00000006209.1/Lpas_G00000006208.1/Lpas_G00000004372.1/Lpas_G00000006210.1/Lpas_G00000004014.1/Lpas_G00000004557.1/Lpas_G00000000352.1/Lpas_G00000007676.1/Lpas_G00000003854.1/Lpas_G00000004410.1/Lpas_G00000010022.1/Lpas_G00000010058.1…
12	BP	GO:0170038	proteinogenic amino acid biosynthetic process	53	0.6628504659281356	2.626534817623058	3.1960573935574593e-10	1.979097078318273e-9	1.0584513959230778e-9	1225	tags=47%, list=12%, signal=42%	Lpas_G00000008927.1/Lpas_G00000003974.1/Lpas_G00000004533.1/Lpas_G00000004368.1/Lpas_G00000006212.1/Lpas_G00000003816.1/Lpas_G00000006211.1/Lpas_G00000010023.1/Lpas_G00000006209.1/Lpas_G00000006208.1/Lpas_G00000004372.1/Lpas_G00000006210.1/Lpas_G00000004014.1/Lpas_G00000004557.1/Lpas_G00000000352.1/Lpas_G00000007676.1/Lpas_G00000003854.1/Lpas_G00000004410.1/Lpas_G00000010022.1/Lpas_G00000010058.1…
12	BP	GO:0007017	microtubule-based process	169	-0.46834987251564886	-1.9952179301642203	7.409052835738962e-8	3.9761916885132426e-7	2.1265281472401656e-7	1878	tags=38%, list=19%, signal=31%	Lpas_G00000006700.1/Lpas_G00000002968.1/Lpas_G00000010117.1/Lpas_G00000004545.1/Lpas_G00000004002.1/Lpas_G00000010140.1/Lpas_G00000003152.1/Lpas_G00000005400.1/Lpas_G00000007218.1/Lpas_G00000005695.1/Lpas_G00000008900.1/Lpas_G00000006175.1/Lpas_G00000007983.1/Lpas_G00000002050.1/Lpas_G00000002785.1/Lpas_G00000008901.1/Lpas_G00000010193.1/Lpas_G00000008835.1/Lpas_G00000000618.1/Lpas_G00000001308.1…
12	BP	GO:0006979	response to oxidative stress	34	-0.7086023118252243	-2.321527849345268	2.0995805646247835e-7	1.0765365315432806e-6	5.757482071280836e-7	893	tags=50%, list=9%, signal=46%	Lpas_G00000000343.1/Lpas_G00000009496.1/Lpas_G00000005519.1/Lpas_G00000009498.1/Lpas_G00000009499.1/Lpas_G00000009500.1/Lpas_G00000009497.1/Lpas_G00000005520.1/Lpas_G00000008132.1/Lpas_G00000000342.1/Lpas_G00000008737.1/Lpas_G00000006667.1/Lpas_G00000009501.1/Lpas_G00000005099.1/Lpas_G00000009495.1/Lpas_G00000009493.1/Lpas_G00000009494.1
12	BP	GO:0070887	cellular response to chemical stimulus	49	-0.6031581179192887	-2.1380376755365487	6.736547367956614e-6	3.012733684002819e-5	1.6112560663709094e-5	893	tags=43%, list=9%, signal=39%	Lpas_G00000000343.1/Lpas_G00000007383.1/Lpas_G00000009496.1/Lpas_G00000005519.1/Lpas_G00000009498.1/Lpas_G00000009499.1/Lpas_G00000009500.1/Lpas_G00000009497.1/Lpas_G00000005520.1/Lpas_G00000008132.1/Lpas_G00000000342.1/Lpas_G00000008737.1/Lpas_G00000006253.1/Lpas_G00000006667.1/Lpas_G00000009501.1/Lpas_G00000005878.1/Lpas_G00000005099.1/Lpas_G00000009495.1/Lpas_G00000009493.1/Lpas_G00000009494.1…
12	BP	GO:0016192	vesicle-mediated transport	144	0.3716363814049888	1.759706337827882	3.158478007968218e-5	1.2841286850577856e-4	6.867716668043601e-5	2838	tags=38%, list=28%, signal=27%	Lpas_G00000003063.1/Lpas_G00000007677.1/Lpas_G00000007142.1/Lpas_G00000002852.1/Lpas_G00000003188.1/Lpas_G00000006920.1/Lpas_G00000001948.1/Lpas_G00000001311.1/Lpas_G00000005601.1/Lpas_G00000007277.1/Lpas_G00000003290.1/Lpas_G00000005021.1/Lpas_G00000005583.1/Lpas_G00000002250.1/Lpas_G00000000267.1/Lpas_G00000007604.1/Lpas_G00000007392.1/Lpas_G00000001762.1/Lpas_G00000010667.1/Lpas_G00000006373.1…
12	BP	GO:0033036	macromolecule localization	209	0.3051732806931006	1.5162181410318738	4.1506833791557464e-4	0.0014279060342822119	7.636659928361226e-4	2916	tags=41%, list=29%, signal=30%	Lpas_G00000007142.1/Lpas_G00000001372.1/Lpas_G00000003188.1/Lpas_G00000007164.1/Lpas_G00000000608.1/Lpas_G00000008711.1/Lpas_G00000007794.1/Lpas_G00000005601.1/Lpas_G00000008698.1/Lpas_G00000007277.1/Lpas_G00000003481.1/Lpas_G00000001115.1/Lpas_G00000000445.1/Lpas_G00000009912.1/Lpas_G00000000316.1/Lpas_G00000005382.1/Lpas_G00000006772.1/Lpas_G00000006153.1/Lpas_G00000002250.1/Lpas_G00000005635.1…
12	BP	GO:0010608	post-transcriptional regulation of gene expression	45	-0.5083145004044853	-1.7509778487670107	0.001780854076929319	0.005329321680030119	0.002850202768397932	1402	tags=27%, list=14%, signal=23%	Lpas_G00000000837.1/Lpas_G00000005285.1/Lpas_G00000006481.1/Lpas_G00000007318.1/Lpas_G00000000836.1/Lpas_G00000006583.1/Lpas_G00000002428.1/Lpas_G00000002429.1/Lpas_G00000006584.1/Lpas_G00000002525.1/Lpas_G00000009356.1/Lpas_G00000002120.1
20	MF	GO:0003735	structural constituent of ribosome	179	-0.924279167206638	-3.9399368518149855	1e-10	8.750000000000001e-10	4.988558352402746e-10	491	tags=81%, list=5%, signal=78%	Lpas_G00000003120.1/Lpas_G00000005672.1/Lpas_G00000005374.1/Lpas_G00000000803.1/Lpas_G00000002312.1/Lpas_G00000001432.1/Lpas_G00000006183.1/Lpas_G00000005373.1/Lpas_G00000006262.1/Lpas_G00000001618.1/Lpas_G00000005372.1/Lpas_G00000003506.1/Lpas_G00000001436.1/Lpas_G00000002763.1/Lpas_G00000002311.1/Lpas_G00000001433.1/Lpas_G00000001652.1/Lpas_G00000009507.1/Lpas_G00000006263.1/Lpas_G00000001496.1…
20	MF	GO:0005198	structural molecule activity	246	-0.8900364885623436	-3.932886122906352	1e-10	8.750000000000001e-10	4.988558352402746e-10	651	tags=76%, list=6%, signal=73%	Lpas_G00000001953.1/Lpas_G00000007228.1/Lpas_G00000009772.1/Lpas_G00000009770.1/Lpas_G00000010378.1/Lpas_G00000008307.1/Lpas_G00000008952.1/Lpas_G00000003120.1/Lpas_G00000007346.1/Lpas_G00000005672.1/Lpas_G00000009596.1/Lpas_G00000005374.1/Lpas_G00000007348.1/Lpas_G00000000803.1/Lpas_G00000002312.1/Lpas_G00000001432.1/Lpas_G00000006183.1/Lpas_G00000006189.1/Lpas_G00000005373.1/Lpas_G00000006262.1…
20	MF	GO:0004180	carboxypeptidase activity	43	0.8761481052392619	3.319202809809504	1e-10	8.750000000000001e-10	4.988558352402746e-10	1032	tags=70%, list=10%, signal=63%	Lpas_G00000008927.1/Lpas_G00000007871.1/Lpas_G00000007870.1/Lpas_G00000007868.1/Lpas_G00000007869.1/Lpas_G00000008531.1/Lpas_G00000008533.1/Lpas_G00000003974.1/Lpas_G00000004533.1/Lpas_G00000004368.1/Lpas_G00000004014.1/Lpas_G00000004557.1/Lpas_G00000007867.1/Lpas_G00000003816.1/Lpas_G00000004372.1/Lpas_G00000006212.1/Lpas_G00000006208.1/Lpas_G00000006211.1/Lpas_G00000006210.1/Lpas_G00000007872.1…
20	MF	GO:0008238	exopeptidase activity	61	0.8083752403726387	3.3056900609985385	1e-10	8.750000000000001e-10	4.988558352402746e-10	1378	tags=66%, list=14%, signal=57%	Lpas_G00000008927.1/Lpas_G00000007871.1/Lpas_G00000007870.1/Lpas_G00000007868.1/Lpas_G00000007869.1/Lpas_G00000008531.1/Lpas_G00000008533.1/Lpas_G00000003974.1/Lpas_G00000004533.1/Lpas_G00000004368.1/Lpas_G00000004014.1/Lpas_G00000004557.1/Lpas_G00000007867.1/Lpas_G00000004943.1/Lpas_G00000004942.1/Lpas_G00000003816.1/Lpas_G00000006385.1/Lpas_G00000004372.1/Lpas_G00000006212.1/Lpas_G00000007123.1…
20	MF	GO:0019843	rRNA binding	36	-0.8719650899290544	-2.8643986765573355	1e-10	8.750000000000001e-10	4.988558352402746e-10	344	tags=58%, list=3%, signal=57%	Lpas_G00000001436.1/Lpas_G00000002799.1/Lpas_G00000001434.1/Lpas_G00000009972.1/Lpas_G00000004876.1/Lpas_G00000001435.1/Lpas_G00000001388.1/Lpas_G00000006924.1/Lpas_G00000009790.1/Lpas_G00000010113.1/Lpas_G00000001066.1/Lpas_G00000009791.1/Lpas_G00000010112.1/Lpas_G00000000886.1/Lpas_G00000001209.1/Lpas_G00000007360.1/Lpas_G00000003476.1/Lpas_G00000001210.1/Lpas_G00000010309.1/Lpas_G00000010310.1…
20	MF	GO:0000287	magnesium ion binding	45	-0.8109832851438883	-2.7777089671553696	1e-10	8.750000000000001e-10	4.988558352402746e-10	467	tags=42%, list=5%, signal=40%	Lpas_G00000005243.1/Lpas_G00000007978.1/Lpas_G00000007975.1/Lpas_G00000007976.1/Lpas_G00000007977.1/Lpas_G00000007979.1/Lpas_G00000005256.1/Lpas_G00000005255.1/Lpas_G00000005250.1/Lpas_G00000005254.1/Lpas_G00000005245.1/Lpas_G00000005251.1/Lpas_G00000005244.1/Lpas_G00000005246.1/Lpas_G00000005247.1/Lpas_G00000005248.1/Lpas_G00000005252.1/Lpas_G00000005253.1/Lpas_G00000005249.1
20	MF	GO:0030527	structural constituent of chromatin	29	-0.8665698122137612	-2.7333234449953348	1e-10	8.750000000000001e-10	4.988558352402746e-10	1038	tags=83%, list=10%, signal=74%	Lpas_G00000008527.1/Lpas_G00000008953.1/Lpas_G00000007228.1/Lpas_G00000010378.1/Lpas_G00000008307.1/Lpas_G00000008952.1/Lpas_G00000007346.1/Lpas_G00000009596.1/Lpas_G00000007348.1/Lpas_G00000006189.1/Lpas_G00000001020.1/Lpas_G00000009593.1/Lpas_G00000009595.1/Lpas_G00000001511.1/Lpas_G00000005003.1/Lpas_G00000009607.1/Lpas_G00000005008.1/Lpas_G00000001697.1/Lpas_G00000002762.1/Lpas_G00000006190.1…
20	MF	GO:0016831	carboxy-lyase activity	36	-0.8285786386963928	-2.7218745148372068	1e-10	8.750000000000001e-10	4.988558352402746e-10	14	tags=39%, list=0%, signal=39%	Lpas_G00000005243.1/Lpas_G00000005256.1/Lpas_G00000005255.1/Lpas_G00000005250.1/Lpas_G00000005254.1/Lpas_G00000005245.1/Lpas_G00000005251.1/Lpas_G00000005244.1/Lpas_G00000005246.1/Lpas_G00000005247.1/Lpas_G00000005248.1/Lpas_G00000005252.1/Lpas_G00000005253.1/Lpas_G00000005249.1
20	MF	GO:0046982	protein heterodimerization activity	28	-0.867756469466534	-2.7123997407502154	1e-10	8.750000000000001e-10	4.988558352402746e-10	1038	tags=82%, list=10%, signal=74%	Lpas_G00000008527.1/Lpas_G00000008953.1/Lpas_G00000007228.1/Lpas_G00000010378.1/Lpas_G00000005514.1/Lpas_G00000008307.1/Lpas_G00000008952.1/Lpas_G00000007346.1/Lpas_G00000009596.1/Lpas_G00000007348.1/Lpas_G00000006189.1/Lpas_G00000001020.1/Lpas_G00000009593.1/Lpas_G00000009595.1/Lpas_G00000001511.1/Lpas_G00000009607.1/Lpas_G00000001697.1/Lpas_G00000002762.1/Lpas_G00000006190.1/Lpas_G00000006382.1…
20	MF	GO:1901681	sulfur compound binding	26	-0.885896708268751	-2.69810181081428	1e-10	8.750000000000001e-10	4.988558352402746e-10	14	tags=58%, list=0%, signal=58%	Lpas_G00000008226.1/Lpas_G00000005243.1/Lpas_G00000005256.1/Lpas_G00000005255.1/Lpas_G00000005250.1/Lpas_G00000005254.1/Lpas_G00000005245.1/Lpas_G00000005251.1/Lpas_G00000005244.1/Lpas_G00000005246.1/Lpas_G00000005247.1/Lpas_G00000005248.1/Lpas_G00000005252.1/Lpas_G00000005253.1/Lpas_G00000005249.1
20	MF	GO:0008237	metallopeptidase activity	89	0.6171283296955615	2.6970489862348574	1e-10	8.750000000000001e-10	4.988558352402746e-10	1903	tags=51%, list=19%, signal=41%	Lpas_G00000008531.1/Lpas_G00000008533.1/Lpas_G00000004943.1/Lpas_G00000004942.1/Lpas_G00000009680.1/Lpas_G00000008532.1/Lpas_G00000009675.1/Lpas_G00000009681.1/Lpas_G00000006385.1/Lpas_G00000008530.1/Lpas_G00000009672.1/Lpas_G00000009678.1/Lpas_G00000009674.1/Lpas_G00000009673.1/Lpas_G00000009679.1/Lpas_G00000009671.1/Lpas_G00000009677.1/Lpas_G00000008562.1/Lpas_G00000008561.1/Lpas_G00000008560.1…
20	MF	GO:0046983	protein dimerization activity	35	-0.8153898527270408	-2.6612277728165274	1e-10	8.750000000000001e-10	4.988558352402746e-10	1038	tags=71%, list=10%, signal=64%	Lpas_G00000008527.1/Lpas_G00000001883.1/Lpas_G00000008953.1/Lpas_G00000003127.1/Lpas_G00000007228.1/Lpas_G00000010378.1/Lpas_G00000005514.1/Lpas_G00000008307.1/Lpas_G00000008952.1/Lpas_G00000007346.1/Lpas_G00000009596.1/Lpas_G00000007348.1/Lpas_G00000006189.1/Lpas_G00000001020.1/Lpas_G00000009593.1/Lpas_G00000009595.1/Lpas_G00000001511.1/Lpas_G00000009607.1/Lpas_G00000001697.1/Lpas_G00000002762.1…
20	MF	GO:0005200	structural constituent of cytoskeleton	22	-0.9018212380860293	-2.6474852451411244	1e-10	8.750000000000001e-10	4.988558352402746e-10	842	tags=91%, list=8%, signal=84%	Lpas_G00000002758.1/Lpas_G00000002756.1/Lpas_G00000002757.1/Lpas_G00000002759.1/Lpas_G00000004735.1/Lpas_G00000007475.1/Lpas_G00000007735.1/Lpas_G00000007736.1/Lpas_G00000007737.1/Lpas_G00000007738.1/Lpas_G00000007739.1/Lpas_G00000007740.1/Lpas_G00000007741.1/Lpas_G00000007742.1/Lpas_G00000007743.1/Lpas_G00000007731.1/Lpas_G00000007732.1/Lpas_G00000007733.1/Lpas_G00000007734.1/Lpas_G00000007730.1
20	MF	GO:0030976	thiamine pyrophosphate binding	17	-0.9570360474118941	-2.6344472024180754	1e-10	8.750000000000001e-10	4.988558352402746e-10	14	tags=82%, list=0%, signal=82%	Lpas_G00000005243.1/Lpas_G00000005256.1/Lpas_G00000005255.1/Lpas_G00000005250.1/Lpas_G00000005254.1/Lpas_G00000005245.1/Lpas_G00000005251.1/Lpas_G00000005244.1/Lpas_G00000005246.1/Lpas_G00000005247.1/Lpas_G00000005248.1/Lpas_G00000005252.1/Lpas_G00000005253.1/Lpas_G00000005249.1
20	MF	GO:0050997	quaternary ammonium group binding	17	-0.9570360474118941	-2.6344472024180754	1e-10	8.750000000000001e-10	4.988558352402746e-10	14	tags=82%, list=0%, signal=82%	Lpas_G00000005243.1/Lpas_G00000005256.1/Lpas_G00000005255.1/Lpas_G00000005250.1/Lpas_G00000005254.1/Lpas_G00000005245.1/Lpas_G00000005251.1/Lpas_G00000005244.1/Lpas_G00000005246.1/Lpas_G00000005247.1/Lpas_G00000005248.1/Lpas_G00000005252.1/Lpas_G00000005253.1/Lpas_G00000005249.1
20	MF	GO:0016830	carbon-carbon lyase activity	49	-0.7283229684837974	-2.546639041512534	1e-10	8.750000000000001e-10	4.988558352402746e-10	14	tags=41%, list=0%, signal=41%	Lpas_G00000000881.1/Lpas_G00000000883.1/Lpas_G00000005811.1/Lpas_G00000000885.1/Lpas_G00000010330.1/Lpas_G00000010329.1/Lpas_G00000005243.1/Lpas_G00000005256.1/Lpas_G00000005255.1/Lpas_G00000005250.1/Lpas_G00000005254.1/Lpas_G00000005245.1/Lpas_G00000005251.1/Lpas_G00000005244.1/Lpas_G00000005246.1/Lpas_G00000005247.1/Lpas_G00000005248.1/Lpas_G00000005252.1/Lpas_G00000005253.1/Lpas_G00000005249.1
20	MF	GO:0008233	peptidase activity	214	0.4821430003684095	2.4618887106563134	1e-10	8.750000000000001e-10	4.988558352402746e-10	1085	tags=33%, list=11%, signal=30%	Lpas_G00000008927.1/Lpas_G00000007871.1/Lpas_G00000007870.1/Lpas_G00000007868.1/Lpas_G00000007869.1/Lpas_G00000008531.1/Lpas_G00000008533.1/Lpas_G00000003974.1/Lpas_G00000004533.1/Lpas_G00000000728.1/Lpas_G00000004368.1/Lpas_G00000004014.1/Lpas_G00000004557.1/Lpas_G00000007867.1/Lpas_G00000004943.1/Lpas_G00000004942.1/Lpas_G00000009680.1/Lpas_G00000008532.1/Lpas_G00000009675.1/Lpas_G00000009681.1…
20	MF	GO:0003723	RNA binding	360	-0.4932897790542177	-2.25867678549483	1e-10	8.750000000000001e-10	4.988558352402746e-10	532	tags=19%, list=5%, signal=19%	Lpas_G00000003036.1/Lpas_G00000008762.1/Lpas_G00000005672.1/Lpas_G00000000836.1/Lpas_G00000000652.1/Lpas_G00000006584.1/Lpas_G00000003506.1/Lpas_G00000005637.1/Lpas_G00000005638.1/Lpas_G00000001436.1/Lpas_G00000002763.1/Lpas_G00000006094.1/Lpas_G00000001433.1/Lpas_G00000008802.1/Lpas_G00000000919.1/Lpas_G00000002799.1/Lpas_G00000009482.1/Lpas_G00000002693.1/Lpas_G00000001715.1/Lpas_G00000004745.1…
20	MF	GO:0140640	catalytic activity, acting on a nucleic acid	331	0.37301016403681714	2.006817542722722	1e-10	8.750000000000001e-10	4.988558352402746e-10	2821	tags=46%, list=28%, signal=34%	Lpas_G00000001250.1/Lpas_G00000006936.1/Lpas_G00000008526.1/Lpas_G00000002350.1/Lpas_G00000010039.1/Lpas_G00000001022.1/Lpas_G00000006684.1/Lpas_G00000009930.1/Lpas_G00000003486.1/Lpas_G00000006150.1/Lpas_G00000006831.1/Lpas_G00000005427.1/Lpas_G00000003190.1/Lpas_G00000006100.1/Lpas_G00000003062.1/Lpas_G00000009134.1/Lpas_G00000004101.1/Lpas_G00000003545.1/Lpas_G00000000799.1/Lpas_G00000001136.1…
20	MF	GO:0004386	helicase activity	97	0.46377258820460565	2.0672956949138603	1.2485808569226959e-6	6.40195917084567e-6	3.649891073538689e-6	2554	tags=56%, list=25%, signal=42%	Lpas_G00000002350.1/Lpas_G00000001022.1/Lpas_G00000009930.1/Lpas_G00000006150.1/Lpas_G00000009134.1/Lpas_G00000004101.1/Lpas_G00000003545.1/Lpas_G00000006844.1/Lpas_G00000008743.1/Lpas_G00000009667.1/Lpas_G00000007512.1/Lpas_G00000003465.1/Lpas_G00000003903.1/Lpas_G00000005546.1/Lpas_G00000006739.1/Lpas_G00000004461.1/Lpas_G00000009903.1/Lpas_G00000001717.1/Lpas_G00000000361.1/Lpas_G00000002569.1…
20	MF	GO:0140657	ATP-dependent activity	416	0.29517289257560225	1.6214794754850943	1.4944517253841571e-6	7.61413695528004e-6	4.340979029097219e-6	1781	tags=26%, list=18%, signal=23%	Lpas_G00000002418.1/Lpas_G00000000390.1/Lpas_G00000004756.1/Lpas_G00000003702.1/Lpas_G00000010258.1/Lpas_G00000002350.1/Lpas_G00000001788.1/Lpas_G00000001787.1/Lpas_G00000001789.1/Lpas_G00000001786.1/Lpas_G00000001022.1/Lpas_G00000004253.1/Lpas_G00000009930.1/Lpas_G00000006150.1/Lpas_G00000006831.1/Lpas_G00000007161.1/Lpas_G00000003190.1/Lpas_G00000001827.1/Lpas_G00000007682.1/Lpas_G00000009134.1…
20	MF	GO:0016758	hexosyltransferase activity	40	0.5539856625128845	2.0589625572195533	5.190133202405959e-5	2.078635436784476e-4	1.1850736194024605e-4	2664	tags=55%, list=26%, signal=41%	Lpas_G00000001533.1/Lpas_G00000003266.1/Lpas_G00000001530.1/Lpas_G00000001532.1/Lpas_G00000001531.1/Lpas_G00000000787.1/Lpas_G00000006005.1/Lpas_G00000000826.1/Lpas_G00000005976.1/Lpas_G00000006041.1/Lpas_G00000006033.1/Lpas_G00000006034.1/Lpas_G00000002231.1/Lpas_G00000000461.1/Lpas_G00000001529.1/Lpas_G00000005961.1/Lpas_G00000001042.1/Lpas_G00000010493.1/Lpas_G00000006036.1/Lpas_G00000006038.1…
20	MF	GO:0008483	transaminase activity	21	0.6618704718116123	2.138726638110419	7.723390913537183e-5	2.989100810287227e-4	1.7041490072379614e-4	1054	tags=43%, list=10%, signal=38%	Lpas_G00000000736.1/Lpas_G00000001568.1/Lpas_G00000001567.1/Lpas_G00000000738.1/Lpas_G00000001315.1/Lpas_G00000000754.1/Lpas_G00000000739.1/Lpas_G00000000755.1/Lpas_G00000004797.1
20	MF	GO:0016301	kinase activity	332	-0.33336769511423336	-1.519042484105003	4.1158263147559704e-4	0.0013578853210567852	7.741588754243328e-4	2872	tags=37%, list=28%, signal=27%	Lpas_G00000000173.1/Lpas_G00000003086.1/Lpas_G00000008201.1/Lpas_G00000003368.1/Lpas_G00000003489.1/Lpas_G00000004888.1/Lpas_G00000001833.1/Lpas_G00000003480.1/Lpas_G00000000923.1/Lpas_G00000009666.1/Lpas_G00000009099.1/Lpas_G00000004986.1/Lpas_G00000005521.1/Lpas_G00000009735.1/Lpas_G00000002545.1/Lpas_G00000009149.1/Lpas_G00000001971.1/Lpas_G00000001203.1/Lpas_G00000003313.1/Lpas_G00000006142.1…
20	MF	GO:0045182	translation regulator activity	115	-0.4319757854912171	-1.7247348226228216	4.70288458608607e-4	0.0015452335068568514	8.809700019478096e-4	3060	tags=56%, list=30%, signal=39%	Lpas_G00000008155.1/Lpas_G00000008161.1/Lpas_G00000008151.1/Lpas_G00000000001.1/Lpas_G00000008314.1/Lpas_G00000008160.1/Lpas_G00000008145.1/Lpas_G00000008156.1/Lpas_G00000008150.1/Lpas_G00000008149.1/Lpas_G00000008174.1/Lpas_G00000004950.1/Lpas_G00000003495.1/Lpas_G00000008154.1/Lpas_G00000008147.1/Lpas_G00000008162.1/Lpas_G00000008167.1/Lpas_G00000008153.1/Lpas_G00000008144.1/Lpas_G00000008146.1…
20	MF	GO:0043022	ribosome binding	19	-0.6594777774190257	-1.853041118467575	0.0013921228220481995	0.004069177138878375	0.002319923154692346	739	tags=47%, list=7%, signal=44%	Lpas_G00000006583.1/Lpas_G00000000999.1/Lpas_G00000001001.1/Lpas_G00000001002.1/Lpas_G00000001000.1/Lpas_G00000006584.1/Lpas_G00000002428.1/Lpas_G00000002429.1/Lpas_G00000006279.1
20	CC	GO:0005840	ribosome	295	-0.8128575211417807	-3.6821876450322395	1e-10	8.750000000000001e-10	4.988558352402746e-10	493	tags=52%, list=5%, signal=51%	Lpas_G00000006839.1/Lpas_G00000003120.1/Lpas_G00000005672.1/Lpas_G00000005374.1/Lpas_G00000000803.1/Lpas_G00000002312.1/Lpas_G00000002428.1/Lpas_G00000002429.1/Lpas_G00000001432.1/Lpas_G00000006183.1/Lpas_G00000005373.1/Lpas_G00000006262.1/Lpas_G00000001618.1/Lpas_G00000004985.1/Lpas_G00000005372.1/Lpas_G00000003506.1/Lpas_G00000004984.1/Lpas_G00000001436.1/Lpas_G00000002763.1/Lpas_G00000002311.1…
20	CC	GO:0022626	cytosolic ribosome	86	-0.949549281057696	-3.6225032422478667	1e-10	8.750000000000001e-10	4.988558352402746e-10	491	tags=97%, list=5%, signal=93%	Lpas_G00000003120.1/Lpas_G00000005672.1/Lpas_G00000001432.1/Lpas_G00000006183.1/Lpas_G00000003506.1/Lpas_G00000001436.1/Lpas_G00000002763.1/Lpas_G00000001433.1/Lpas_G00000001652.1/Lpas_G00000009507.1/Lpas_G00000001496.1/Lpas_G00000002646.1/Lpas_G00000001499.1/Lpas_G00000003515.1/Lpas_G00000009482.1/Lpas_G00000002386.1/Lpas_G00000001651.1/Lpas_G00000002693.1/Lpas_G00000006677.1/Lpas_G00000004745.1…
20	CC	GO:0044391	ribosomal subunit	137	-0.8644548261525496	-3.5501308427723353	1e-10	8.750000000000001e-10	4.988558352402746e-10	491	tags=62%, list=5%, signal=60%	Lpas_G00000003120.1/Lpas_G00000005672.1/Lpas_G00000001432.1/Lpas_G00000006183.1/Lpas_G00000003506.1/Lpas_G00000001436.1/Lpas_G00000002763.1/Lpas_G00000001433.1/Lpas_G00000001652.1/Lpas_G00000009507.1/Lpas_G00000002646.1/Lpas_G00000003515.1/Lpas_G00000000919.1/Lpas_G00000009482.1/Lpas_G00000001651.1/Lpas_G00000002693.1/Lpas_G00000006677.1/Lpas_G00000004745.1/Lpas_G00000003500.1/Lpas_G00000009356.1…
20	CC	GO:1990904	ribonucleoprotein complex	359	-0.7379441910040593	-3.3774938069386127	1e-10	8.750000000000001e-10	4.988558352402746e-10	406	tags=41%, list=4%, signal=40%	Lpas_G00000005374.1/Lpas_G00000000803.1/Lpas_G00000002312.1/Lpas_G00000002428.1/Lpas_G00000002429.1/Lpas_G00000001432.1/Lpas_G00000006183.1/Lpas_G00000005373.1/Lpas_G00000006262.1/Lpas_G00000001618.1/Lpas_G00000004985.1/Lpas_G00000005372.1/Lpas_G00000003506.1/Lpas_G00000004984.1/Lpas_G00000001436.1/Lpas_G00000002763.1/Lpas_G00000002311.1/Lpas_G00000001433.1/Lpas_G00000001652.1/Lpas_G00000009507.1…
20	CC	GO:0015934	large ribosomal subunit	81	-0.8530798850127282	-3.2153501391957073	1e-10	8.750000000000001e-10	4.988558352402746e-10	377	tags=59%, list=4%, signal=58%	Lpas_G00000001432.1/Lpas_G00000003506.1/Lpas_G00000001436.1/Lpas_G00000001433.1/Lpas_G00000009507.1/Lpas_G00000003515.1/Lpas_G00000006677.1/Lpas_G00000009356.1/Lpas_G00000001434.1/Lpas_G00000001952.1/Lpas_G00000005674.1/Lpas_G00000006108.1/Lpas_G00000004876.1/Lpas_G00000001435.1/Lpas_G00000001388.1/Lpas_G00000002120.1/Lpas_G00000006924.1/Lpas_G00000001213.1/Lpas_G00000000575.1/Lpas_G00000001456.1…
20	CC	GO:0022625	cytosolic large ribosomal subunit	38	-0.9485144976844385	-3.1573372212870146	1e-10	8.750000000000001e-10	4.988558352402746e-10	377	tags=95%, list=4%, signal=92%	Lpas_G00000001432.1/Lpas_G00000001436.1/Lpas_G00000009507.1/Lpas_G00000003515.1/Lpas_G00000001434.1/Lpas_G00000001952.1/Lpas_G00000006108.1/Lpas_G00000004876.1/Lpas_G00000001435.1/Lpas_G00000001388.1/Lpas_G00000006924.1/Lpas_G00000000575.1/Lpas_G00000006109.1/Lpas_G00000009506.1/Lpas_G00000003514.1/Lpas_G00000005288.1/Lpas_G00000007761.1/Lpas_G00000010326.1/Lpas_G00000000169.1/Lpas_G00000010328.1…
20	CC	GO:0005829	cytosol	247	-0.7134249351608396	-3.154257349409977	1e-10	8.750000000000001e-10	4.988558352402746e-10	1254	tags=57%, list=12%, signal=51%	Lpas_G00000005438.1/Lpas_G00000000002.1/Lpas_G00000001221.1/Lpas_G00000001513.1/Lpas_G00000003417.1/Lpas_G00000006304.1/Lpas_G00000003420.1/Lpas_G00000009539.1/Lpas_G00000005811.1/Lpas_G00000008686.1/Lpas_G00000000816.1/Lpas_G00000005111.1/Lpas_G00000003419.1/Lpas_G00000003421.1/Lpas_G00000002654.1/Lpas_G00000007706.1/Lpas_G00000009757.1/Lpas_G00000009496.1/Lpas_G00000009498.1/Lpas_G00000009499.1…
20	CC	GO:0015935	small ribosomal subunit	56	-0.8883639802060622	-3.1534709875890408	1e-10	8.750000000000001e-10	4.988558352402746e-10	491	tags=66%, list=5%, signal=63%	Lpas_G00000003120.1/Lpas_G00000005672.1/Lpas_G00000006183.1/Lpas_G00000002763.1/Lpas_G00000001652.1/Lpas_G00000002646.1/Lpas_G00000000919.1/Lpas_G00000009482.1/Lpas_G00000001651.1/Lpas_G00000002693.1/Lpas_G00000004745.1/Lpas_G00000003500.1/Lpas_G00000009765.1/Lpas_G00000009972.1/Lpas_G00000000421.1/Lpas_G00000006980.1/Lpas_G00000006523.1/Lpas_G00000002303.1/Lpas_G00000000920.1/Lpas_G00000001836.1…
20	CC	GO:0022627	cytosolic small ribosomal subunit	23	-0.9536568423141808	-2.8384179544292154	1e-10	8.750000000000001e-10	4.988558352402746e-10	491	tags=100%, list=5%, signal=95%	Lpas_G00000006183.1/Lpas_G00000001652.1/Lpas_G00000002646.1/Lpas_G00000001651.1/Lpas_G00000002693.1/Lpas_G00000003500.1/Lpas_G00000009765.1/Lpas_G00000000421.1/Lpas_G00000006980.1/Lpas_G00000006523.1/Lpas_G00000002303.1/Lpas_G00000008554.1/Lpas_G00000002071.1/Lpas_G00000007362.1/Lpas_G00000000432.1/Lpas_G00000006068.1/Lpas_G00000007361.1/Lpas_G00000008553.1/Lpas_G00000006981.1/Lpas_G00000003459.1…
20	CC	GO:0000786	nucleosome	28	-0.8756428996571476	-2.737050840404495	1e-10	8.750000000000001e-10	4.988558352402746e-10	1038	tags=86%, list=10%, signal=77%	Lpas_G00000008527.1/Lpas_G00000008953.1/Lpas_G00000007228.1/Lpas_G00000010378.1/Lpas_G00000008307.1/Lpas_G00000008952.1/Lpas_G00000007346.1/Lpas_G00000009596.1/Lpas_G00000007348.1/Lpas_G00000006189.1/Lpas_G00000001020.1/Lpas_G00000009593.1/Lpas_G00000009595.1/Lpas_G00000001511.1/Lpas_G00000005003.1/Lpas_G00000009607.1/Lpas_G00000005008.1/Lpas_G00000001697.1/Lpas_G00000002762.1/Lpas_G00000006190.1…
20	CC	GO:0000785	chromatin	41	-0.7570535216158234	-2.5453373703373896	1e-10	8.750000000000001e-10	4.988558352402746e-10	1303	tags=63%, list=13%, signal=55%	Lpas_G00000007932.1/Lpas_G00000008489.1/Lpas_G00000008527.1/Lpas_G00000008953.1/Lpas_G00000007228.1/Lpas_G00000010378.1/Lpas_G00000008307.1/Lpas_G00000008952.1/Lpas_G00000007346.1/Lpas_G00000009596.1/Lpas_G00000007348.1/Lpas_G00000006189.1/Lpas_G00000001020.1/Lpas_G00000009593.1/Lpas_G00000009595.1/Lpas_G00000001511.1/Lpas_G00000005003.1/Lpas_G00000009607.1/Lpas_G00000005008.1/Lpas_G00000001697.1…
20	CC	GO:0045259	proton-transporting ATP synthase complex	18	-0.7251806872771689	-2.00885477313071	1.490842147090452e-4	5.405981659494657e-4	3.0820634240466435e-4	2502	tags=89%, list=25%, signal=67%	Lpas_G00000008687.1/Lpas_G00000007311.1/Lpas_G00000009917.1/Lpas_G00000007465.1/Lpas_G00000000954.1/Lpas_G00000006741.1/Lpas_G00000007176.1/Lpas_G00000006742.1/Lpas_G00000007174.1/Lpas_G00000007175.1/Lpas_G00000007173.1/Lpas_G00000006525.1/Lpas_G00000006524.1/Lpas_G00000009916.1/Lpas_G00000006473.1/Lpas_G00000000003.1
20	BP	GO:0006412	translation	336	-0.7567208585286643	-3.448587217405975	1e-10	8.750000000000001e-10	4.988558352402746e-10	739	tags=47%, list=7%, signal=45%	Lpas_G00000006583.1/Lpas_G00000000837.1/Lpas_G00000000999.1/Lpas_G00000001001.1/Lpas_G00000001002.1/Lpas_G00000001953.1/Lpas_G00000001000.1/Lpas_G00000009772.1/Lpas_G00000009770.1/Lpas_G00000003036.1/Lpas_G00000003120.1/Lpas_G00000005672.1/Lpas_G00000000836.1/Lpas_G00000005374.1/Lpas_G00000006584.1/Lpas_G00000009007.1/Lpas_G00000000803.1/Lpas_G00000002312.1/Lpas_G00000002428.1/Lpas_G00000002429.1…
20	BP	GO:0043043	peptide biosynthetic process	339	-0.7522663631367418	-3.4369628728449935	1e-10	8.750000000000001e-10	4.988558352402746e-10	739	tags=47%, list=7%, signal=45%	Lpas_G00000006583.1/Lpas_G00000000837.1/Lpas_G00000000999.1/Lpas_G00000001001.1/Lpas_G00000001002.1/Lpas_G00000001953.1/Lpas_G00000001000.1/Lpas_G00000009772.1/Lpas_G00000009770.1/Lpas_G00000003036.1/Lpas_G00000003120.1/Lpas_G00000005672.1/Lpas_G00000000836.1/Lpas_G00000005374.1/Lpas_G00000006584.1/Lpas_G00000009007.1/Lpas_G00000000803.1/Lpas_G00000002312.1/Lpas_G00000002428.1/Lpas_G00000002429.1…
20	BP	GO:0006518	peptide metabolic process	348	-0.7444038863758532	-3.406620632190511	1e-10	8.750000000000001e-10	4.988558352402746e-10	739	tags=45%, list=7%, signal=44%	Lpas_G00000006583.1/Lpas_G00000000837.1/Lpas_G00000000999.1/Lpas_G00000001001.1/Lpas_G00000001002.1/Lpas_G00000001953.1/Lpas_G00000001000.1/Lpas_G00000009772.1/Lpas_G00000009770.1/Lpas_G00000003036.1/Lpas_G00000003120.1/Lpas_G00000005672.1/Lpas_G00000000836.1/Lpas_G00000005374.1/Lpas_G00000006584.1/Lpas_G00000009007.1/Lpas_G00000000803.1/Lpas_G00000002312.1/Lpas_G00000002428.1/Lpas_G00000002429.1…
20	BP	GO:0043604	amide biosynthetic process	356	-0.7395983473030993	-3.3886874440281534	1e-10	8.750000000000001e-10	4.988558352402746e-10	739	tags=44%, list=7%, signal=43%	Lpas_G00000006583.1/Lpas_G00000000837.1/Lpas_G00000000999.1/Lpas_G00000001001.1/Lpas_G00000001002.1/Lpas_G00000001953.1/Lpas_G00000001000.1/Lpas_G00000009772.1/Lpas_G00000009770.1/Lpas_G00000003036.1/Lpas_G00000003120.1/Lpas_G00000005672.1/Lpas_G00000000836.1/Lpas_G00000005374.1/Lpas_G00000006584.1/Lpas_G00000009007.1/Lpas_G00000000803.1/Lpas_G00000002312.1/Lpas_G00000002428.1/Lpas_G00000002429.1…
20	BP	GO:0043603	amide metabolic process	376	-0.7225995778197191	-3.315290752835475	1e-10	8.750000000000001e-10	4.988558352402746e-10	759	tags=42%, list=8%, signal=41%	Lpas_G00000002325.1/Lpas_G00000006583.1/Lpas_G00000000837.1/Lpas_G00000000999.1/Lpas_G00000001001.1/Lpas_G00000001002.1/Lpas_G00000001953.1/Lpas_G00000001000.1/Lpas_G00000009772.1/Lpas_G00000009770.1/Lpas_G00000003036.1/Lpas_G00000003120.1/Lpas_G00000005672.1/Lpas_G00000000836.1/Lpas_G00000005374.1/Lpas_G00000006584.1/Lpas_G00000009007.1/Lpas_G00000000803.1/Lpas_G00000002312.1/Lpas_G00000002428.1…
20	BP	GO:0009064	glutamine family amino acid metabolic process	37	0.8053597771641519	2.9478428769471297	1e-10	8.750000000000001e-10	4.988558352402746e-10	1076	tags=62%, list=11%, signal=56%	Lpas_G00000008927.1/Lpas_G00000003974.1/Lpas_G00000004533.1/Lpas_G00000004368.1/Lpas_G00000004014.1/Lpas_G00000004557.1/Lpas_G00000003816.1/Lpas_G00000000174.1/Lpas_G00000010023.1/Lpas_G00000004372.1/Lpas_G00000010058.1/Lpas_G00000006212.1/Lpas_G00000006208.1/Lpas_G00000006211.1/Lpas_G00000006210.1/Lpas_G00000006209.1/Lpas_G00000001935.1/Lpas_G00000007676.1/Lpas_G00000000352.1/Lpas_G00000003854.1…
20	BP	GO:0009084	glutamine family amino acid biosynthetic process	28	0.8244390589315213	2.8339497601305084	1e-10	8.750000000000001e-10	4.988558352402746e-10	1044	tags=71%, list=10%, signal=64%	Lpas_G00000008927.1/Lpas_G00000003974.1/Lpas_G00000004533.1/Lpas_G00000004368.1/Lpas_G00000004014.1/Lpas_G00000004557.1/Lpas_G00000003816.1/Lpas_G00000010023.1/Lpas_G00000004372.1/Lpas_G00000010058.1/Lpas_G00000006212.1/Lpas_G00000006208.1/Lpas_G00000006211.1/Lpas_G00000006210.1/Lpas_G00000006209.1/Lpas_G00000007676.1/Lpas_G00000000352.1/Lpas_G00000003854.1/Lpas_G00000004410.1/Lpas_G00000010022.1
20	BP	GO:0006525	arginine metabolic process	28	0.8202260797173637	2.819467948159021	1e-10	8.750000000000001e-10	4.988558352402746e-10	1044	tags=71%, list=10%, signal=64%	Lpas_G00000008927.1/Lpas_G00000003974.1/Lpas_G00000004533.1/Lpas_G00000004368.1/Lpas_G00000004014.1/Lpas_G00000004557.1/Lpas_G00000003816.1/Lpas_G00000010023.1/Lpas_G00000004372.1/Lpas_G00000006212.1/Lpas_G00000010680.1/Lpas_G00000006208.1/Lpas_G00000006211.1/Lpas_G00000006210.1/Lpas_G00000006209.1/Lpas_G00000007676.1/Lpas_G00000000352.1/Lpas_G00000003854.1/Lpas_G00000004410.1/Lpas_G00000010022.1
20	BP	GO:0002181	cytoplasmic translation	37	-0.8532289726816678	-2.8176994474923553	1e-10	8.750000000000001e-10	4.988558352402746e-10	438	tags=62%, list=4%, signal=60%	Lpas_G00000000836.1/Lpas_G00000001432.1/Lpas_G00000003506.1/Lpas_G00000001433.1/Lpas_G00000009507.1/Lpas_G00000003515.1/Lpas_G00000006677.1/Lpas_G00000000498.1/Lpas_G00000005674.1/Lpas_G00000000421.1/Lpas_G00000001456.1/Lpas_G00000009506.1/Lpas_G00000003514.1/Lpas_G00000000432.1/Lpas_G00000000625.1/Lpas_G00000004724.1/Lpas_G00000006906.1/Lpas_G00000007309.1/Lpas_G00000009487.1/Lpas_G00000000902.1…
20	BP	GO:0042255	ribosome assembly	32	-0.8726105029528538	-2.800967968174055	1e-10	8.750000000000001e-10	4.988558352402746e-10	344	tags=66%, list=3%, signal=64%	Lpas_G00000001436.1/Lpas_G00000002646.1/Lpas_G00000003500.1/Lpas_G00000001434.1/Lpas_G00000000421.1/Lpas_G00000001435.1/Lpas_G00000002303.1/Lpas_G00000001836.1/Lpas_G00000008554.1/Lpas_G00000009790.1/Lpas_G00000000432.1/Lpas_G00000006068.1/Lpas_G00000009175.1/Lpas_G00000008553.1/Lpas_G00000004724.1/Lpas_G00000009791.1/Lpas_G00000009487.1/Lpas_G00000001839.1/Lpas_G00000009198.1/Lpas_G00000010309.1…
20	BP	GO:0006526	arginine biosynthetic process	24	0.8309478435775756	2.771359214573751	1e-10	8.750000000000001e-10	4.988558352402746e-10	1044	tags=79%, list=10%, signal=71%	Lpas_G00000008927.1/Lpas_G00000003974.1/Lpas_G00000004533.1/Lpas_G00000004368.1/Lpas_G00000004014.1/Lpas_G00000004557.1/Lpas_G00000003816.1/Lpas_G00000010023.1/Lpas_G00000004372.1/Lpas_G00000006212.1/Lpas_G00000006208.1/Lpas_G00000006211.1/Lpas_G00000006210.1/Lpas_G00000006209.1/Lpas_G00000007676.1/Lpas_G00000000352.1/Lpas_G00000003854.1/Lpas_G00000004410.1/Lpas_G00000010022.1
20	BP	GO:0022618	protein-RNA complex assembly	53	-0.7828818592548641	-2.7637473398189294	1e-10	8.750000000000001e-10	4.988558352402746e-10	344	tags=43%, list=3%, signal=42%	Lpas_G00000001436.1/Lpas_G00000002646.1/Lpas_G00000003500.1/Lpas_G00000001434.1/Lpas_G00000001952.1/Lpas_G00000000421.1/Lpas_G00000001435.1/Lpas_G00000002303.1/Lpas_G00000001836.1/Lpas_G00000008554.1/Lpas_G00000009790.1/Lpas_G00000000432.1/Lpas_G00000006068.1/Lpas_G00000000169.1/Lpas_G00000009175.1/Lpas_G00000008553.1/Lpas_G00000004724.1/Lpas_G00000009791.1/Lpas_G00000009487.1/Lpas_G00000001839.1…
20	BP	GO:0071826	protein-RNA complex organization	53	-0.7828818592548641	-2.7637473398189294	1e-10	8.750000000000001e-10	4.988558352402746e-10	344	tags=43%, list=3%, signal=42%	Lpas_G00000001436.1/Lpas_G00000002646.1/Lpas_G00000003500.1/Lpas_G00000001434.1/Lpas_G00000001952.1/Lpas_G00000000421.1/Lpas_G00000001435.1/Lpas_G00000002303.1/Lpas_G00000001836.1/Lpas_G00000008554.1/Lpas_G00000009790.1/Lpas_G00000000432.1/Lpas_G00000006068.1/Lpas_G00000000169.1/Lpas_G00000009175.1/Lpas_G00000008553.1/Lpas_G00000004724.1/Lpas_G00000009791.1/Lpas_G00000009487.1/Lpas_G00000001839.1…
20	BP	GO:0140694	non-membrane-bounded organelle assembly	41	-0.811517649369749	-2.728454647724874	1e-10	8.750000000000001e-10	4.988558352402746e-10	344	tags=51%, list=3%, signal=50%	Lpas_G00000001436.1/Lpas_G00000002646.1/Lpas_G00000003500.1/Lpas_G00000001434.1/Lpas_G00000000421.1/Lpas_G00000001435.1/Lpas_G00000002303.1/Lpas_G00000001836.1/Lpas_G00000008554.1/Lpas_G00000009790.1/Lpas_G00000000432.1/Lpas_G00000006068.1/Lpas_G00000009175.1/Lpas_G00000008553.1/Lpas_G00000004724.1/Lpas_G00000009791.1/Lpas_G00000009487.1/Lpas_G00000001839.1/Lpas_G00000009198.1/Lpas_G00000010309.1…
20	BP	GO:1901136	carbohydrate derivative catabolic process	84	-0.6980284626142659	-2.6473024362209454	1e-10	8.750000000000001e-10	4.988558352402746e-10	1912	tags=68%, list=19%, signal=55%	Lpas_G00000006103.1/Lpas_G00000006104.1/Lpas_G00000000239.1/Lpas_G00000003400.1/Lpas_G00000003403.1/Lpas_G00000003379.1/Lpas_G00000003382.1/Lpas_G00000006767.1/Lpas_G00000003416.1/Lpas_G00000003428.1/Lpas_G00000006766.1/Lpas_G00000009591.1/Lpas_G00000000881.1/Lpas_G00000003417.1/Lpas_G00000009656.1/Lpas_G00000000883.1/Lpas_G00000003420.1/Lpas_G00000009657.1/Lpas_G00000009658.1/Lpas_G00000009654.1…
20	BP	GO:0065008	regulation of biological quality	61	-0.7329703656780153	-2.645629442742878	1e-10	8.750000000000001e-10	4.988558352402746e-10	366	tags=25%, list=4%, signal=24%	Lpas_G00000007267.1/Lpas_G00000008246.1/Lpas_G00000005256.1/Lpas_G00000005255.1/Lpas_G00000005250.1/Lpas_G00000005254.1/Lpas_G00000005245.1/Lpas_G00000005251.1/Lpas_G00000005244.1/Lpas_G00000005246.1/Lpas_G00000005247.1/Lpas_G00000005248.1/Lpas_G00000005252.1/Lpas_G00000005253.1/Lpas_G00000005249.1
20	BP	GO:0010817	regulation of hormone levels	17	-0.956516693864288	-2.6330175702696765	1e-10	8.750000000000001e-10	4.988558352402746e-10	220	tags=82%, list=2%, signal=81%	Lpas_G00000008246.1/Lpas_G00000005256.1/Lpas_G00000005255.1/Lpas_G00000005250.1/Lpas_G00000005254.1/Lpas_G00000005245.1/Lpas_G00000005251.1/Lpas_G00000005244.1/Lpas_G00000005246.1/Lpas_G00000005247.1/Lpas_G00000005248.1/Lpas_G00000005252.1/Lpas_G00000005253.1/Lpas_G00000005249.1
20	BP	GO:0016052	carbohydrate catabolic process	79	-0.6857542491629299	-2.5862443629207865	1e-10	8.750000000000001e-10	4.988558352402746e-10	1919	tags=68%, list=19%, signal=56%	Lpas_G00000005146.1/Lpas_G00000006103.1/Lpas_G00000006104.1/Lpas_G00000000239.1/Lpas_G00000003400.1/Lpas_G00000003403.1/Lpas_G00000003379.1/Lpas_G00000003382.1/Lpas_G00000008404.1/Lpas_G00000006767.1/Lpas_G00000003416.1/Lpas_G00000008405.1/Lpas_G00000003428.1/Lpas_G00000006766.1/Lpas_G00000000881.1/Lpas_G00000003417.1/Lpas_G00000000883.1/Lpas_G00000003420.1/Lpas_G00000001285.1/Lpas_G00000001286.1…
20	BP	GO:0042274	ribosomal small subunit biogenesis	40	-0.7653937859122562	-2.560051194018478	1e-10	8.750000000000001e-10	4.988558352402746e-10	284	tags=45%, list=3%, signal=44%	Lpas_G00000002646.1/Lpas_G00000003500.1/Lpas_G00000008643.1/Lpas_G00000009972.1/Lpas_G00000008642.1/Lpas_G00000000421.1/Lpas_G00000006980.1/Lpas_G00000002303.1/Lpas_G00000001836.1/Lpas_G00000008554.1/Lpas_G00000009790.1/Lpas_G00000000432.1/Lpas_G00000006068.1/Lpas_G00000008553.1/Lpas_G00000006981.1/Lpas_G00000009791.1/Lpas_G00000000886.1/Lpas_G00000001839.1
20	BP	GO:0006072	glycerol-3-phosphate metabolic process	24	-0.8533287823325196	-2.558984509384626	1e-10	8.750000000000001e-10	4.988558352402746e-10	1154	tags=92%, list=11%, signal=81%	Lpas_G00000009656.1/Lpas_G00000009657.1/Lpas_G00000009658.1/Lpas_G00000009654.1/Lpas_G00000009655.1/Lpas_G00000009659.1/Lpas_G00000001285.1/Lpas_G00000009648.1/Lpas_G00000009649.1/Lpas_G00000009651.1/Lpas_G00000009652.1/Lpas_G00000009653.1/Lpas_G00000009650.1/Lpas_G00000001286.1/Lpas_G00000001284.1/Lpas_G00000001287.1/Lpas_G00000001282.1/Lpas_G00000001283.1/Lpas_G00000009647.1/Lpas_G00000009646.1…
20	BP	GO:0052646	alditol phosphate metabolic process	24	-0.8533287823325196	-2.558984509384626	1e-10	8.750000000000001e-10	4.988558352402746e-10	1154	tags=92%, list=11%, signal=81%	Lpas_G00000009656.1/Lpas_G00000009657.1/Lpas_G00000009658.1/Lpas_G00000009654.1/Lpas_G00000009655.1/Lpas_G00000009659.1/Lpas_G00000001285.1/Lpas_G00000009648.1/Lpas_G00000009649.1/Lpas_G00000009651.1/Lpas_G00000009652.1/Lpas_G00000009653.1/Lpas_G00000009650.1/Lpas_G00000001286.1/Lpas_G00000001284.1/Lpas_G00000001287.1/Lpas_G00000001282.1/Lpas_G00000001283.1/Lpas_G00000009647.1/Lpas_G00000009646.1…
20	BP	GO:0005975	carbohydrate metabolic process	161	-0.6042575962549692	-2.5546102540306292	1e-10	8.750000000000001e-10	4.988558352402746e-10	2237	tags=63%, list=22%, signal=50%	Lpas_G00000010451.1/Lpas_G00000005812.1/Lpas_G00000005815.1/Lpas_G00000005819.1/Lpas_G00000007573.1/Lpas_G00000010254.1/Lpas_G00000005877.1/Lpas_G00000007572.1/Lpas_G00000004939.1/Lpas_G00000005816.1/Lpas_G00000000533.1/Lpas_G00000005146.1/Lpas_G00000006103.1/Lpas_G00000001403.1/Lpas_G00000001404.1/Lpas_G00000006104.1/Lpas_G00000000239.1/Lpas_G00000003400.1/Lpas_G00000003403.1/Lpas_G00000003379.1…
20	BP	GO:0046434	organophosphate catabolic process	85	-0.6669908672764949	-2.527937087444561	1e-10	8.750000000000001e-10	4.988558352402746e-10	1912	tags=65%, list=19%, signal=53%	Lpas_G00000006103.1/Lpas_G00000006104.1/Lpas_G00000000239.1/Lpas_G00000003400.1/Lpas_G00000003403.1/Lpas_G00000003379.1/Lpas_G00000003382.1/Lpas_G00000006767.1/Lpas_G00000003416.1/Lpas_G00000003428.1/Lpas_G00000006766.1/Lpas_G00000000881.1/Lpas_G00000003417.1/Lpas_G00000009656.1/Lpas_G00000000883.1/Lpas_G00000003420.1/Lpas_G00000009657.1/Lpas_G00000009658.1/Lpas_G00000009654.1/Lpas_G00000009655.1…
20	BP	GO:0006520	amino acid metabolic process	128	0.5398686199150748	2.5222602300399894	1e-10	8.750000000000001e-10	4.988558352402746e-10	1659	tags=38%, list=16%, signal=32%	Lpas_G00000008927.1/Lpas_G00000005429.1/Lpas_G00000003974.1/Lpas_G00000004533.1/Lpas_G00000004368.1/Lpas_G00000004014.1/Lpas_G00000004557.1/Lpas_G00000000736.1/Lpas_G00000001568.1/Lpas_G00000001567.1/Lpas_G00000003816.1/Lpas_G00000000174.1/Lpas_G00000010023.1/Lpas_G00000004372.1/Lpas_G00000010058.1/Lpas_G00000006212.1/Lpas_G00000010680.1/Lpas_G00000006208.1/Lpas_G00000006211.1/Lpas_G00000000738.1…
20	BP	GO:0009199	ribonucleoside triphosphate metabolic process	88	-0.6540502854924679	-2.517006246593238	1e-10	8.750000000000001e-10	4.988558352402746e-10	2052	tags=62%, list=20%, signal=50%	Lpas_G00000009917.1/Lpas_G00000007465.1/Lpas_G00000006103.1/Lpas_G00000006104.1/Lpas_G00000000239.1/Lpas_G00000003400.1/Lpas_G00000003403.1/Lpas_G00000003379.1/Lpas_G00000003382.1/Lpas_G00000000954.1/Lpas_G00000006741.1/Lpas_G00000006767.1/Lpas_G00000003416.1/Lpas_G00000003428.1/Lpas_G00000007176.1/Lpas_G00000006766.1/Lpas_G00000006742.1/Lpas_G00000007174.1/Lpas_G00000007175.1/Lpas_G00000000881.1…
20	BP	GO:0009144	purine nucleoside triphosphate metabolic process	86	-0.6596029122959656	-2.5163661708286695	1e-10	8.750000000000001e-10	4.988558352402746e-10	2052	tags=64%, list=20%, signal=51%	Lpas_G00000009917.1/Lpas_G00000007465.1/Lpas_G00000006103.1/Lpas_G00000006104.1/Lpas_G00000000239.1/Lpas_G00000003400.1/Lpas_G00000003403.1/Lpas_G00000003379.1/Lpas_G00000003382.1/Lpas_G00000000954.1/Lpas_G00000006741.1/Lpas_G00000006767.1/Lpas_G00000003416.1/Lpas_G00000003428.1/Lpas_G00000007176.1/Lpas_G00000006766.1/Lpas_G00000006742.1/Lpas_G00000007174.1/Lpas_G00000007175.1/Lpas_G00000000881.1…
20	BP	GO:0006096	glycolytic process	61	-0.6970182316436823	-2.5158615438146787	1e-10	8.750000000000001e-10	4.988558352402746e-10	1912	tags=67%, list=19%, signal=55%	Lpas_G00000006103.1/Lpas_G00000006104.1/Lpas_G00000000239.1/Lpas_G00000003400.1/Lpas_G00000003403.1/Lpas_G00000003379.1/Lpas_G00000003382.1/Lpas_G00000006767.1/Lpas_G00000003416.1/Lpas_G00000003428.1/Lpas_G00000006766.1/Lpas_G00000000881.1/Lpas_G00000003417.1/Lpas_G00000000883.1/Lpas_G00000003420.1/Lpas_G00000000885.1/Lpas_G00000003419.1/Lpas_G00000003421.1/Lpas_G00000006765.1/Lpas_G00000010330.1…
20	BP	GO:0009141	nucleoside triphosphate metabolic process	92	-0.6501742952919923	-2.5075831641428343	1e-10	8.750000000000001e-10	4.988558352402746e-10	2052	tags=61%, list=20%, signal=49%	Lpas_G00000009917.1/Lpas_G00000007465.1/Lpas_G00000006103.1/Lpas_G00000006104.1/Lpas_G00000000239.1/Lpas_G00000003400.1/Lpas_G00000003403.1/Lpas_G00000003379.1/Lpas_G00000003382.1/Lpas_G00000000954.1/Lpas_G00000006741.1/Lpas_G00000006767.1/Lpas_G00000003416.1/Lpas_G00000003428.1/Lpas_G00000007176.1/Lpas_G00000006766.1/Lpas_G00000006742.1/Lpas_G00000007174.1/Lpas_G00000007175.1/Lpas_G00000000881.1…
20	BP	GO:0006091	generation of precursor metabolites and energy	122	-0.6214513589013039	-2.50626608358078	1e-10	8.750000000000001e-10	4.988558352402746e-10	1915	tags=55%, list=19%, signal=45%	Lpas_G00000002836.1/Lpas_G00000006103.1/Lpas_G00000006104.1/Lpas_G00000002832.1/Lpas_G00000000239.1/Lpas_G00000003400.1/Lpas_G00000003403.1/Lpas_G00000003379.1/Lpas_G00000003382.1/Lpas_G00000002838.1/Lpas_G00000007841.1/Lpas_G00000002834.1/Lpas_G00000006767.1/Lpas_G00000003965.1/Lpas_G00000003416.1/Lpas_G00000004524.1/Lpas_G00000003428.1/Lpas_G00000006163.1/Lpas_G00000006858.1/Lpas_G00000007805.1…
20	BP	GO:0009205	purine ribonucleoside triphosphate metabolic process	85	-0.6604985999235878	-2.503330988278565	1e-10	8.750000000000001e-10	4.988558352402746e-10	2052	tags=65%, list=20%, signal=52%	Lpas_G00000009917.1/Lpas_G00000007465.1/Lpas_G00000006103.1/Lpas_G00000006104.1/Lpas_G00000000239.1/Lpas_G00000003400.1/Lpas_G00000003403.1/Lpas_G00000003379.1/Lpas_G00000003382.1/Lpas_G00000000954.1/Lpas_G00000006741.1/Lpas_G00000006767.1/Lpas_G00000003416.1/Lpas_G00000003428.1/Lpas_G00000007176.1/Lpas_G00000006766.1/Lpas_G00000006742.1/Lpas_G00000007174.1/Lpas_G00000007175.1/Lpas_G00000000881.1…
20	BP	GO:0042254	ribosome biogenesis	152	-0.5977954664589914	-2.4957038663476903	1e-10	8.750000000000001e-10	4.988558352402746e-10	361	tags=26%, list=4%, signal=25%	Lpas_G00000004985.1/Lpas_G00000004984.1/Lpas_G00000001436.1/Lpas_G00000002646.1/Lpas_G00000001715.1/Lpas_G00000003500.1/Lpas_G00000001711.1/Lpas_G00000008643.1/Lpas_G00000001434.1/Lpas_G00000009972.1/Lpas_G00000008642.1/Lpas_G00000000421.1/Lpas_G00000006980.1/Lpas_G00000001435.1/Lpas_G00000002303.1/Lpas_G00000001836.1/Lpas_G00000000575.1/Lpas_G00000008554.1/Lpas_G00000009790.1/Lpas_G00000001456.1…
20	BP	GO:0009185	ribonucleoside diphosphate metabolic process	64	-0.6883536392609437	-2.492379524681254	1e-10	8.750000000000001e-10	4.988558352402746e-10	1912	tags=66%, list=19%, signal=54%	Lpas_G00000006103.1/Lpas_G00000006104.1/Lpas_G00000000239.1/Lpas_G00000003400.1/Lpas_G00000003403.1/Lpas_G00000003379.1/Lpas_G00000003382.1/Lpas_G00000006767.1/Lpas_G00000003416.1/Lpas_G00000003428.1/Lpas_G00000006766.1/Lpas_G00000000881.1/Lpas_G00000003417.1/Lpas_G00000004765.1/Lpas_G00000000883.1/Lpas_G00000003420.1/Lpas_G00000000885.1/Lpas_G00000003419.1/Lpas_G00000003421.1/Lpas_G00000006765.1…
20	BP	GO:0009135	purine nucleoside diphosphate metabolic process	63	-0.6892204679199437	-2.488827407691609	1e-10	8.750000000000001e-10	4.988558352402746e-10	1912	tags=67%, list=19%, signal=54%	Lpas_G00000006103.1/Lpas_G00000006104.1/Lpas_G00000000239.1/Lpas_G00000003400.1/Lpas_G00000003403.1/Lpas_G00000003379.1/Lpas_G00000003382.1/Lpas_G00000006767.1/Lpas_G00000003416.1/Lpas_G00000003428.1/Lpas_G00000006766.1/Lpas_G00000000881.1/Lpas_G00000003417.1/Lpas_G00000004765.1/Lpas_G00000000883.1/Lpas_G00000003420.1/Lpas_G00000000885.1/Lpas_G00000003419.1/Lpas_G00000003421.1/Lpas_G00000006765.1…
20	BP	GO:0009179	purine ribonucleoside diphosphate metabolic process	63	-0.6892204679199437	-2.488827407691609	1e-10	8.750000000000001e-10	4.988558352402746e-10	1912	tags=67%, list=19%, signal=54%	Lpas_G00000006103.1/Lpas_G00000006104.1/Lpas_G00000000239.1/Lpas_G00000003400.1/Lpas_G00000003403.1/Lpas_G00000003379.1/Lpas_G00000003382.1/Lpas_G00000006767.1/Lpas_G00000003416.1/Lpas_G00000003428.1/Lpas_G00000006766.1/Lpas_G00000000881.1/Lpas_G00000003417.1/Lpas_G00000004765.1/Lpas_G00000000883.1/Lpas_G00000003420.1/Lpas_G00000000885.1/Lpas_G00000003419.1/Lpas_G00000003421.1/Lpas_G00000006765.1…
20	BP	GO:0009134	nucleoside diphosphate catabolic process	62	-0.6871318148814839	-2.4850978365172547	1e-10	8.750000000000001e-10	4.988558352402746e-10	1912	tags=66%, list=19%, signal=54%	Lpas_G00000006103.1/Lpas_G00000006104.1/Lpas_G00000000239.1/Lpas_G00000003400.1/Lpas_G00000003403.1/Lpas_G00000003379.1/Lpas_G00000003382.1/Lpas_G00000006767.1/Lpas_G00000003416.1/Lpas_G00000003428.1/Lpas_G00000006766.1/Lpas_G00000000881.1/Lpas_G00000003417.1/Lpas_G00000000883.1/Lpas_G00000003420.1/Lpas_G00000000885.1/Lpas_G00000003419.1/Lpas_G00000003421.1/Lpas_G00000006765.1/Lpas_G00000010330.1…
20	BP	GO:0009137	purine nucleoside diphosphate catabolic process	62	-0.6871318148814839	-2.4850978365172547	1e-10	8.750000000000001e-10	4.988558352402746e-10	1912	tags=66%, list=19%, signal=54%	Lpas_G00000006103.1/Lpas_G00000006104.1/Lpas_G00000000239.1/Lpas_G00000003400.1/Lpas_G00000003403.1/Lpas_G00000003379.1/Lpas_G00000003382.1/Lpas_G00000006767.1/Lpas_G00000003416.1/Lpas_G00000003428.1/Lpas_G00000006766.1/Lpas_G00000000881.1/Lpas_G00000003417.1/Lpas_G00000000883.1/Lpas_G00000003420.1/Lpas_G00000000885.1/Lpas_G00000003419.1/Lpas_G00000003421.1/Lpas_G00000006765.1/Lpas_G00000010330.1…
20	BP	GO:0009181	purine ribonucleoside diphosphate catabolic process	62	-0.6871318148814839	-2.4850978365172547	1e-10	8.750000000000001e-10	4.988558352402746e-10	1912	tags=66%, list=19%, signal=54%	Lpas_G00000006103.1/Lpas_G00000006104.1/Lpas_G00000000239.1/Lpas_G00000003400.1/Lpas_G00000003403.1/Lpas_G00000003379.1/Lpas_G00000003382.1/Lpas_G00000006767.1/Lpas_G00000003416.1/Lpas_G00000003428.1/Lpas_G00000006766.1/Lpas_G00000000881.1/Lpas_G00000003417.1/Lpas_G00000000883.1/Lpas_G00000003420.1/Lpas_G00000000885.1/Lpas_G00000003419.1/Lpas_G00000003421.1/Lpas_G00000006765.1/Lpas_G00000010330.1…
20	BP	GO:0009191	ribonucleoside diphosphate catabolic process	62	-0.6871318148814839	-2.4850978365172547	1e-10	8.750000000000001e-10	4.988558352402746e-10	1912	tags=66%, list=19%, signal=54%	Lpas_G00000006103.1/Lpas_G00000006104.1/Lpas_G00000000239.1/Lpas_G00000003400.1/Lpas_G00000003403.1/Lpas_G00000003379.1/Lpas_G00000003382.1/Lpas_G00000006767.1/Lpas_G00000003416.1/Lpas_G00000003428.1/Lpas_G00000006766.1/Lpas_G00000000881.1/Lpas_G00000003417.1/Lpas_G00000000883.1/Lpas_G00000003420.1/Lpas_G00000000885.1/Lpas_G00000003419.1/Lpas_G00000003421.1/Lpas_G00000006765.1/Lpas_G00000010330.1…
20	BP	GO:0019364	pyridine nucleotide catabolic process	62	-0.6871318148814839	-2.4850978365172547	1e-10	8.750000000000001e-10	4.988558352402746e-10	1912	tags=66%, list=19%, signal=54%	Lpas_G00000006103.1/Lpas_G00000006104.1/Lpas_G00000000239.1/Lpas_G00000003400.1/Lpas_G00000003403.1/Lpas_G00000003379.1/Lpas_G00000003382.1/Lpas_G00000006767.1/Lpas_G00000003416.1/Lpas_G00000003428.1/Lpas_G00000006766.1/Lpas_G00000000881.1/Lpas_G00000003417.1/Lpas_G00000000883.1/Lpas_G00000003420.1/Lpas_G00000000885.1/Lpas_G00000003419.1/Lpas_G00000003421.1/Lpas_G00000006765.1/Lpas_G00000010330.1…
20	BP	GO:0046031	ADP metabolic process	62	-0.6871318148814839	-2.4850978365172547	1e-10	8.750000000000001e-10	4.988558352402746e-10	1912	tags=66%, list=19%, signal=54%	Lpas_G00000006103.1/Lpas_G00000006104.1/Lpas_G00000000239.1/Lpas_G00000003400.1/Lpas_G00000003403.1/Lpas_G00000003379.1/Lpas_G00000003382.1/Lpas_G00000006767.1/Lpas_G00000003416.1/Lpas_G00000003428.1/Lpas_G00000006766.1/Lpas_G00000000881.1/Lpas_G00000003417.1/Lpas_G00000000883.1/Lpas_G00000003420.1/Lpas_G00000000885.1/Lpas_G00000003419.1/Lpas_G00000003421.1/Lpas_G00000006765.1/Lpas_G00000010330.1…
20	BP	GO:0046032	ADP catabolic process	62	-0.6871318148814839	-2.4850978365172547	1e-10	8.750000000000001e-10	4.988558352402746e-10	1912	tags=66%, list=19%, signal=54%	Lpas_G00000006103.1/Lpas_G00000006104.1/Lpas_G00000000239.1/Lpas_G00000003400.1/Lpas_G00000003403.1/Lpas_G00000003379.1/Lpas_G00000003382.1/Lpas_G00000006767.1/Lpas_G00000003416.1/Lpas_G00000003428.1/Lpas_G00000006766.1/Lpas_G00000000881.1/Lpas_G00000003417.1/Lpas_G00000000883.1/Lpas_G00000003420.1/Lpas_G00000000885.1/Lpas_G00000003419.1/Lpas_G00000003421.1/Lpas_G00000006765.1/Lpas_G00000010330.1…
20	BP	GO:0072526	pyridine-containing compound catabolic process	62	-0.6871318148814839	-2.4850978365172547	1e-10	8.750000000000001e-10	4.988558352402746e-10	1912	tags=66%, list=19%, signal=54%	Lpas_G00000006103.1/Lpas_G00000006104.1/Lpas_G00000000239.1/Lpas_G00000003400.1/Lpas_G00000003403.1/Lpas_G00000003379.1/Lpas_G00000003382.1/Lpas_G00000006767.1/Lpas_G00000003416.1/Lpas_G00000003428.1/Lpas_G00000006766.1/Lpas_G00000000881.1/Lpas_G00000003417.1/Lpas_G00000000883.1/Lpas_G00000003420.1/Lpas_G00000000885.1/Lpas_G00000003419.1/Lpas_G00000003421.1/Lpas_G00000006765.1/Lpas_G00000010330.1…
20	BP	GO:0006195	purine nucleotide catabolic process	64	-0.6850515066814702	-2.4804232174004515	1e-10	8.750000000000001e-10	4.988558352402746e-10	1912	tags=64%, list=19%, signal=52%	Lpas_G00000006103.1/Lpas_G00000006104.1/Lpas_G00000000239.1/Lpas_G00000003400.1/Lpas_G00000003403.1/Lpas_G00000003379.1/Lpas_G00000003382.1/Lpas_G00000006767.1/Lpas_G00000003416.1/Lpas_G00000003428.1/Lpas_G00000006766.1/Lpas_G00000000881.1/Lpas_G00000003417.1/Lpas_G00000000883.1/Lpas_G00000003420.1/Lpas_G00000000885.1/Lpas_G00000003419.1/Lpas_G00000003421.1/Lpas_G00000006765.1/Lpas_G00000010330.1…
20	BP	GO:1901605	alpha-amino acid metabolic process	88	0.5689112712415865	2.4786307470743543	1e-10	8.750000000000001e-10	4.988558352402746e-10	1659	tags=43%, list=16%, signal=36%	Lpas_G00000008927.1/Lpas_G00000005429.1/Lpas_G00000003974.1/Lpas_G00000004533.1/Lpas_G00000004368.1/Lpas_G00000004014.1/Lpas_G00000004557.1/Lpas_G00000000736.1/Lpas_G00000003816.1/Lpas_G00000000174.1/Lpas_G00000010023.1/Lpas_G00000004372.1/Lpas_G00000010058.1/Lpas_G00000006212.1/Lpas_G00000010680.1/Lpas_G00000006208.1/Lpas_G00000006211.1/Lpas_G00000006210.1/Lpas_G00000006209.1/Lpas_G00000001935.1…
20	BP	GO:0009132	nucleoside diphosphate metabolic process	65	-0.6822428258296281	-2.4784911791176305	1e-10	8.750000000000001e-10	4.988558352402746e-10	1912	tags=65%, list=19%, signal=53%	Lpas_G00000006103.1/Lpas_G00000006104.1/Lpas_G00000000239.1/Lpas_G00000003400.1/Lpas_G00000003403.1/Lpas_G00000003379.1/Lpas_G00000003382.1/Lpas_G00000006767.1/Lpas_G00000003416.1/Lpas_G00000003428.1/Lpas_G00000006766.1/Lpas_G00000000881.1/Lpas_G00000003417.1/Lpas_G00000004765.1/Lpas_G00000000883.1/Lpas_G00000003420.1/Lpas_G00000000885.1/Lpas_G00000003419.1/Lpas_G00000003421.1/Lpas_G00000006765.1…
20	BP	GO:0009154	purine ribonucleotide catabolic process	63	-0.686206720224824	-2.4779445360814285	1e-10	8.750000000000001e-10	4.988558352402746e-10	1912	tags=65%, list=19%, signal=53%	Lpas_G00000006103.1/Lpas_G00000006104.1/Lpas_G00000000239.1/Lpas_G00000003400.1/Lpas_G00000003403.1/Lpas_G00000003379.1/Lpas_G00000003382.1/Lpas_G00000006767.1/Lpas_G00000003416.1/Lpas_G00000003428.1/Lpas_G00000006766.1/Lpas_G00000000881.1/Lpas_G00000003417.1/Lpas_G00000000883.1/Lpas_G00000003420.1/Lpas_G00000000885.1/Lpas_G00000003419.1/Lpas_G00000003421.1/Lpas_G00000006765.1/Lpas_G00000010330.1…
20	BP	GO:0009261	ribonucleotide catabolic process	63	-0.686206720224824	-2.4779445360814285	1e-10	8.750000000000001e-10	4.988558352402746e-10	1912	tags=65%, list=19%, signal=53%	Lpas_G00000006103.1/Lpas_G00000006104.1/Lpas_G00000000239.1/Lpas_G00000003400.1/Lpas_G00000003403.1/Lpas_G00000003379.1/Lpas_G00000003382.1/Lpas_G00000006767.1/Lpas_G00000003416.1/Lpas_G00000003428.1/Lpas_G00000006766.1/Lpas_G00000000881.1/Lpas_G00000003417.1/Lpas_G00000000883.1/Lpas_G00000003420.1/Lpas_G00000000885.1/Lpas_G00000003419.1/Lpas_G00000003421.1/Lpas_G00000006765.1/Lpas_G00000010330.1…
20	BP	GO:0046034	ATP metabolic process	81	-0.656912689965656	-2.475974813412678	1e-10	8.750000000000001e-10	4.988558352402746e-10	2052	tags=65%, list=20%, signal=53%	Lpas_G00000009917.1/Lpas_G00000007465.1/Lpas_G00000006103.1/Lpas_G00000006104.1/Lpas_G00000000239.1/Lpas_G00000003400.1/Lpas_G00000003403.1/Lpas_G00000003379.1/Lpas_G00000003382.1/Lpas_G00000000954.1/Lpas_G00000006741.1/Lpas_G00000006767.1/Lpas_G00000003416.1/Lpas_G00000003428.1/Lpas_G00000007176.1/Lpas_G00000006766.1/Lpas_G00000006742.1/Lpas_G00000007174.1/Lpas_G00000007175.1/Lpas_G00000000881.1…
20	BP	GO:0022613	ribonucleoprotein complex biogenesis	173	-0.5798805869267494	-2.462977967401881	1e-10	8.750000000000001e-10	4.988558352402746e-10	361	tags=24%, list=4%, signal=23%	Lpas_G00000004985.1/Lpas_G00000004984.1/Lpas_G00000001436.1/Lpas_G00000002646.1/Lpas_G00000001715.1/Lpas_G00000003500.1/Lpas_G00000001711.1/Lpas_G00000008643.1/Lpas_G00000001434.1/Lpas_G00000009972.1/Lpas_G00000001952.1/Lpas_G00000008642.1/Lpas_G00000000421.1/Lpas_G00000006980.1/Lpas_G00000001435.1/Lpas_G00000002303.1/Lpas_G00000001836.1/Lpas_G00000000575.1/Lpas_G00000008554.1/Lpas_G00000009790.1…
20	BP	GO:0065003	protein-containing complex assembly	125	-0.6047725797914643	-2.460272014705123	1e-10	8.750000000000001e-10	4.988558352402746e-10	1038	tags=33%, list=10%, signal=30%	Lpas_G00000008527.1/Lpas_G00000000828.1/Lpas_G00000001293.1/Lpas_G00000006529.1/Lpas_G00000000246.1/Lpas_G00000007228.1/Lpas_G00000002842.1/Lpas_G00000010378.1/Lpas_G00000002992.1/Lpas_G00000000134.1/Lpas_G00000001436.1/Lpas_G00000001020.1/Lpas_G00000002646.1/Lpas_G00000001511.1/Lpas_G00000005003.1/Lpas_G00000003500.1/Lpas_G00000001434.1/Lpas_G00000005008.1/Lpas_G00000001952.1/Lpas_G00000001697.1…
20	BP	GO:0009166	nucleotide catabolic process	66	-0.6706909333771288	-2.4451741702996594	1e-10	8.750000000000001e-10	4.988558352402746e-10	1912	tags=62%, list=19%, signal=51%	Lpas_G00000006103.1/Lpas_G00000006104.1/Lpas_G00000000239.1/Lpas_G00000003400.1/Lpas_G00000003403.1/Lpas_G00000003379.1/Lpas_G00000003382.1/Lpas_G00000006767.1/Lpas_G00000003416.1/Lpas_G00000003428.1/Lpas_G00000006766.1/Lpas_G00000000881.1/Lpas_G00000003417.1/Lpas_G00000000883.1/Lpas_G00000003420.1/Lpas_G00000000885.1/Lpas_G00000003419.1/Lpas_G00000003421.1/Lpas_G00000006765.1/Lpas_G00000010330.1…
20	BP	GO:0019362	pyridine nucleotide metabolic process	77	-0.6393810908072539	-2.399366966923916	1e-10	8.750000000000001e-10	4.988558352402746e-10	1912	tags=58%, list=19%, signal=48%	Lpas_G00000006103.1/Lpas_G00000006104.1/Lpas_G00000000239.1/Lpas_G00000003400.1/Lpas_G00000003403.1/Lpas_G00000003379.1/Lpas_G00000003382.1/Lpas_G00000006767.1/Lpas_G00000003416.1/Lpas_G00000003428.1/Lpas_G00000006766.1/Lpas_G00000001221.1/Lpas_G00000000881.1/Lpas_G00000003417.1/Lpas_G00000000883.1/Lpas_G00000003420.1/Lpas_G00000008814.1/Lpas_G00000000885.1/Lpas_G00000003419.1/Lpas_G00000003421.1…
20	BP	GO:0009150	purine ribonucleotide metabolic process	135	-0.5610095513803323	-2.3074236313831253	1e-10	8.750000000000001e-10	4.988558352402746e-10	2091	tags=50%, list=21%, signal=40%	Lpas_G00000004327.1/Lpas_G00000009255.1/Lpas_G00000003775.1/Lpas_G00000009917.1/Lpas_G00000007465.1/Lpas_G00000006103.1/Lpas_G00000006104.1/Lpas_G00000007596.1/Lpas_G00000000239.1/Lpas_G00000003400.1/Lpas_G00000003403.1/Lpas_G00000003379.1/Lpas_G00000003382.1/Lpas_G00000000954.1/Lpas_G00000006741.1/Lpas_G00000006767.1/Lpas_G00000003416.1/Lpas_G00000003428.1/Lpas_G00000009096.1/Lpas_G00000007176.1…
20	BP	GO:0009259	ribonucleotide metabolic process	143	-0.5475069449266412	-2.266910065021633	1e-10	8.750000000000001e-10	4.988558352402746e-10	2091	tags=48%, list=21%, signal=38%	Lpas_G00000004327.1/Lpas_G00000009255.1/Lpas_G00000003775.1/Lpas_G00000009917.1/Lpas_G00000007465.1/Lpas_G00000006103.1/Lpas_G00000006104.1/Lpas_G00000007596.1/Lpas_G00000000239.1/Lpas_G00000003400.1/Lpas_G00000003403.1/Lpas_G00000003379.1/Lpas_G00000003382.1/Lpas_G00000000954.1/Lpas_G00000006741.1/Lpas_G00000006767.1/Lpas_G00000003416.1/Lpas_G00000003428.1/Lpas_G00000009096.1/Lpas_G00000007176.1…
20	BP	GO:0019693	ribose phosphate metabolic process	146	-0.5438712965223302	-2.2555754321496515	1e-10	8.750000000000001e-10	4.988558352402746e-10	2091	tags=47%, list=21%, signal=38%	Lpas_G00000004327.1/Lpas_G00000009255.1/Lpas_G00000003775.1/Lpas_G00000009917.1/Lpas_G00000007465.1/Lpas_G00000006103.1/Lpas_G00000006104.1/Lpas_G00000007596.1/Lpas_G00000000239.1/Lpas_G00000003400.1/Lpas_G00000003403.1/Lpas_G00000003379.1/Lpas_G00000003382.1/Lpas_G00000000954.1/Lpas_G00000006741.1/Lpas_G00000006767.1/Lpas_G00000003416.1/Lpas_G00000003428.1/Lpas_G00000009096.1/Lpas_G00000007176.1…
20	BP	GO:0006163	purine nucleotide metabolic process	149	-0.5382292048163222	-2.2399930115876723	1e-10	8.750000000000001e-10	4.988558352402746e-10	2091	tags=47%, list=21%, signal=38%	Lpas_G00000004327.1/Lpas_G00000009255.1/Lpas_G00000003775.1/Lpas_G00000009917.1/Lpas_G00000007465.1/Lpas_G00000006103.1/Lpas_G00000006104.1/Lpas_G00000007596.1/Lpas_G00000000239.1/Lpas_G00000003400.1/Lpas_G00000003403.1/Lpas_G00000003379.1/Lpas_G00000003382.1/Lpas_G00000000954.1/Lpas_G00000006741.1/Lpas_G00000006767.1/Lpas_G00000003416.1/Lpas_G00000003428.1/Lpas_G00000009096.1/Lpas_G00000007176.1…
20	BP	GO:0022607	cellular component assembly	192	-0.5108992773224188	-2.202432232150391	1e-10	8.750000000000001e-10	4.988558352402746e-10	1480	tags=29%, list=15%, signal=25%	Lpas_G00000008918.1/Lpas_G00000006175.1/Lpas_G00000002050.1/Lpas_G00000010193.1/Lpas_G00000005651.1/Lpas_G00000010488.1/Lpas_G00000000642.1/Lpas_G00000005400.1/Lpas_G00000008387.1/Lpas_G00000008527.1/Lpas_G00000000828.1/Lpas_G00000001293.1/Lpas_G00000006529.1/Lpas_G00000000246.1/Lpas_G00000010027.1/Lpas_G00000007228.1/Lpas_G00000008100.1/Lpas_G00000005022.1/Lpas_G00000002842.1/Lpas_G00000010378.1…
20	BP	GO:0044085	cellular component biogenesis	311	-0.46376634155120217	-2.110291786987307	1e-10	8.750000000000001e-10	4.988558352402746e-10	646	tags=19%, list=6%, signal=18%	Lpas_G00000007228.1/Lpas_G00000008100.1/Lpas_G00000005022.1/Lpas_G00000002842.1/Lpas_G00000010378.1/Lpas_G00000002992.1/Lpas_G00000008098.1/Lpas_G00000000134.1/Lpas_G00000007267.1/Lpas_G00000004985.1/Lpas_G00000004984.1/Lpas_G00000001436.1/Lpas_G00000001020.1/Lpas_G00000002646.1/Lpas_G00000001511.1/Lpas_G00000001715.1/Lpas_G00000005003.1/Lpas_G00000003500.1/Lpas_G00000001711.1/Lpas_G00000008643.1…
20	BP	GO:0006996	organelle organization	288	-0.4673944853373955	-2.1087152688012583	1e-10	8.750000000000001e-10	4.988558352402746e-10	1615	tags=30%, list=16%, signal=26%	Lpas_G00000009430.1/Lpas_G00000002764.1/Lpas_G00000004099.1/Lpas_G00000006603.1/Lpas_G00000002777.1/Lpas_G00000006175.1/Lpas_G00000008979.1/Lpas_G00000002050.1/Lpas_G00000007754.1/Lpas_G00000010193.1/Lpas_G00000002827.1/Lpas_G00000005651.1/Lpas_G00000009869.1/Lpas_G00000006898.1/Lpas_G00000000642.1/Lpas_G00000002533.1/Lpas_G00000008489.1/Lpas_G00000005400.1/Lpas_G00000006304.1/Lpas_G00000008387.1…
20	BP	GO:1901135	carbohydrate derivative metabolic process	262	-0.4706059418160179	-2.0986550157362203	1e-10	8.750000000000001e-10	4.988558352402746e-10	2092	tags=43%, list=21%, signal=35%	Lpas_G00000010277.1/Lpas_G00000004327.1/Lpas_G00000009255.1/Lpas_G00000010254.1/Lpas_G00000003775.1/Lpas_G00000009917.1/Lpas_G00000007385.1/Lpas_G00000007465.1/Lpas_G00000006103.1/Lpas_G00000006104.1/Lpas_G00000007596.1/Lpas_G00000000239.1/Lpas_G00000003400.1/Lpas_G00000003403.1/Lpas_G00000003379.1/Lpas_G00000003382.1/Lpas_G00000008780.1/Lpas_G00000000954.1/Lpas_G00000004849.1/Lpas_G00000006741.1…
20	BP	GO:0006793	phosphorus metabolic process	298	-0.45382660034960104	-2.0575117503013343	1e-10	8.750000000000001e-10	4.988558352402746e-10	2092	tags=41%, list=21%, signal=34%	Lpas_G00000010277.1/Lpas_G00000004327.1/Lpas_G00000009255.1/Lpas_G00000003247.1/Lpas_G00000010254.1/Lpas_G00000003775.1/Lpas_G00000009917.1/Lpas_G00000007385.1/Lpas_G00000007465.1/Lpas_G00000005146.1/Lpas_G00000006103.1/Lpas_G00000001622.1/Lpas_G00000002171.1/Lpas_G00000006104.1/Lpas_G00000007596.1/Lpas_G00000000239.1/Lpas_G00000003400.1/Lpas_G00000003403.1/Lpas_G00000003379.1/Lpas_G00000003382.1…
20	BP	GO:0016043	cellular component organization	439	-0.41518260162712345	-1.9221425846922136	1e-10	8.750000000000001e-10	4.988558352402746e-10	1491	tags=24%, list=15%, signal=22%	Lpas_G00000002777.1/Lpas_G00000008918.1/Lpas_G00000006175.1/Lpas_G00000008979.1/Lpas_G00000002050.1/Lpas_G00000007754.1/Lpas_G00000010193.1/Lpas_G00000002827.1/Lpas_G00000005651.1/Lpas_G00000007932.1/Lpas_G00000009869.1/Lpas_G00000010488.1/Lpas_G00000006898.1/Lpas_G00000000642.1/Lpas_G00000002533.1/Lpas_G00000008489.1/Lpas_G00000008023.1/Lpas_G00000005400.1/Lpas_G00000006304.1/Lpas_G00000008387.1…
20	BP	GO:0170039	proteinogenic amino acid metabolic process	77	0.5834467312021407	2.5139170605499204	1.1160595746395582e-10	9.660515672955317e-10	5.507662417010158e-10	1659	tags=44%, list=16%, signal=37%	Lpas_G00000008927.1/Lpas_G00000005429.1/Lpas_G00000003974.1/Lpas_G00000004533.1/Lpas_G00000004368.1/Lpas_G00000004014.1/Lpas_G00000004557.1/Lpas_G00000003816.1/Lpas_G00000000174.1/Lpas_G00000010023.1/Lpas_G00000004372.1/Lpas_G00000010058.1/Lpas_G00000006212.1/Lpas_G00000006208.1/Lpas_G00000006211.1/Lpas_G00000006210.1/Lpas_G00000006209.1/Lpas_G00000001935.1/Lpas_G00000010671.1/Lpas_G00000005205.1…
20	BP	GO:0170033	L-amino acid metabolic process	78	0.5801839847566104	2.5161404966473446	1.3071839241994103e-10	1.1194500627452397e-9	6.382219383549192e-10	1659	tags=44%, list=16%, signal=37%	Lpas_G00000008927.1/Lpas_G00000005429.1/Lpas_G00000003974.1/Lpas_G00000004533.1/Lpas_G00000004368.1/Lpas_G00000004014.1/Lpas_G00000004557.1/Lpas_G00000003816.1/Lpas_G00000000174.1/Lpas_G00000010023.1/Lpas_G00000004372.1/Lpas_G00000010058.1/Lpas_G00000006212.1/Lpas_G00000006208.1/Lpas_G00000006211.1/Lpas_G00000006210.1/Lpas_G00000006209.1/Lpas_G00000001935.1/Lpas_G00000010671.1/Lpas_G00000005205.1…
20	BP	GO:0007017	microtubule-based process	169	-0.5125162488127305	-2.1736789841018656	5.465904236618536e-10	4.190526581407545e-9	2.3891070147024378e-9	1694	tags=36%, list=17%, signal=31%	Lpas_G00000008835.1/Lpas_G00000010117.1/Lpas_G00000007803.1/Lpas_G00000009430.1/Lpas_G00000004099.1/Lpas_G00000000489.1/Lpas_G00000005695.1/Lpas_G00000006175.1/Lpas_G00000008979.1/Lpas_G00000002050.1/Lpas_G00000007218.1/Lpas_G00000007754.1/Lpas_G00000010193.1/Lpas_G00000002827.1/Lpas_G00000006898.1/Lpas_G00000006639.1/Lpas_G00000005400.1/Lpas_G00000002968.1/Lpas_G00000001449.1/Lpas_G00000008901.1…
20	BP	GO:0006979	response to oxidative stress	34	-0.7229653628375716	-2.35453409982068	6.71732470442819e-8	4.257831800838341e-7	2.427479130651215e-7	1689	tags=65%, list=17%, signal=54%	Lpas_G00000002031.1/Lpas_G00000008132.1/Lpas_G00000008737.1/Lpas_G00000006667.1/Lpas_G00000000341.1/Lpas_G00000008651.1/Lpas_G00000009491.1/Lpas_G00000007706.1/Lpas_G00000009496.1/Lpas_G00000009498.1/Lpas_G00000009499.1/Lpas_G00000009500.1/Lpas_G00000009497.1/Lpas_G00000000343.1/Lpas_G00000005520.1/Lpas_G00000000342.1/Lpas_G00000009501.1/Lpas_G00000005519.1/Lpas_G00000005099.1/Lpas_G00000009495.1…
20	BP	GO:0007155	cell adhesion	21	0.7642870039914245	2.4696689823976903	1.6473809360807534e-7	9.970989876278244e-7	5.684670266174978e-7	257	tags=52%, list=3%, signal=51%	Lpas_G00000009680.1/Lpas_G00000009675.1/Lpas_G00000009681.1/Lpas_G00000009672.1/Lpas_G00000009678.1/Lpas_G00000009674.1/Lpas_G00000009673.1/Lpas_G00000009679.1/Lpas_G00000009671.1/Lpas_G00000009677.1/Lpas_G00000009676.1
20	BP	GO:0170034	L-amino acid biosynthetic process	53	0.5827747114361899	2.312356891806605	9.70167296284219e-7	5.038610796830944e-6	2.8726175971471614e-6	1659	tags=47%, list=16%, signal=40%	Lpas_G00000008927.1/Lpas_G00000003974.1/Lpas_G00000004533.1/Lpas_G00000004368.1/Lpas_G00000004014.1/Lpas_G00000004557.1/Lpas_G00000003816.1/Lpas_G00000010023.1/Lpas_G00000004372.1/Lpas_G00000010058.1/Lpas_G00000006212.1/Lpas_G00000006208.1/Lpas_G00000006211.1/Lpas_G00000006210.1/Lpas_G00000006209.1/Lpas_G00000007676.1/Lpas_G00000000352.1/Lpas_G00000003854.1/Lpas_G00000004410.1/Lpas_G00000010022.1…
20	BP	GO:0170038	proteinogenic amino acid biosynthetic process	53	0.5827747114361899	2.312356891806605	9.70167296284219e-7	5.038610796830944e-6	2.8726175971471614e-6	1659	tags=47%, list=16%, signal=40%	Lpas_G00000008927.1/Lpas_G00000003974.1/Lpas_G00000004533.1/Lpas_G00000004368.1/Lpas_G00000004014.1/Lpas_G00000004557.1/Lpas_G00000003816.1/Lpas_G00000010023.1/Lpas_G00000004372.1/Lpas_G00000010058.1/Lpas_G00000006212.1/Lpas_G00000006208.1/Lpas_G00000006211.1/Lpas_G00000006210.1/Lpas_G00000006209.1/Lpas_G00000007676.1/Lpas_G00000000352.1/Lpas_G00000003854.1/Lpas_G00000004410.1/Lpas_G00000010022.1…
20	BP	GO:0070887	cellular response to chemical stimulus	49	-0.6189846171769876	-2.1643288217041508	1.990962065852079e-6	9.954810329260396e-6	5.675445967384809e-6	1842	tags=59%, list=18%, signal=49%	Lpas_G00000007380.1/Lpas_G00000007381.1/Lpas_G00000002031.1/Lpas_G00000008132.1/Lpas_G00000008737.1/Lpas_G00000006260.1/Lpas_G00000006667.1/Lpas_G00000000341.1/Lpas_G00000008651.1/Lpas_G00000009491.1/Lpas_G00000006253.1/Lpas_G00000007706.1/Lpas_G00000009496.1/Lpas_G00000007383.1/Lpas_G00000009498.1/Lpas_G00000009499.1/Lpas_G00000009500.1/Lpas_G00000009497.1/Lpas_G00000000343.1/Lpas_G00000005520.1…
20	BP	GO:0006913	nucleocytoplasmic transport	40	0.5303259340948923	1.9710279801663135	1.7004074275924418e-4	6.110839192910338e-4	3.48391747382662e-4	2281	tags=52%, list=23%, signal=41%	Lpas_G00000001372.1/Lpas_G00000003481.1/Lpas_G00000006153.1/Lpas_G00000006772.1/Lpas_G00000007879.1/Lpas_G00000007141.1/Lpas_G00000010172.1/Lpas_G00000000211.1/Lpas_G00000001011.1/Lpas_G00000005596.1/Lpas_G00000000694.1/Lpas_G00000000689.1/Lpas_G00000009966.1/Lpas_G00000009570.1/Lpas_G00000000792.1/Lpas_G00000010242.1/Lpas_G00000009609.1/Lpas_G00000000926.1/Lpas_G00000000697.1/Lpas_G00000009854.1…
20	BP	GO:0051169	nuclear transport	40	0.5303259340948923	1.9710279801663135	1.7004074275924418e-4	6.110839192910338e-4	3.48391747382662e-4	2281	tags=52%, list=23%, signal=41%	Lpas_G00000001372.1/Lpas_G00000003481.1/Lpas_G00000006153.1/Lpas_G00000006772.1/Lpas_G00000007879.1/Lpas_G00000007141.1/Lpas_G00000010172.1/Lpas_G00000000211.1/Lpas_G00000001011.1/Lpas_G00000005596.1/Lpas_G00000000694.1/Lpas_G00000000689.1/Lpas_G00000009966.1/Lpas_G00000009570.1/Lpas_G00000000792.1/Lpas_G00000010242.1/Lpas_G00000009609.1/Lpas_G00000000926.1/Lpas_G00000000697.1/Lpas_G00000009854.1…
20	BP	GO:0170040	proteinogenic amino acid catabolic process	18	0.6272745757575048	1.9205001352738085	0.001402823848725574	0.004076798549545441	0.00232426828061695	683	tags=28%, list=7%, signal=26%	Lpas_G00000005429.1/Lpas_G00000000174.1/Lpas_G00000010671.1/Lpas_G00000005205.1/Lpas_G00000005201.1
20	BP	GO:0170035	L-amino acid catabolic process	19	0.6099323656821786	1.8969991256907008	0.001998446709462811	0.005605399307029835	0.0031957556036155714	683	tags=26%, list=7%, signal=25%	Lpas_G00000005429.1/Lpas_G00000000174.1/Lpas_G00000010671.1/Lpas_G00000005205.1/Lpas_G00000005201.1
27	MF	GO:0005198	structural molecule activity	246	-0.8872550813886639	-3.8867326185580073	1e-10	1.2983870967741937e-9	6.791171477079797e-10	654	tags=76%, list=6%, signal=73%	Lpas_G00000001914.1/Lpas_G00000007346.1/Lpas_G00000003120.1/Lpas_G00000010378.1/Lpas_G00000009770.1/Lpas_G00000009772.1/Lpas_G00000002758.1/Lpas_G00000002756.1/Lpas_G00000002757.1/Lpas_G00000007228.1/Lpas_G00000003515.1/Lpas_G00000009596.1/Lpas_G00000007348.1/Lpas_G00000006189.1/Lpas_G00000000803.1/Lpas_G00000002759.1/Lpas_G00000005672.1/Lpas_G00000001020.1/Lpas_G00000001432.1/Lpas_G00000001618.1…
27	MF	GO:0003735	structural constituent of ribosome	179	-0.9082284113121297	-3.8443540549318604	1e-10	1.2983870967741937e-9	6.791171477079797e-10	425	tags=82%, list=4%, signal=80%	Lpas_G00000003120.1/Lpas_G00000009770.1/Lpas_G00000009772.1/Lpas_G00000003515.1/Lpas_G00000000803.1/Lpas_G00000005672.1/Lpas_G00000001432.1/Lpas_G00000001618.1/Lpas_G00000002646.1/Lpas_G00000005422.1/Lpas_G00000001652.1/Lpas_G00000006183.1/Lpas_G00000003500.1/Lpas_G00000001436.1/Lpas_G00000003506.1/Lpas_G00000002763.1/Lpas_G00000002693.1/Lpas_G00000001952.1/Lpas_G00000001433.1/Lpas_G00000009507.1…
27	MF	GO:0004180	carboxypeptidase activity	43	0.8204321630724579	3.2094394216229025	1e-10	1.2983870967741937e-9	6.791171477079797e-10	989	tags=70%, list=10%, signal=63%	Lpas_G00000008927.1/Lpas_G00000004014.1/Lpas_G00000007871.1/Lpas_G00000004368.1/Lpas_G00000007868.1/Lpas_G00000007869.1/Lpas_G00000004557.1/Lpas_G00000007870.1/Lpas_G00000008531.1/Lpas_G00000003974.1/Lpas_G00000004533.1/Lpas_G00000008533.1/Lpas_G00000007867.1/Lpas_G00000003816.1/Lpas_G00000004372.1/Lpas_G00000000352.1/Lpas_G00000004636.1/Lpas_G00000002305.1/Lpas_G00000004938.1/Lpas_G00000003854.1…
27	MF	GO:0008238	exopeptidase activity	61	0.7429468646979687	3.087189379479835	1e-10	1.2983870967741937e-9	6.791171477079797e-10	989	tags=57%, list=10%, signal=52%	Lpas_G00000008927.1/Lpas_G00000004014.1/Lpas_G00000007871.1/Lpas_G00000004368.1/Lpas_G00000007868.1/Lpas_G00000007869.1/Lpas_G00000004557.1/Lpas_G00000007870.1/Lpas_G00000008531.1/Lpas_G00000003974.1/Lpas_G00000004533.1/Lpas_G00000008533.1/Lpas_G00000007867.1/Lpas_G00000003816.1/Lpas_G00000004372.1/Lpas_G00000004943.1/Lpas_G00000004942.1/Lpas_G00000006385.1/Lpas_G00000000352.1/Lpas_G00000004636.1…
27	MF	GO:0019843	rRNA binding	36	-0.8838571884555732	-2.903337243143017	1e-10	1.2983870967741937e-9	6.791171477079797e-10	328	tags=58%, list=3%, signal=57%	Lpas_G00000001436.1/Lpas_G00000004876.1/Lpas_G00000002799.1/Lpas_G00000009972.1/Lpas_G00000001434.1/Lpas_G00000009790.1/Lpas_G00000001388.1/Lpas_G00000001435.1/Lpas_G00000006924.1/Lpas_G00000001066.1/Lpas_G00000009791.1/Lpas_G00000001209.1/Lpas_G00000010113.1/Lpas_G00000010112.1/Lpas_G00000001210.1/Lpas_G00000007360.1/Lpas_G00000000886.1/Lpas_G00000003476.1/Lpas_G00000010310.1/Lpas_G00000010309.1…
27	MF	GO:0000287	magnesium ion binding	45	-0.7984926622324746	-2.759985069713183	1e-10	1.2983870967741937e-9	6.791171477079797e-10	471	tags=42%, list=5%, signal=40%	Lpas_G00000007975.1/Lpas_G00000007978.1/Lpas_G00000007976.1/Lpas_G00000007977.1/Lpas_G00000005243.1/Lpas_G00000007979.1/Lpas_G00000005256.1/Lpas_G00000005255.1/Lpas_G00000005250.1/Lpas_G00000005254.1/Lpas_G00000005245.1/Lpas_G00000005251.1/Lpas_G00000005244.1/Lpas_G00000005246.1/Lpas_G00000005247.1/Lpas_G00000005248.1/Lpas_G00000005252.1/Lpas_G00000005253.1/Lpas_G00000005249.1
27	MF	GO:0016831	carboxy-lyase activity	36	-0.8335313928524641	-2.738024612806636	1e-10	1.2983870967741937e-9	6.791171477079797e-10	20	tags=39%, list=0%, signal=39%	Lpas_G00000005243.1/Lpas_G00000005256.1/Lpas_G00000005255.1/Lpas_G00000005250.1/Lpas_G00000005254.1/Lpas_G00000005245.1/Lpas_G00000005251.1/Lpas_G00000005244.1/Lpas_G00000005246.1/Lpas_G00000005247.1/Lpas_G00000005248.1/Lpas_G00000005252.1/Lpas_G00000005253.1/Lpas_G00000005249.1
27	MF	GO:0005200	structural constituent of cytoskeleton	22	-0.9265505579649187	-2.7124962970213327	1e-10	1.2983870967741937e-9	6.791171477079797e-10	563	tags=91%, list=6%, signal=86%	Lpas_G00000002758.1/Lpas_G00000002756.1/Lpas_G00000002757.1/Lpas_G00000002759.1/Lpas_G00000004735.1/Lpas_G00000007735.1/Lpas_G00000007736.1/Lpas_G00000007737.1/Lpas_G00000007738.1/Lpas_G00000007739.1/Lpas_G00000007740.1/Lpas_G00000007741.1/Lpas_G00000007742.1/Lpas_G00000007743.1/Lpas_G00000007731.1/Lpas_G00000007732.1/Lpas_G00000007733.1/Lpas_G00000007734.1/Lpas_G00000007475.1/Lpas_G00000007730.1
27	MF	GO:1901681	sulfur compound binding	26	-0.8813603224505017	-2.693410023431526	1e-10	1.2983870967741937e-9	6.791171477079797e-10	20	tags=58%, list=0%, signal=58%	Lpas_G00000008226.1/Lpas_G00000005243.1/Lpas_G00000005256.1/Lpas_G00000005255.1/Lpas_G00000005250.1/Lpas_G00000005254.1/Lpas_G00000005245.1/Lpas_G00000005251.1/Lpas_G00000005244.1/Lpas_G00000005246.1/Lpas_G00000005247.1/Lpas_G00000005248.1/Lpas_G00000005252.1/Lpas_G00000005253.1/Lpas_G00000005249.1
27	MF	GO:0030527	structural constituent of chromatin	29	-0.8511271684983495	-2.6858258669353647	1e-10	1.2983870967741937e-9	6.791171477079797e-10	1087	tags=79%, list=11%, signal=71%	Lpas_G00000008527.1/Lpas_G00000008952.1/Lpas_G00000008307.1/Lpas_G00000007346.1/Lpas_G00000010378.1/Lpas_G00000007228.1/Lpas_G00000009596.1/Lpas_G00000007348.1/Lpas_G00000006189.1/Lpas_G00000001020.1/Lpas_G00000005003.1/Lpas_G00000009593.1/Lpas_G00000001697.1/Lpas_G00000005008.1/Lpas_G00000001511.1/Lpas_G00000009595.1/Lpas_G00000009607.1/Lpas_G00000002762.1/Lpas_G00000006382.1/Lpas_G00000006190.1…
27	MF	GO:0046982	protein heterodimerization activity	28	-0.854011750390701	-2.6694940648783136	1e-10	1.2983870967741937e-9	6.791171477079797e-10	1087	tags=79%, list=11%, signal=70%	Lpas_G00000008527.1/Lpas_G00000008952.1/Lpas_G00000008307.1/Lpas_G00000005514.1/Lpas_G00000007346.1/Lpas_G00000010378.1/Lpas_G00000007228.1/Lpas_G00000009596.1/Lpas_G00000007348.1/Lpas_G00000006189.1/Lpas_G00000001020.1/Lpas_G00000009593.1/Lpas_G00000001697.1/Lpas_G00000001511.1/Lpas_G00000009595.1/Lpas_G00000009607.1/Lpas_G00000002762.1/Lpas_G00000006382.1/Lpas_G00000006190.1/Lpas_G00000008799.1…
27	MF	GO:0030976	thiamine pyrophosphate binding	17	-0.9558344745869769	-2.66254407796431	1e-10	1.2983870967741937e-9	6.791171477079797e-10	20	tags=82%, list=0%, signal=82%	Lpas_G00000005243.1/Lpas_G00000005256.1/Lpas_G00000005255.1/Lpas_G00000005250.1/Lpas_G00000005254.1/Lpas_G00000005245.1/Lpas_G00000005251.1/Lpas_G00000005244.1/Lpas_G00000005246.1/Lpas_G00000005247.1/Lpas_G00000005248.1/Lpas_G00000005252.1/Lpas_G00000005253.1/Lpas_G00000005249.1
27	MF	GO:0050997	quaternary ammonium group binding	17	-0.9558344745869769	-2.66254407796431	1e-10	1.2983870967741937e-9	6.791171477079797e-10	20	tags=82%, list=0%, signal=82%	Lpas_G00000005243.1/Lpas_G00000005256.1/Lpas_G00000005255.1/Lpas_G00000005250.1/Lpas_G00000005254.1/Lpas_G00000005245.1/Lpas_G00000005251.1/Lpas_G00000005244.1/Lpas_G00000005246.1/Lpas_G00000005247.1/Lpas_G00000005248.1/Lpas_G00000005252.1/Lpas_G00000005253.1/Lpas_G00000005249.1
27	MF	GO:0016830	carbon-carbon lyase activity	49	-0.7478459669792608	-2.644448992966918	1e-10	1.2983870967741937e-9	6.791171477079797e-10	457	tags=33%, list=5%, signal=31%	Lpas_G00000010329.1/Lpas_G00000010330.1/Lpas_G00000005243.1/Lpas_G00000005256.1/Lpas_G00000005255.1/Lpas_G00000005250.1/Lpas_G00000005254.1/Lpas_G00000005245.1/Lpas_G00000005251.1/Lpas_G00000005244.1/Lpas_G00000005246.1/Lpas_G00000005247.1/Lpas_G00000005248.1/Lpas_G00000005252.1/Lpas_G00000005253.1/Lpas_G00000005249.1
27	MF	GO:0046983	protein dimerization activity	35	-0.7927119463728551	-2.6021677992412706	1e-10	1.2983870967741937e-9	6.791171477079797e-10	1087	tags=69%, list=11%, signal=61%	Lpas_G00000008527.1/Lpas_G00000008952.1/Lpas_G00000008307.1/Lpas_G00000005514.1/Lpas_G00000007346.1/Lpas_G00000001883.1/Lpas_G00000010378.1/Lpas_G00000007228.1/Lpas_G00000003127.1/Lpas_G00000009596.1/Lpas_G00000007348.1/Lpas_G00000006189.1/Lpas_G00000001020.1/Lpas_G00000009593.1/Lpas_G00000001697.1/Lpas_G00000001511.1/Lpas_G00000009595.1/Lpas_G00000009607.1/Lpas_G00000002762.1/Lpas_G00000006382.1…
27	MF	GO:0016829	lyase activity	97	-0.6063810550172026	-2.368963969765106	1e-10	1.2983870967741937e-9	6.791171477079797e-10	471	tags=23%, list=5%, signal=22%	Lpas_G00000007975.1/Lpas_G00000010329.1/Lpas_G00000009706.1/Lpas_G00000010330.1/Lpas_G00000007978.1/Lpas_G00000007976.1/Lpas_G00000007977.1/Lpas_G00000005243.1/Lpas_G00000007979.1/Lpas_G00000005256.1/Lpas_G00000005255.1/Lpas_G00000005250.1/Lpas_G00000005254.1/Lpas_G00000005245.1/Lpas_G00000005251.1/Lpas_G00000005244.1/Lpas_G00000005246.1/Lpas_G00000005247.1/Lpas_G00000005248.1/Lpas_G00000005252.1…
27	MF	GO:0003723	RNA binding	360	-0.5131667481092221	-2.34261323978792	1e-10	1.2983870967741937e-9	6.791171477079797e-10	421	tags=19%, list=4%, signal=19%	Lpas_G00000003036.1/Lpas_G00000000652.1/Lpas_G00000003449.1/Lpas_G00000000836.1/Lpas_G00000005672.1/Lpas_G00000006584.1/Lpas_G00000001436.1/Lpas_G00000005484.1/Lpas_G00000003506.1/Lpas_G00000002763.1/Lpas_G00000002693.1/Lpas_G00000001433.1/Lpas_G00000008802.1/Lpas_G00000000919.1/Lpas_G00000004876.1/Lpas_G00000001715.1/Lpas_G00000009356.1/Lpas_G00000001711.1/Lpas_G00000002799.1/Lpas_G00000004745.1…
27	MF	GO:0008233	peptidase activity	214	0.43874889174244813	2.2707341730143034	1e-10	1.2983870967741937e-9	6.791171477079797e-10	989	tags=31%, list=10%, signal=28%	Lpas_G00000008927.1/Lpas_G00000004014.1/Lpas_G00000007871.1/Lpas_G00000004368.1/Lpas_G00000007868.1/Lpas_G00000007869.1/Lpas_G00000004557.1/Lpas_G00000000728.1/Lpas_G00000007870.1/Lpas_G00000008531.1/Lpas_G00000003974.1/Lpas_G00000004533.1/Lpas_G00000008533.1/Lpas_G00000007867.1/Lpas_G00000003816.1/Lpas_G00000004372.1/Lpas_G00000000951.1/Lpas_G00000004943.1/Lpas_G00000009675.1/Lpas_G00000009681.1…
27	MF	GO:0045182	translation regulator activity	115	-0.5599782388991771	-2.2602001291951472	2.159295516342408e-9	1.755790798642059e-8	9.183606661743363e-9	2011	tags=50%, list=20%, signal=40%	Lpas_G00000002062.1/Lpas_G00000007024.1/Lpas_G00000008151.1/Lpas_G00000008161.1/Lpas_G00000008156.1/Lpas_G00000008155.1/Lpas_G00000005781.1/Lpas_G00000008142.1/Lpas_G00000008145.1/Lpas_G00000008150.1/Lpas_G00000008160.1/Lpas_G00000008149.1/Lpas_G00000006693.1/Lpas_G00000001802.1/Lpas_G00000008147.1/Lpas_G00000008162.1/Lpas_G00000008158.1/Lpas_G00000008159.1/Lpas_G00000008165.1/Lpas_G00000008168.1…
27	MF	GO:0140657	ATP-dependent activity	416	0.3122968907509134	1.7188613393186116	5.7667714789573735e-9	4.220228218691532e-8	2.2073766426631094e-8	3084	tags=42%, list=31%, signal=31%	Lpas_G00000002418.1/Lpas_G00000003702.1/Lpas_G00000006781.1/Lpas_G00000010258.1/Lpas_G00000004253.1/Lpas_G00000001787.1/Lpas_G00000001789.1/Lpas_G00000001788.1/Lpas_G00000001786.1/Lpas_G00000000390.1/Lpas_G00000003190.1/Lpas_G00000004235.1/Lpas_G00000001022.1/Lpas_G00000001827.1/Lpas_G00000009930.1/Lpas_G00000006831.1/Lpas_G00000008801.1/Lpas_G00000003903.1/Lpas_G00000000223.1/Lpas_G00000007681.1…
27	MF	GO:0004601	peroxidase activity	21	-0.8165826902097343	-2.369427889795536	4.147093488670831e-8	2.4547134252794254e-7	1.283929872653508e-7	947	tags=57%, list=9%, signal=52%	Lpas_G00000009491.1/Lpas_G00000002031.1/Lpas_G00000009496.1/Lpas_G00000009498.1/Lpas_G00000009499.1/Lpas_G00000009500.1/Lpas_G00000009497.1/Lpas_G00000009501.1/Lpas_G00000007706.1/Lpas_G00000009495.1/Lpas_G00000009493.1/Lpas_G00000009494.1
27	MF	GO:0016684	oxidoreductase activity, acting on peroxide as acceptor	21	-0.8165826902097343	-2.369427889795536	4.147093488670831e-8	2.4547134252794254e-7	1.283929872653508e-7	947	tags=57%, list=9%, signal=52%	Lpas_G00000009491.1/Lpas_G00000002031.1/Lpas_G00000009496.1/Lpas_G00000009498.1/Lpas_G00000009499.1/Lpas_G00000009500.1/Lpas_G00000009497.1/Lpas_G00000009501.1/Lpas_G00000007706.1/Lpas_G00000009495.1/Lpas_G00000009493.1/Lpas_G00000009494.1
27	MF	GO:0140359	ABC-type transporter activity	52	0.5523397208121783	2.211797750369363	2.0798007524219242e-6	9.677685582078896e-6	5.061881965127896e-6	3017	tags=65%, list=30%, signal=46%	Lpas_G00000003702.1/Lpas_G00000004253.1/Lpas_G00000004235.1/Lpas_G00000007681.1/Lpas_G00000007682.1/Lpas_G00000004234.1/Lpas_G00000009458.1/Lpas_G00000004233.1/Lpas_G00000004252.1/Lpas_G00000003684.1/Lpas_G00000007683.1/Lpas_G00000003701.1/Lpas_G00000003686.1/Lpas_G00000004237.1/Lpas_G00000007337.1/Lpas_G00000003683.1/Lpas_G00000004232.1/Lpas_G00000003687.1/Lpas_G00000004238.1/Lpas_G00000004865.1…
27	MF	GO:0004365	glyceraldehyde-3-phosphate dehydrogenase (NAD+) (phosphorylating) activity	33	-0.6567472192117558	-2.1217714905563843	1.365767441941569e-5	5.5248381445375025e-5	2.889748620876105e-5	3069	tags=94%, list=30%, signal=66%	Lpas_G00000003385.1/Lpas_G00000003386.1/Lpas_G00000003395.1/Lpas_G00000003396.1/Lpas_G00000003397.1/Lpas_G00000003406.1/Lpas_G00000003407.1/Lpas_G00000003401.1/Lpas_G00000003375.1/Lpas_G00000003376.1/Lpas_G00000003380.1/Lpas_G00000003400.1/Lpas_G00000003403.1/Lpas_G00000003379.1/Lpas_G00000003382.1/Lpas_G00000003428.1/Lpas_G00000003416.1/Lpas_G00000003420.1/Lpas_G00000003417.1/Lpas_G00000003410.1…
27	MF	GO:0043891	glyceraldehyde-3-phosphate dehydrogenase (NAD(P)+) (phosphorylating) activity	33	-0.6567472192117558	-2.1217714905563843	1.365767441941569e-5	5.5248381445375025e-5	2.889748620876105e-5	3069	tags=94%, list=30%, signal=66%	Lpas_G00000003385.1/Lpas_G00000003386.1/Lpas_G00000003395.1/Lpas_G00000003396.1/Lpas_G00000003397.1/Lpas_G00000003406.1/Lpas_G00000003407.1/Lpas_G00000003401.1/Lpas_G00000003375.1/Lpas_G00000003376.1/Lpas_G00000003380.1/Lpas_G00000003400.1/Lpas_G00000003403.1/Lpas_G00000003379.1/Lpas_G00000003382.1/Lpas_G00000003428.1/Lpas_G00000003416.1/Lpas_G00000003420.1/Lpas_G00000003417.1/Lpas_G00000003410.1…
27	MF	GO:0140640	catalytic activity, acting on a nucleic acid	331	0.28259029692187876	1.5402195849420872	3.4007538792157416e-5	1.2443667603493963e-4	6.508619864527736e-5	2550	tags=34%, list=25%, signal=26%	Lpas_G00000006781.1/Lpas_G00000001136.1/Lpas_G00000003190.1/Lpas_G00000010039.1/Lpas_G00000001022.1/Lpas_G00000009930.1/Lpas_G00000006831.1/Lpas_G00000008801.1/Lpas_G00000008526.1/Lpas_G00000003903.1/Lpas_G00000001250.1/Lpas_G00000002464.1/Lpas_G00000002123.1/Lpas_G00000006739.1/Lpas_G00000009454.1/Lpas_G00000005427.1/Lpas_G00000007512.1/Lpas_G00000005546.1/Lpas_G00000004461.1/Lpas_G00000005315.1…
27	MF	GO:0019707	protein-cysteine S-acyltransferase activity	16	0.711680631128653	2.1430907897426414	1.4710447019634966e-4	4.996586434939303e-4	2.6134482824134963e-4	1750	tags=69%, list=17%, signal=57%	Lpas_G00000004639.1/Lpas_G00000001346.1/Lpas_G00000002726.1/Lpas_G00000008122.1/Lpas_G00000009047.1/Lpas_G00000002522.1/Lpas_G00000001736.1/Lpas_G00000007507.1/Lpas_G00000007505.1/Lpas_G00000002727.1/Lpas_G00000007506.1
27	MF	GO:0043021	ribonucleoprotein complex binding	24	-0.6141372434109951	-1.8400686845009755	0.0014906082525863308	0.004306842020396734	0.0022526797099165657	757	tags=38%, list=7%, signal=35%	Lpas_G00000006583.1/Lpas_G00000000999.1/Lpas_G00000001001.1/Lpas_G00000001002.1/Lpas_G00000001000.1/Lpas_G00000006584.1/Lpas_G00000002428.1/Lpas_G00000002429.1/Lpas_G00000006279.1
27	MF	GO:0008483	transaminase activity	21	0.5711144895079893	1.87398047643636	0.0031969767454345342	0.008694480675928378	0.004547619837033477	2451	tags=57%, list=24%, signal=43%	Lpas_G00000001568.1/Lpas_G00000001567.1/Lpas_G00000000738.1/Lpas_G00000000736.1/Lpas_G00000001315.1/Lpas_G00000004797.1/Lpas_G00000000754.1/Lpas_G00000006713.1/Lpas_G00000000737.1/Lpas_G00000000755.1/Lpas_G00000010440.1/Lpas_G00000000739.1
27	CC	GO:0022626	cytosolic ribosome	86	-0.9419322695915995	-3.632515208449067	1e-10	1.2983870967741937e-9	6.791171477079797e-10	489	tags=95%, list=5%, signal=92%	Lpas_G00000003515.1/Lpas_G00000005672.1/Lpas_G00000001432.1/Lpas_G00000002646.1/Lpas_G00000001652.1/Lpas_G00000006183.1/Lpas_G00000003500.1/Lpas_G00000001436.1/Lpas_G00000003506.1/Lpas_G00000002763.1/Lpas_G00000002693.1/Lpas_G00000001952.1/Lpas_G00000001433.1/Lpas_G00000009507.1/Lpas_G00000004876.1/Lpas_G00000006677.1/Lpas_G00000002071.1/Lpas_G00000009356.1/Lpas_G00000004745.1/Lpas_G00000001651.1…
27	CC	GO:0005840	ribosome	295	-0.8021707149876164	-3.5792444126463443	1e-10	1.2983870967741937e-9	6.791171477079797e-10	602	tags=53%, list=6%, signal=51%	Lpas_G00000003120.1/Lpas_G00000009770.1/Lpas_G00000009772.1/Lpas_G00000006839.1/Lpas_G00000003515.1/Lpas_G00000001277.1/Lpas_G00000000803.1/Lpas_G00000004985.1/Lpas_G00000005672.1/Lpas_G00000004984.1/Lpas_G00000001432.1/Lpas_G00000001618.1/Lpas_G00000002646.1/Lpas_G00000005422.1/Lpas_G00000001652.1/Lpas_G00000006183.1/Lpas_G00000003500.1/Lpas_G00000001436.1/Lpas_G00000003506.1/Lpas_G00000002763.1…
27	CC	GO:0044391	ribosomal subunit	137	-0.8462943570800412	-3.4825351869633976	1e-10	1.2983870967741937e-9	6.791171477079797e-10	414	tags=61%, list=4%, signal=60%	Lpas_G00000003515.1/Lpas_G00000005672.1/Lpas_G00000001432.1/Lpas_G00000002646.1/Lpas_G00000001652.1/Lpas_G00000006183.1/Lpas_G00000003500.1/Lpas_G00000001436.1/Lpas_G00000003506.1/Lpas_G00000002763.1/Lpas_G00000002693.1/Lpas_G00000001952.1/Lpas_G00000001433.1/Lpas_G00000009507.1/Lpas_G00000000919.1/Lpas_G00000004876.1/Lpas_G00000006677.1/Lpas_G00000002071.1/Lpas_G00000009356.1/Lpas_G00000004745.1…
27	CC	GO:1990904	ribonucleoprotein complex	359	-0.7479952324724535	-3.4158671836147887	1e-10	1.2983870967741937e-9	6.791171477079797e-10	490	tags=42%, list=5%, signal=41%	Lpas_G00000000999.1/Lpas_G00000003515.1/Lpas_G00000001001.1/Lpas_G00000001002.1/Lpas_G00000001000.1/Lpas_G00000000803.1/Lpas_G00000004985.1/Lpas_G00000005672.1/Lpas_G00000004984.1/Lpas_G00000001432.1/Lpas_G00000001618.1/Lpas_G00000002646.1/Lpas_G00000005422.1/Lpas_G00000001652.1/Lpas_G00000006183.1/Lpas_G00000003500.1/Lpas_G00000001436.1/Lpas_G00000003506.1/Lpas_G00000002763.1/Lpas_G00000002693.1…
27	CC	GO:0015934	large ribosomal subunit	81	-0.8343490479093183	-3.1884448330161073	1e-10	1.2983870967741937e-9	6.791171477079797e-10	823	tags=64%, list=8%, signal=59%	Lpas_G00000000179.1/Lpas_G00000007929.1/Lpas_G00000003054.1/Lpas_G00000000584.1/Lpas_G00000003515.1/Lpas_G00000001432.1/Lpas_G00000001436.1/Lpas_G00000003506.1/Lpas_G00000001952.1/Lpas_G00000001433.1/Lpas_G00000009507.1/Lpas_G00000004876.1/Lpas_G00000006677.1/Lpas_G00000009356.1/Lpas_G00000005674.1/Lpas_G00000001456.1/Lpas_G00000006108.1/Lpas_G00000000169.1/Lpas_G00000001434.1/Lpas_G00000003514.1…
27	CC	GO:0005829	cytosol	247	-0.7120148350762938	-3.1267060046400528	1e-10	1.2983870967741937e-9	6.791171477079797e-10	899	tags=51%, list=9%, signal=47%	Lpas_G00000008686.1/Lpas_G00000003431.1/Lpas_G00000005438.1/Lpas_G00000008515.1/Lpas_G00000006260.1/Lpas_G00000008516.1/Lpas_G00000003429.1/Lpas_G00000003430.1/Lpas_G00000009496.1/Lpas_G00000003347.1/Lpas_G00000009498.1/Lpas_G00000009499.1/Lpas_G00000009500.1/Lpas_G00000009497.1/Lpas_G00000003432.1/Lpas_G00000003433.1/Lpas_G00000009757.1/Lpas_G00000003434.1/Lpas_G00000000816.1/Lpas_G00000009501.1…
27	CC	GO:0015935	small ribosomal subunit	56	-0.8713587729609051	-3.1120964331584284	1e-10	1.2983870967741937e-9	6.791171477079797e-10	414	tags=66%, list=4%, signal=64%	Lpas_G00000003120.1/Lpas_G00000005672.1/Lpas_G00000002646.1/Lpas_G00000001652.1/Lpas_G00000006183.1/Lpas_G00000003500.1/Lpas_G00000002763.1/Lpas_G00000002693.1/Lpas_G00000000919.1/Lpas_G00000002071.1/Lpas_G00000004745.1/Lpas_G00000001651.1/Lpas_G00000006523.1/Lpas_G00000009765.1/Lpas_G00000001836.1/Lpas_G00000009972.1/Lpas_G00000009790.1/Lpas_G00000009482.1/Lpas_G00000000421.1/Lpas_G00000008554.1…
27	CC	GO:0022625	cytosolic large ribosomal subunit	38	-0.9352063392936185	-3.1058838615629396	1e-10	1.2983870967741937e-9	6.791171477079797e-10	489	tags=95%, list=5%, signal=90%	Lpas_G00000003515.1/Lpas_G00000001432.1/Lpas_G00000001436.1/Lpas_G00000001952.1/Lpas_G00000009507.1/Lpas_G00000004876.1/Lpas_G00000006108.1/Lpas_G00000000169.1/Lpas_G00000001434.1/Lpas_G00000003514.1/Lpas_G00000005288.1/Lpas_G00000006109.1/Lpas_G00000001388.1/Lpas_G00000000575.1/Lpas_G00000001435.1/Lpas_G00000006924.1/Lpas_G00000007309.1/Lpas_G00000010326.1/Lpas_G00000004724.1/Lpas_G00000001066.1…
27	CC	GO:0022627	cytosolic small ribosomal subunit	23	-0.9426416592239754	-2.796771161023895	1e-10	1.2983870967741937e-9	6.791171477079797e-10	602	tags=100%, list=6%, signal=94%	Lpas_G00000002646.1/Lpas_G00000001652.1/Lpas_G00000006183.1/Lpas_G00000003500.1/Lpas_G00000002693.1/Lpas_G00000002071.1/Lpas_G00000001651.1/Lpas_G00000006523.1/Lpas_G00000009765.1/Lpas_G00000000421.1/Lpas_G00000008554.1/Lpas_G00000006980.1/Lpas_G00000007362.1/Lpas_G00000008553.1/Lpas_G00000007361.1/Lpas_G00000003459.1/Lpas_G00000000432.1/Lpas_G00000006068.1/Lpas_G00000002303.1/Lpas_G00000006981.1…
27	CC	GO:0000786	nucleosome	28	-0.8591633598793268	-2.6855971114091908	1e-10	1.2983870967741937e-9	6.791171477079797e-10	1087	tags=82%, list=11%, signal=74%	Lpas_G00000008527.1/Lpas_G00000008952.1/Lpas_G00000008307.1/Lpas_G00000007346.1/Lpas_G00000010378.1/Lpas_G00000007228.1/Lpas_G00000009596.1/Lpas_G00000007348.1/Lpas_G00000006189.1/Lpas_G00000001020.1/Lpas_G00000005003.1/Lpas_G00000009593.1/Lpas_G00000001697.1/Lpas_G00000005008.1/Lpas_G00000001511.1/Lpas_G00000009595.1/Lpas_G00000009607.1/Lpas_G00000002762.1/Lpas_G00000006382.1/Lpas_G00000006190.1…
27	CC	GO:0000785	chromatin	41	-0.7470657499948962	-2.538788387001516	1e-10	1.2983870967741937e-9	6.791171477079797e-10	1386	tags=63%, list=14%, signal=55%	Lpas_G00000008953.1/Lpas_G00000005307.1/Lpas_G00000008489.1/Lpas_G00000008527.1/Lpas_G00000008952.1/Lpas_G00000008307.1/Lpas_G00000007346.1/Lpas_G00000010378.1/Lpas_G00000007228.1/Lpas_G00000009596.1/Lpas_G00000007348.1/Lpas_G00000006189.1/Lpas_G00000001020.1/Lpas_G00000005003.1/Lpas_G00000009593.1/Lpas_G00000001697.1/Lpas_G00000005008.1/Lpas_G00000001511.1/Lpas_G00000009595.1/Lpas_G00000009607.1…
27	CC	GO:0042995	cell projection	293	-0.43681572955347703	-1.9474985461617889	7.354486120500606e-10	7.0480491988130815e-9	3.6864592082709805e-9	2229	tags=40%, list=22%, signal=32%	Lpas_G00000007983.1/Lpas_G00000003268.1/Lpas_G00000003238.1/Lpas_G00000006786.1/Lpas_G00000006399.1/Lpas_G00000002792.1/Lpas_G00000005263.1/Lpas_G00000003311.1/Lpas_G00000007422.1/Lpas_G00000009080.1/Lpas_G00000000908.1/Lpas_G00000003059.1/Lpas_G00000008378.1/Lpas_G00000000805.1/Lpas_G00000008609.1/Lpas_G00000005122.1/Lpas_G00000003343.1/Lpas_G00000001365.1/Lpas_G00000006554.1/Lpas_G00000006700.1…
27	CC	GO:0045259	proton-transporting ATP synthase complex	18	-0.8125371950009919	-2.2893670444301466	7.549234834051219e-7	3.7283030928903262e-6	1.9500768056961495e-6	1909	tags=100%, list=19%, signal=81%	Lpas_G00000003501.1/Lpas_G00000007311.1/Lpas_G00000007465.1/Lpas_G00000008687.1/Lpas_G00000000954.1/Lpas_G00000006741.1/Lpas_G00000009917.1/Lpas_G00000006742.1/Lpas_G00000009916.1/Lpas_G00000006525.1/Lpas_G00000007176.1/Lpas_G00000007174.1/Lpas_G00000007175.1/Lpas_G00000006524.1/Lpas_G00000007173.1/Lpas_G00000000003.1/Lpas_G00000006473.1
27	BP	GO:0006412	translation	336	-0.7369756792189494	-3.3328291668161767	1e-10	1.2983870967741937e-9	6.791171477079797e-10	602	tags=46%, list=6%, signal=45%	Lpas_G00000003120.1/Lpas_G00000003036.1/Lpas_G00000009770.1/Lpas_G00000009772.1/Lpas_G00000000999.1/Lpas_G00000003515.1/Lpas_G00000001001.1/Lpas_G00000001002.1/Lpas_G00000001000.1/Lpas_G00000009007.1/Lpas_G00000000803.1/Lpas_G00000000836.1/Lpas_G00000005672.1/Lpas_G00000006584.1/Lpas_G00000001432.1/Lpas_G00000001618.1/Lpas_G00000002646.1/Lpas_G00000005422.1/Lpas_G00000001652.1/Lpas_G00000009008.1…
27	BP	GO:0043043	peptide biosynthetic process	339	-0.7335036843663023	-3.317221570658446	1e-10	1.2983870967741937e-9	6.791171477079797e-10	602	tags=46%, list=6%, signal=44%	Lpas_G00000003120.1/Lpas_G00000003036.1/Lpas_G00000009770.1/Lpas_G00000009772.1/Lpas_G00000000999.1/Lpas_G00000003515.1/Lpas_G00000001001.1/Lpas_G00000001002.1/Lpas_G00000001000.1/Lpas_G00000009007.1/Lpas_G00000000803.1/Lpas_G00000000836.1/Lpas_G00000005672.1/Lpas_G00000006584.1/Lpas_G00000001432.1/Lpas_G00000001618.1/Lpas_G00000002646.1/Lpas_G00000005422.1/Lpas_G00000001652.1/Lpas_G00000009008.1…
27	BP	GO:0006518	peptide metabolic process	348	-0.7265990597782452	-3.3019301083006525	1e-10	1.2983870967741937e-9	6.791171477079797e-10	602	tags=45%, list=6%, signal=43%	Lpas_G00000003120.1/Lpas_G00000003036.1/Lpas_G00000009770.1/Lpas_G00000009772.1/Lpas_G00000000999.1/Lpas_G00000003515.1/Lpas_G00000001001.1/Lpas_G00000001002.1/Lpas_G00000001000.1/Lpas_G00000009007.1/Lpas_G00000000803.1/Lpas_G00000000836.1/Lpas_G00000005672.1/Lpas_G00000006584.1/Lpas_G00000001432.1/Lpas_G00000001618.1/Lpas_G00000002646.1/Lpas_G00000005422.1/Lpas_G00000001652.1/Lpas_G00000009008.1…
27	BP	GO:0043604	amide biosynthetic process	356	-0.7236191323071111	-3.294215136252796	1e-10	1.2983870967741937e-9	6.791171477079797e-10	602	tags=56%, list=6%, signal=54%	Lpas_G00000008149.1/Lpas_G00000008467.1/Lpas_G00000006693.1/Lpas_G00000001802.1/Lpas_G00000008147.1/Lpas_G00000008162.1/Lpas_G00000000696.1/Lpas_G00000008158.1/Lpas_G00000008159.1/Lpas_G00000008165.1/Lpas_G00000008168.1/Lpas_G00000008169.1/Lpas_G00000008154.1/Lpas_G00000001953.1/Lpas_G00000010576.1/Lpas_G00000000834.1/Lpas_G00000008144.1/Lpas_G00000008146.1/Lpas_G00000008163.1/Lpas_G00000008164.1…
27	BP	GO:0043603	amide metabolic process	376	-0.7061656104611148	-3.2294839750875624	1e-10	1.2983870967741937e-9	6.791171477079797e-10	602	tags=41%, list=6%, signal=40%	Lpas_G00000003120.1/Lpas_G00000003036.1/Lpas_G00000009770.1/Lpas_G00000009772.1/Lpas_G00000000999.1/Lpas_G00000003515.1/Lpas_G00000001001.1/Lpas_G00000001002.1/Lpas_G00000001000.1/Lpas_G00000009007.1/Lpas_G00000000803.1/Lpas_G00000000836.1/Lpas_G00000005672.1/Lpas_G00000006584.1/Lpas_G00000001432.1/Lpas_G00000001618.1/Lpas_G00000002646.1/Lpas_G00000005422.1/Lpas_G00000001652.1/Lpas_G00000009008.1…
27	BP	GO:0042255	ribosome assembly	32	-0.8853809912217308	-2.858150880625304	1e-10	1.2983870967741937e-9	6.791171477079797e-10	354	tags=66%, list=4%, signal=64%	Lpas_G00000002646.1/Lpas_G00000003500.1/Lpas_G00000001436.1/Lpas_G00000001836.1/Lpas_G00000001434.1/Lpas_G00000009790.1/Lpas_G00000000421.1/Lpas_G00000008554.1/Lpas_G00000009175.1/Lpas_G00000001435.1/Lpas_G00000004724.1/Lpas_G00000001839.1/Lpas_G00000008553.1/Lpas_G00000009791.1/Lpas_G00000000432.1/Lpas_G00000006068.1/Lpas_G00000002303.1/Lpas_G00000009487.1/Lpas_G00000009198.1/Lpas_G00000010310.1…
27	BP	GO:0140694	non-membrane-bounded organelle assembly	41	-0.8251893737181771	-2.804279541776711	1e-10	1.2983870967741937e-9	6.791171477079797e-10	354	tags=51%, list=4%, signal=50%	Lpas_G00000002646.1/Lpas_G00000003500.1/Lpas_G00000001436.1/Lpas_G00000001836.1/Lpas_G00000001434.1/Lpas_G00000009790.1/Lpas_G00000000421.1/Lpas_G00000008554.1/Lpas_G00000009175.1/Lpas_G00000001435.1/Lpas_G00000004724.1/Lpas_G00000001839.1/Lpas_G00000008553.1/Lpas_G00000009791.1/Lpas_G00000000432.1/Lpas_G00000006068.1/Lpas_G00000002303.1/Lpas_G00000009487.1/Lpas_G00000009198.1/Lpas_G00000010310.1…
27	BP	GO:0002181	cytoplasmic translation	37	-0.8413346035636647	-2.785956783390169	1e-10	1.2983870967741937e-9	6.791171477079797e-10	489	tags=62%, list=5%, signal=59%	Lpas_G00000003515.1/Lpas_G00000000836.1/Lpas_G00000001432.1/Lpas_G00000003506.1/Lpas_G00000001433.1/Lpas_G00000009507.1/Lpas_G00000006677.1/Lpas_G00000000498.1/Lpas_G00000005674.1/Lpas_G00000001456.1/Lpas_G00000003514.1/Lpas_G00000000421.1/Lpas_G00000007309.1/Lpas_G00000006906.1/Lpas_G00000004724.1/Lpas_G00000009506.1/Lpas_G00000000432.1/Lpas_G00000000625.1/Lpas_G00000000902.1/Lpas_G00000000905.1…
27	BP	GO:0022618	protein-RNA complex assembly	53	-0.7799505402229838	-2.7726213926124097	1e-10	1.2983870967741937e-9	6.791171477079797e-10	354	tags=43%, list=4%, signal=42%	Lpas_G00000002646.1/Lpas_G00000003500.1/Lpas_G00000001436.1/Lpas_G00000001952.1/Lpas_G00000001836.1/Lpas_G00000000169.1/Lpas_G00000001434.1/Lpas_G00000009790.1/Lpas_G00000000421.1/Lpas_G00000008554.1/Lpas_G00000009175.1/Lpas_G00000001435.1/Lpas_G00000004724.1/Lpas_G00000001839.1/Lpas_G00000008553.1/Lpas_G00000009791.1/Lpas_G00000000432.1/Lpas_G00000006068.1/Lpas_G00000002303.1/Lpas_G00000009487.1…
27	BP	GO:0071826	protein-RNA complex organization	53	-0.7799505402229838	-2.7726213926124097	1e-10	1.2983870967741937e-9	6.791171477079797e-10	354	tags=43%, list=4%, signal=42%	Lpas_G00000002646.1/Lpas_G00000003500.1/Lpas_G00000001436.1/Lpas_G00000001952.1/Lpas_G00000001836.1/Lpas_G00000000169.1/Lpas_G00000001434.1/Lpas_G00000009790.1/Lpas_G00000000421.1/Lpas_G00000008554.1/Lpas_G00000009175.1/Lpas_G00000001435.1/Lpas_G00000004724.1/Lpas_G00000001839.1/Lpas_G00000008553.1/Lpas_G00000009791.1/Lpas_G00000000432.1/Lpas_G00000006068.1/Lpas_G00000002303.1/Lpas_G00000009487.1…
27	BP	GO:0042274	ribosomal small subunit biogenesis	40	-0.800669932643635	-2.6925328317063855	1e-10	1.2983870967741937e-9	6.791171477079797e-10	354	tags=45%, list=4%, signal=44%	Lpas_G00000002646.1/Lpas_G00000003500.1/Lpas_G00000001836.1/Lpas_G00000008643.1/Lpas_G00000009972.1/Lpas_G00000009790.1/Lpas_G00000000421.1/Lpas_G00000008554.1/Lpas_G00000006980.1/Lpas_G00000008642.1/Lpas_G00000001839.1/Lpas_G00000008553.1/Lpas_G00000009791.1/Lpas_G00000000432.1/Lpas_G00000006068.1/Lpas_G00000002303.1/Lpas_G00000006981.1/Lpas_G00000000886.1
27	BP	GO:0010817	regulation of hormone levels	17	-0.9474080528381401	-2.639071688212424	1e-10	1.2983870967741937e-9	6.791171477079797e-10	241	tags=82%, list=2%, signal=81%	Lpas_G00000008246.1/Lpas_G00000005256.1/Lpas_G00000005255.1/Lpas_G00000005250.1/Lpas_G00000005254.1/Lpas_G00000005245.1/Lpas_G00000005251.1/Lpas_G00000005244.1/Lpas_G00000005246.1/Lpas_G00000005247.1/Lpas_G00000005248.1/Lpas_G00000005252.1/Lpas_G00000005253.1/Lpas_G00000005249.1
27	BP	GO:0042254	ribosome biogenesis	152	-0.6307202680507382	-2.6348904013325556	1e-10	1.2983870967741937e-9	6.791171477079797e-10	420	tags=26%, list=4%, signal=25%	Lpas_G00000004985.1/Lpas_G00000004984.1/Lpas_G00000002646.1/Lpas_G00000003500.1/Lpas_G00000001436.1/Lpas_G00000001715.1/Lpas_G00000001711.1/Lpas_G00000001836.1/Lpas_G00000001456.1/Lpas_G00000008643.1/Lpas_G00000009972.1/Lpas_G00000001434.1/Lpas_G00000009790.1/Lpas_G00000000421.1/Lpas_G00000008554.1/Lpas_G00000009175.1/Lpas_G00000000575.1/Lpas_G00000006980.1/Lpas_G00000001435.1/Lpas_G00000006906.1…
27	BP	GO:0065008	regulation of biological quality	61	-0.7167381385755499	-2.60287431030665	1e-10	1.2983870967741937e-9	6.791171477079797e-10	565	tags=26%, list=6%, signal=25%	Lpas_G00000007267.1/Lpas_G00000002779.1/Lpas_G00000008246.1/Lpas_G00000005256.1/Lpas_G00000005255.1/Lpas_G00000005250.1/Lpas_G00000005254.1/Lpas_G00000005245.1/Lpas_G00000005251.1/Lpas_G00000005244.1/Lpas_G00000005246.1/Lpas_G00000005247.1/Lpas_G00000005248.1/Lpas_G00000005252.1/Lpas_G00000005253.1/Lpas_G00000005249.1
27	BP	GO:0022613	ribonucleoprotein complex biogenesis	173	-0.6046037325196523	-2.5572418594623656	1e-10	1.2983870967741937e-9	6.791171477079797e-10	420	tags=24%, list=4%, signal=23%	Lpas_G00000004985.1/Lpas_G00000004984.1/Lpas_G00000002646.1/Lpas_G00000003500.1/Lpas_G00000001436.1/Lpas_G00000001952.1/Lpas_G00000001715.1/Lpas_G00000001711.1/Lpas_G00000001836.1/Lpas_G00000001456.1/Lpas_G00000008643.1/Lpas_G00000000169.1/Lpas_G00000009972.1/Lpas_G00000001434.1/Lpas_G00000009790.1/Lpas_G00000000421.1/Lpas_G00000008554.1/Lpas_G00000009175.1/Lpas_G00000000575.1/Lpas_G00000006980.1…
27	BP	GO:0006072	glycerol-3-phosphate metabolic process	24	-0.849692823153369	-2.545836736176271	1e-10	1.2983870967741937e-9	6.791171477079797e-10	1299	tags=92%, list=13%, signal=80%	Lpas_G00000009656.1/Lpas_G00000009654.1/Lpas_G00000009655.1/Lpas_G00000009657.1/Lpas_G00000009658.1/Lpas_G00000009659.1/Lpas_G00000009648.1/Lpas_G00000009649.1/Lpas_G00000009651.1/Lpas_G00000009652.1/Lpas_G00000009653.1/Lpas_G00000009650.1/Lpas_G00000009647.1/Lpas_G00000009646.1/Lpas_G00000001285.1/Lpas_G00000001284.1/Lpas_G00000001286.1/Lpas_G00000001282.1/Lpas_G00000001283.1/Lpas_G00000001287.1…
27	BP	GO:0052646	alditol phosphate metabolic process	24	-0.849692823153369	-2.545836736176271	1e-10	1.2983870967741937e-9	6.791171477079797e-10	1299	tags=92%, list=13%, signal=80%	Lpas_G00000009656.1/Lpas_G00000009654.1/Lpas_G00000009655.1/Lpas_G00000009657.1/Lpas_G00000009658.1/Lpas_G00000009659.1/Lpas_G00000009648.1/Lpas_G00000009649.1/Lpas_G00000009651.1/Lpas_G00000009652.1/Lpas_G00000009653.1/Lpas_G00000009650.1/Lpas_G00000009647.1/Lpas_G00000009646.1/Lpas_G00000001285.1/Lpas_G00000001284.1/Lpas_G00000001286.1/Lpas_G00000001282.1/Lpas_G00000001283.1/Lpas_G00000001287.1…
27	BP	GO:1901136	carbohydrate derivative catabolic process	84	-0.657532018391313	-2.5359727677333455	1e-10	1.2983870967741937e-9	6.791171477079797e-10	3069	tags=87%, list=30%, signal=61%	Lpas_G00000003385.1/Lpas_G00000003386.1/Lpas_G00000003395.1/Lpas_G00000003396.1/Lpas_G00000003397.1/Lpas_G00000003406.1/Lpas_G00000003407.1/Lpas_G00000003401.1/Lpas_G00000003375.1/Lpas_G00000003376.1/Lpas_G00000003380.1/Lpas_G00000009965.1/Lpas_G00000003400.1/Lpas_G00000003403.1/Lpas_G00000003379.1/Lpas_G00000003382.1/Lpas_G00000003428.1/Lpas_G00000002483.1/Lpas_G00000000239.1/Lpas_G00000006767.1…
27	BP	GO:0065003	protein-containing complex assembly	125	-0.62189581060719	-2.531658712463131	1e-10	1.2983870967741937e-9	6.791171477079797e-10	1587	tags=42%, list=16%, signal=36%	Lpas_G00000009430.1/Lpas_G00000009157.1/Lpas_G00000006121.1/Lpas_G00000003543.1/Lpas_G00000001802.1/Lpas_G00000008442.1/Lpas_G00000004099.1/Lpas_G00000005307.1/Lpas_G00000007882.1/Lpas_G00000000246.1/Lpas_G00000006175.1/Lpas_G00000006529.1/Lpas_G00000008527.1/Lpas_G00000000828.1/Lpas_G00000005400.1/Lpas_G00000001293.1/Lpas_G00000010378.1/Lpas_G00000002842.1/Lpas_G00000007228.1/Lpas_G00000002992.1…
27	BP	GO:0016052	carbohydrate catabolic process	79	-0.6566640760565907	-2.5032701643075064	1e-10	1.2983870967741937e-9	6.791171477079797e-10	2529	tags=87%, list=25%, signal=66%	Lpas_G00000003385.1/Lpas_G00000003386.1/Lpas_G00000003395.1/Lpas_G00000003396.1/Lpas_G00000003397.1/Lpas_G00000003406.1/Lpas_G00000003407.1/Lpas_G00000003401.1/Lpas_G00000003375.1/Lpas_G00000003376.1/Lpas_G00000003380.1/Lpas_G00000003400.1/Lpas_G00000003403.1/Lpas_G00000003379.1/Lpas_G00000003382.1/Lpas_G00000003428.1/Lpas_G00000002483.1/Lpas_G00000000239.1/Lpas_G00000006767.1/Lpas_G00000006104.1…
27	BP	GO:0009199	ribonucleoside triphosphate metabolic process	88	-0.6399721899970898	-2.4779503629371513	1e-10	1.2983870967741937e-9	6.791171477079797e-10	2529	tags=69%, list=25%, signal=52%	Lpas_G00000003400.1/Lpas_G00000003403.1/Lpas_G00000003379.1/Lpas_G00000003382.1/Lpas_G00000003428.1/Lpas_G00000002483.1/Lpas_G00000000239.1/Lpas_G00000006767.1/Lpas_G00000006104.1/Lpas_G00000006103.1/Lpas_G00000003416.1/Lpas_G00000000227.1/Lpas_G00000003501.1/Lpas_G00000007311.1/Lpas_G00000006766.1/Lpas_G00000007465.1/Lpas_G00000003420.1/Lpas_G00000003417.1/Lpas_G00000010451.1/Lpas_G00000003410.1…
27	BP	GO:0009141	nucleoside triphosphate metabolic process	92	-0.6366913243654747	-2.4769497185198612	1e-10	1.2983870967741937e-9	6.791171477079797e-10	3069	tags=82%, list=30%, signal=57%	Lpas_G00000003385.1/Lpas_G00000003386.1/Lpas_G00000003395.1/Lpas_G00000003396.1/Lpas_G00000003397.1/Lpas_G00000003406.1/Lpas_G00000003407.1/Lpas_G00000003401.1/Lpas_G00000003375.1/Lpas_G00000003376.1/Lpas_G00000003380.1/Lpas_G00000000317.1/Lpas_G00000000475.1/Lpas_G00000003400.1/Lpas_G00000003403.1/Lpas_G00000003379.1/Lpas_G00000003382.1/Lpas_G00000003428.1/Lpas_G00000002483.1/Lpas_G00000000239.1…
27	BP	GO:0009144	purine nucleoside triphosphate metabolic process	86	-0.64172572888839	-2.474783532844503	1e-10	1.2983870967741937e-9	6.791171477079797e-10	2529	tags=71%, list=25%, signal=54%	Lpas_G00000003400.1/Lpas_G00000003403.1/Lpas_G00000003379.1/Lpas_G00000003382.1/Lpas_G00000003428.1/Lpas_G00000002483.1/Lpas_G00000000239.1/Lpas_G00000006767.1/Lpas_G00000006104.1/Lpas_G00000006103.1/Lpas_G00000003416.1/Lpas_G00000000227.1/Lpas_G00000003501.1/Lpas_G00000007311.1/Lpas_G00000006766.1/Lpas_G00000007465.1/Lpas_G00000003420.1/Lpas_G00000003417.1/Lpas_G00000010451.1/Lpas_G00000003410.1…
27	BP	GO:0009205	purine ribonucleoside triphosphate metabolic process	85	-0.6424062642286213	-2.474214672101947	1e-10	1.2983870967741937e-9	6.791171477079797e-10	2529	tags=72%, list=25%, signal=54%	Lpas_G00000003400.1/Lpas_G00000003403.1/Lpas_G00000003379.1/Lpas_G00000003382.1/Lpas_G00000003428.1/Lpas_G00000002483.1/Lpas_G00000000239.1/Lpas_G00000006767.1/Lpas_G00000006104.1/Lpas_G00000006103.1/Lpas_G00000003416.1/Lpas_G00000000227.1/Lpas_G00000003501.1/Lpas_G00000007311.1/Lpas_G00000006766.1/Lpas_G00000007465.1/Lpas_G00000003420.1/Lpas_G00000003417.1/Lpas_G00000010451.1/Lpas_G00000003410.1…
27	BP	GO:0046034	ATP metabolic process	81	-0.642066936134091	-2.453643364365325	1e-10	1.2983870967741937e-9	6.791171477079797e-10	2529	tags=73%, list=25%, signal=55%	Lpas_G00000003400.1/Lpas_G00000003403.1/Lpas_G00000003379.1/Lpas_G00000003382.1/Lpas_G00000003428.1/Lpas_G00000002483.1/Lpas_G00000000239.1/Lpas_G00000006767.1/Lpas_G00000006104.1/Lpas_G00000006103.1/Lpas_G00000003416.1/Lpas_G00000000227.1/Lpas_G00000003501.1/Lpas_G00000007311.1/Lpas_G00000006766.1/Lpas_G00000007465.1/Lpas_G00000003420.1/Lpas_G00000003417.1/Lpas_G00000010451.1/Lpas_G00000003410.1…
27	BP	GO:0006091	generation of precursor metabolites and energy	122	-0.6044268933723401	-2.449250703979515	1e-10	1.2983870967741937e-9	6.791171477079797e-10	3069	tags=75%, list=30%, signal=53%	Lpas_G00000003385.1/Lpas_G00000003386.1/Lpas_G00000003395.1/Lpas_G00000003396.1/Lpas_G00000003397.1/Lpas_G00000003406.1/Lpas_G00000003407.1/Lpas_G00000003401.1/Lpas_G00000003375.1/Lpas_G00000003376.1/Lpas_G00000003380.1/Lpas_G00000002039.1/Lpas_G00000002042.1/Lpas_G00000003959.1/Lpas_G00000004518.1/Lpas_G00000008857.1/Lpas_G00000008814.1/Lpas_G00000000661.1/Lpas_G00000007508.1/Lpas_G00000003400.1…
27	BP	GO:0046434	organophosphate catabolic process	85	-0.6345848785344028	-2.444090764041927	1e-10	1.2983870967741937e-9	6.791171477079797e-10	3069	tags=85%, list=30%, signal=59%	Lpas_G00000003385.1/Lpas_G00000003386.1/Lpas_G00000003395.1/Lpas_G00000003396.1/Lpas_G00000003397.1/Lpas_G00000003406.1/Lpas_G00000003407.1/Lpas_G00000003401.1/Lpas_G00000003375.1/Lpas_G00000003376.1/Lpas_G00000003380.1/Lpas_G00000009965.1/Lpas_G00000000475.1/Lpas_G00000003400.1/Lpas_G00000003403.1/Lpas_G00000003379.1/Lpas_G00000003382.1/Lpas_G00000003428.1/Lpas_G00000002483.1/Lpas_G00000000239.1…
27	BP	GO:0005975	carbohydrate metabolic process	161	-0.565649536218149	-2.373298745476815	1e-10	1.2983870967741937e-9	6.791171477079797e-10	3069	tags=71%, list=30%, signal=51%	Lpas_G00000003385.1/Lpas_G00000003386.1/Lpas_G00000003395.1/Lpas_G00000003396.1/Lpas_G00000003397.1/Lpas_G00000003406.1/Lpas_G00000003407.1/Lpas_G00000003401.1/Lpas_G00000003375.1/Lpas_G00000003376.1/Lpas_G00000003380.1/Lpas_G00000007573.1/Lpas_G00000009876.1/Lpas_G00000005817.1/Lpas_G00000005813.1/Lpas_G00000008814.1/Lpas_G00000005814.1/Lpas_G00000005819.1/Lpas_G00000005818.1/Lpas_G00000005815.1…
27	BP	GO:0022607	cellular component assembly	192	-0.5392484273030183	-2.300385693304537	1e-10	1.2983870967741937e-9	6.791171477079797e-10	1603	tags=33%, list=16%, signal=29%	Lpas_G00000002050.1/Lpas_G00000009430.1/Lpas_G00000009157.1/Lpas_G00000006121.1/Lpas_G00000003543.1/Lpas_G00000001802.1/Lpas_G00000008387.1/Lpas_G00000010193.1/Lpas_G00000008442.1/Lpas_G00000004099.1/Lpas_G00000005307.1/Lpas_G00000007882.1/Lpas_G00000000246.1/Lpas_G00000006175.1/Lpas_G00000006529.1/Lpas_G00000008527.1/Lpas_G00000001308.1/Lpas_G00000000828.1/Lpas_G00000010027.1/Lpas_G00000005651.1…
27	BP	GO:0044085	cellular component biogenesis	311	-0.4988484200343152	-2.2363131568561885	1e-10	1.2983870967741937e-9	6.791171477079797e-10	1603	tags=28%, list=16%, signal=24%	Lpas_G00000002050.1/Lpas_G00000009430.1/Lpas_G00000009157.1/Lpas_G00000006121.1/Lpas_G00000003543.1/Lpas_G00000006664.1/Lpas_G00000001802.1/Lpas_G00000008387.1/Lpas_G00000001573.1/Lpas_G00000010193.1/Lpas_G00000008442.1/Lpas_G00000004099.1/Lpas_G00000005307.1/Lpas_G00000007882.1/Lpas_G00000000246.1/Lpas_G00000006175.1/Lpas_G00000006529.1/Lpas_G00000008527.1/Lpas_G00000009539.1/Lpas_G00000001308.1…
27	BP	GO:0006996	organelle organization	288	-0.48473259000621766	-2.158574695071245	1e-10	1.2983870967741937e-9	6.791171477079797e-10	1659	tags=32%, list=16%, signal=27%	Lpas_G00000007754.1/Lpas_G00000009767.1/Lpas_G00000002050.1/Lpas_G00000006603.1/Lpas_G00000002479.1/Lpas_G00000009430.1/Lpas_G00000009157.1/Lpas_G00000003543.1/Lpas_G00000008979.1/Lpas_G00000008387.1/Lpas_G00000001571.1/Lpas_G00000006898.1/Lpas_G00000010193.1/Lpas_G00000004883.1/Lpas_G00000008442.1/Lpas_G00000004099.1/Lpas_G00000005307.1/Lpas_G00000002764.1/Lpas_G00000006304.1/Lpas_G00000010140.1…
27	BP	GO:1901135	carbohydrate derivative metabolic process	262	-0.4662557886594482	-2.0620908660460464	1e-10	1.2983870967741937e-9	6.791171477079797e-10	2315	tags=46%, list=23%, signal=36%	Lpas_G00000009735.1/Lpas_G00000004327.1/Lpas_G00000002483.1/Lpas_G00000003104.1/Lpas_G00000000239.1/Lpas_G00000007290.1/Lpas_G00000006767.1/Lpas_G00000003775.1/Lpas_G00000000797.1/Lpas_G00000006104.1/Lpas_G00000004765.1/Lpas_G00000007805.1/Lpas_G00000006103.1/Lpas_G00000002654.1/Lpas_G00000010253.1/Lpas_G00000003416.1/Lpas_G00000000227.1/Lpas_G00000003501.1/Lpas_G00000007311.1/Lpas_G00000006766.1…
27	BP	GO:0016043	cellular component organization	439	-0.4261846199224392	-1.9790958696473964	1e-10	1.2983870967741937e-9	6.791171477079797e-10	1603	tags=27%, list=16%, signal=23%	Lpas_G00000002050.1/Lpas_G00000006603.1/Lpas_G00000002479.1/Lpas_G00000005360.1/Lpas_G00000009430.1/Lpas_G00000009157.1/Lpas_G00000006121.1/Lpas_G00000003543.1/Lpas_G00000008979.1/Lpas_G00000001802.1/Lpas_G00000000224.1/Lpas_G00000008387.1/Lpas_G00000001571.1/Lpas_G00000008025.1/Lpas_G00000006898.1/Lpas_G00000010193.1/Lpas_G00000004883.1/Lpas_G00000004858.1/Lpas_G00000008442.1/Lpas_G00000004099.1…
27	BP	GO:0000278	mitotic cell cycle	65	-0.666609366501493	-2.4449937765594183	1.7502388614850315e-10	2.2364163230086517e-9	1.1697502833651004e-9	1078	tags=40%, list=11%, signal=36%	Lpas_G00000000962.1/Lpas_G00000008247.1/Lpas_G00000000535.1/Lpas_G00000000618.1/Lpas_G00000002465.1/Lpas_G00000002441.1/Lpas_G00000002758.1/Lpas_G00000002756.1/Lpas_G00000002757.1/Lpas_G00000002759.1/Lpas_G00000004735.1/Lpas_G00000007735.1/Lpas_G00000007736.1/Lpas_G00000007737.1/Lpas_G00000007738.1/Lpas_G00000007739.1/Lpas_G00000007740.1/Lpas_G00000007741.1/Lpas_G00000007742.1/Lpas_G00000007743.1…
27	BP	GO:0007155	cell adhesion	21	0.7642952867006158	2.5078587075302146	1.2486243479182986e-7	7.028969231288324e-7	3.6764794933185095e-7	397	tags=52%, list=4%, signal=50%	Lpas_G00000009675.1/Lpas_G00000009681.1/Lpas_G00000009680.1/Lpas_G00000009679.1/Lpas_G00000009677.1/Lpas_G00000009678.1/Lpas_G00000009672.1/Lpas_G00000009674.1/Lpas_G00000009673.1/Lpas_G00000009671.1/Lpas_G00000009676.1
27	BP	GO:0170033	L-amino acid metabolic process	78	0.504152418549693	2.2131391946803456	5.502077150209358e-7	2.8760857830639824e-6	1.5043273137961335e-6	1383	tags=41%, list=14%, signal=36%	Lpas_G00000008927.1/Lpas_G00000004014.1/Lpas_G00000004368.1/Lpas_G00000004557.1/Lpas_G00000003974.1/Lpas_G00000004533.1/Lpas_G00000003816.1/Lpas_G00000004372.1/Lpas_G00000005429.1/Lpas_G00000010023.1/Lpas_G00000000352.1/Lpas_G00000000174.1/Lpas_G00000000272.1/Lpas_G00000001935.1/Lpas_G00000003854.1/Lpas_G00000004410.1/Lpas_G00000010058.1/Lpas_G00000000496.1/Lpas_G00000006210.1/Lpas_G00000006212.1…
27	BP	GO:0170039	proteinogenic amino acid metabolic process	77	0.509090473271566	2.2158980423319736	5.612118693213543e-7	2.9146809987334853e-6	1.5245144158135263e-6	1383	tags=42%, list=14%, signal=36%	Lpas_G00000008927.1/Lpas_G00000004014.1/Lpas_G00000004368.1/Lpas_G00000004557.1/Lpas_G00000003974.1/Lpas_G00000004533.1/Lpas_G00000003816.1/Lpas_G00000004372.1/Lpas_G00000005429.1/Lpas_G00000010023.1/Lpas_G00000000352.1/Lpas_G00000000174.1/Lpas_G00000000272.1/Lpas_G00000001935.1/Lpas_G00000003854.1/Lpas_G00000004410.1/Lpas_G00000010058.1/Lpas_G00000000496.1/Lpas_G00000006210.1/Lpas_G00000006212.1…
27	BP	GO:0006979	response to oxidative stress	34	-0.695697015438936	-2.2710122111054827	5.782440594855351e-7	2.927587848338716e-6	1.5312653015174716e-6	947	tags=44%, list=9%, signal=40%	Lpas_G00000009491.1/Lpas_G00000002031.1/Lpas_G00000005520.1/Lpas_G00000009496.1/Lpas_G00000009498.1/Lpas_G00000009499.1/Lpas_G00000009500.1/Lpas_G00000009497.1/Lpas_G00000005099.1/Lpas_G00000009501.1/Lpas_G00000005519.1/Lpas_G00000007706.1/Lpas_G00000009495.1/Lpas_G00000009493.1/Lpas_G00000009494.1
27	BP	GO:0016192	vesicle-mediated transport	144	0.3897963528012623	1.900064459363575	3.2276982569121233e-6	1.4434983871190329e-5	7.550171361197949e-6	3042	tags=40%, list=30%, signal=29%	Lpas_G00000003063.1/Lpas_G00000007142.1/Lpas_G00000002852.1/Lpas_G00000007677.1/Lpas_G00000003188.1/Lpas_G00000007277.1/Lpas_G00000001311.1/Lpas_G00000005601.1/Lpas_G00000001948.1/Lpas_G00000003290.1/Lpas_G00000010048.1/Lpas_G00000006920.1/Lpas_G00000002576.1/Lpas_G00000004570.1/Lpas_G00000005239.1/Lpas_G00000005583.1/Lpas_G00000008893.1/Lpas_G00000002250.1/Lpas_G00000005530.1/Lpas_G00000009892.1…
27	BP	GO:0170034	L-amino acid biosynthetic process	53	0.5251366112923697	2.1308166467290057	1.161238198665259e-5	4.843506476298101e-5	2.533380307968932e-5	1342	tags=43%, list=13%, signal=38%	Lpas_G00000008927.1/Lpas_G00000004014.1/Lpas_G00000004368.1/Lpas_G00000004557.1/Lpas_G00000003974.1/Lpas_G00000004533.1/Lpas_G00000003816.1/Lpas_G00000004372.1/Lpas_G00000010023.1/Lpas_G00000000352.1/Lpas_G00000000272.1/Lpas_G00000003854.1/Lpas_G00000004410.1/Lpas_G00000010058.1/Lpas_G00000006210.1/Lpas_G00000006212.1/Lpas_G00000006208.1/Lpas_G00000006211.1/Lpas_G00000006209.1/Lpas_G00000006713.1…
27	BP	GO:0170038	proteinogenic amino acid biosynthetic process	53	0.5251366112923697	2.1308166467290057	1.161238198665259e-5	4.843506476298101e-5	2.533380307968932e-5	1342	tags=43%, list=13%, signal=38%	Lpas_G00000008927.1/Lpas_G00000004014.1/Lpas_G00000004368.1/Lpas_G00000004557.1/Lpas_G00000003974.1/Lpas_G00000004533.1/Lpas_G00000003816.1/Lpas_G00000004372.1/Lpas_G00000010023.1/Lpas_G00000000352.1/Lpas_G00000000272.1/Lpas_G00000003854.1/Lpas_G00000004410.1/Lpas_G00000010058.1/Lpas_G00000006210.1/Lpas_G00000006212.1/Lpas_G00000006208.1/Lpas_G00000006211.1/Lpas_G00000006209.1/Lpas_G00000006713.1…
27	BP	GO:0009267	cellular response to starvation	100	-0.4887997631406168	-1.9202651217035098	1.4087306458404175e-5	5.5589616171643926e-5	2.9075967922402837e-5	2827	tags=80%, list=28%, signal=58%	Lpas_G00000002949.1/Lpas_G00000002893.1/Lpas_G00000002948.1/Lpas_G00000002907.1/Lpas_G00000002910.1/Lpas_G00000002866.1/Lpas_G00000002894.1/Lpas_G00000002881.1/Lpas_G00000002875.1/Lpas_G00000002877.1/Lpas_G00000002903.1/Lpas_G00000002904.1/Lpas_G00000002905.1/Lpas_G00000002879.1/Lpas_G00000002937.1/Lpas_G00000002938.1/Lpas_G00000002867.1/Lpas_G00000002870.1/Lpas_G00000002868.1/Lpas_G00000002860.1…
27	BP	GO:0031668	cellular response to extracellular stimulus	100	-0.4887997631406168	-1.9202651217035098	1.4087306458404175e-5	5.5589616171643926e-5	2.9075967922402837e-5	2827	tags=80%, list=28%, signal=58%	Lpas_G00000002949.1/Lpas_G00000002893.1/Lpas_G00000002948.1/Lpas_G00000002907.1/Lpas_G00000002910.1/Lpas_G00000002866.1/Lpas_G00000002894.1/Lpas_G00000002881.1/Lpas_G00000002875.1/Lpas_G00000002877.1/Lpas_G00000002903.1/Lpas_G00000002904.1/Lpas_G00000002905.1/Lpas_G00000002879.1/Lpas_G00000002937.1/Lpas_G00000002938.1/Lpas_G00000002867.1/Lpas_G00000002870.1/Lpas_G00000002868.1/Lpas_G00000002860.1…
27	BP	GO:0031669	cellular response to nutrient levels	100	-0.4887997631406168	-1.9202651217035098	1.4087306458404175e-5	5.5589616171643926e-5	2.9075967922402837e-5	2827	tags=80%, list=28%, signal=58%	Lpas_G00000002949.1/Lpas_G00000002893.1/Lpas_G00000002948.1/Lpas_G00000002907.1/Lpas_G00000002910.1/Lpas_G00000002866.1/Lpas_G00000002894.1/Lpas_G00000002881.1/Lpas_G00000002875.1/Lpas_G00000002877.1/Lpas_G00000002903.1/Lpas_G00000002904.1/Lpas_G00000002905.1/Lpas_G00000002879.1/Lpas_G00000002937.1/Lpas_G00000002938.1/Lpas_G00000002867.1/Lpas_G00000002870.1/Lpas_G00000002868.1/Lpas_G00000002860.1…
27	BP	GO:0042594	response to starvation	100	-0.4887997631406168	-1.9202651217035098	1.4087306458404175e-5	5.5589616171643926e-5	2.9075967922402837e-5	2827	tags=80%, list=28%, signal=58%	Lpas_G00000002949.1/Lpas_G00000002893.1/Lpas_G00000002948.1/Lpas_G00000002907.1/Lpas_G00000002910.1/Lpas_G00000002866.1/Lpas_G00000002894.1/Lpas_G00000002881.1/Lpas_G00000002875.1/Lpas_G00000002877.1/Lpas_G00000002903.1/Lpas_G00000002904.1/Lpas_G00000002905.1/Lpas_G00000002879.1/Lpas_G00000002937.1/Lpas_G00000002938.1/Lpas_G00000002867.1/Lpas_G00000002870.1/Lpas_G00000002868.1/Lpas_G00000002860.1…
27	BP	GO:0071496	cellular response to external stimulus	100	-0.4887997631406168	-1.9202651217035098	1.4087306458404175e-5	5.5589616171643926e-5	2.9075967922402837e-5	2827	tags=80%, list=28%, signal=58%	Lpas_G00000002949.1/Lpas_G00000002893.1/Lpas_G00000002948.1/Lpas_G00000002907.1/Lpas_G00000002910.1/Lpas_G00000002866.1/Lpas_G00000002894.1/Lpas_G00000002881.1/Lpas_G00000002875.1/Lpas_G00000002877.1/Lpas_G00000002903.1/Lpas_G00000002904.1/Lpas_G00000002905.1/Lpas_G00000002879.1/Lpas_G00000002937.1/Lpas_G00000002938.1/Lpas_G00000002867.1/Lpas_G00000002870.1/Lpas_G00000002868.1/Lpas_G00000002860.1…
27	BP	GO:0097237	cellular response to toxic substance	34	-0.6361679262474679	-2.076687260056907	2.4370533161401396e-5	8.958118353848459e-5	4.6855146669361014e-5	1163	tags=47%, list=12%, signal=42%	Lpas_G00000006253.1/Lpas_G00000009491.1/Lpas_G00000002031.1/Lpas_G00000005520.1/Lpas_G00000009496.1/Lpas_G00000009498.1/Lpas_G00000009499.1/Lpas_G00000009500.1/Lpas_G00000009497.1/Lpas_G00000009501.1/Lpas_G00000005519.1/Lpas_G00000007706.1/Lpas_G00000009495.1/Lpas_G00000006254.1/Lpas_G00000009493.1/Lpas_G00000009494.1
27	BP	GO:0098869	cellular oxidant detoxification	34	-0.6361679262474679	-2.076687260056907	2.4370533161401396e-5	8.958118353848459e-5	4.6855146669361014e-5	1163	tags=47%, list=12%, signal=42%	Lpas_G00000006253.1/Lpas_G00000009491.1/Lpas_G00000002031.1/Lpas_G00000005520.1/Lpas_G00000009496.1/Lpas_G00000009498.1/Lpas_G00000009499.1/Lpas_G00000009500.1/Lpas_G00000009497.1/Lpas_G00000009501.1/Lpas_G00000005519.1/Lpas_G00000007706.1/Lpas_G00000009495.1/Lpas_G00000006254.1/Lpas_G00000009493.1/Lpas_G00000009494.1
27	BP	GO:1990748	cellular detoxification	34	-0.6361679262474679	-2.076687260056907	2.4370533161401396e-5	8.958118353848459e-5	4.6855146669361014e-5	1163	tags=47%, list=12%, signal=42%	Lpas_G00000006253.1/Lpas_G00000009491.1/Lpas_G00000002031.1/Lpas_G00000005520.1/Lpas_G00000009496.1/Lpas_G00000009498.1/Lpas_G00000009499.1/Lpas_G00000009500.1/Lpas_G00000009497.1/Lpas_G00000009501.1/Lpas_G00000005519.1/Lpas_G00000007706.1/Lpas_G00000009495.1/Lpas_G00000006254.1/Lpas_G00000009493.1/Lpas_G00000009494.1
27	BP	GO:0010608	post-transcriptional regulation of gene expression	45	-0.529884437860693	-1.8315423626812095	7.067627594927807e-4	0.0021469585712893904	0.0011229596973072983	2033	tags=33%, list=20%, signal=27%	Lpas_G00000007320.1/Lpas_G00000008381.1/Lpas_G00000003373.1/Lpas_G00000000834.1/Lpas_G00000006481.1/Lpas_G00000005285.1/Lpas_G00000000837.1/Lpas_G00000006583.1/Lpas_G00000000836.1/Lpas_G00000006584.1/Lpas_G00000002525.1/Lpas_G00000002428.1/Lpas_G00000002429.1/Lpas_G00000009356.1/Lpas_G00000002120.1
27	BP	GO:0033036	macromolecule localization	209	0.2869074319514311	1.4802974417638608	0.0011419504980371914	0.003355000550802697	0.0017548221252972594	2351	tags=32%, list=23%, signal=25%	Lpas_G00000007142.1/Lpas_G00000003188.1/Lpas_G00000001372.1/Lpas_G00000000608.1/Lpas_G00000007277.1/Lpas_G00000005601.1/Lpas_G00000008711.1/Lpas_G00000007794.1/Lpas_G00000008698.1/Lpas_G00000005382.1/Lpas_G00000007164.1/Lpas_G00000006153.1/Lpas_G00000010048.1/Lpas_G00000003481.1/Lpas_G00000000445.1/Lpas_G00000003296.1/Lpas_G00000003077.1/Lpas_G00000009912.1/Lpas_G00000008367.1/Lpas_G00000000316.1…
27	BP	GO:0006886	intracellular protein transport	85	0.37474918551120207	1.671193445676299	0.0014926818927834644	0.004306842020396734	0.0022526797099165657	2329	tags=36%, list=23%, signal=28%	Lpas_G00000003188.1/Lpas_G00000001372.1/Lpas_G00000000608.1/Lpas_G00000007794.1/Lpas_G00000005382.1/Lpas_G00000006153.1/Lpas_G00000010048.1/Lpas_G00000003481.1/Lpas_G00000000445.1/Lpas_G00000009912.1/Lpas_G00000002576.1/Lpas_G00000004570.1/Lpas_G00000005239.1/Lpas_G00000007141.1/Lpas_G00000002250.1/Lpas_G00000009892.1/Lpas_G00000000267.1/Lpas_G00000002056.1/Lpas_G00000006845.1/Lpas_G00000009700.1…
