# Supplementary material for: Chromosome-level genome assembly of trypanosomatid parasite Lotmaria passim links chromosome duplication and divergence with infection of honey bees
Source: BMC Genomics. 2025 Dec 1;26:1083. doi: 10.1186/s12864-025-12082-y (PMC12667155; doi:10.1186/s12864-025-12082-y)
Supplement: Supplementary file 5 — Supplementary Data S5. GSEA results from the KEGG analysis. [file 12864_2025_12082_MOESM5_ESM.csv]

Cluster	ID	Description	setSize	enrichmentScore	NES	pvalue	p.adjust	qvalue	rank	leading_edge	core_enrichment
7	ko03010	Ribosome	172	-0.8275440915994869	-3.8402747539272677	1e-10	1.32e-9	6.105263157894738e-10	1211	tags=87%, list=12%, signal=78%	Lpas_G00000001433.1/Lpas_G00000002799.1/Lpas_G00000002763.1/Lpas_G00000000803.1/Lpas_G00000003515.1/Lpas_G00000001432.1/Lpas_G00000001435.1/Lpas_G00000001434.1/Lpas_G00000006183.1/Lpas_G00000001652.1/Lpas_G00000004984.1/Lpas_G00000006677.1/Lpas_G00000000145.1/Lpas_G00000005674.1/Lpas_G00000009482.1/Lpas_G00000008643.1/Lpas_G00000001496.1/Lpas_G00000002386.1/Lpas_G00000000919.1/Lpas_G00000000147.1…
7	ko00010	Glycolysis / Gluconeogenesis	107	-0.6414907881927825	-2.820474462399693	1e-10	1.32e-9	6.105263157894738e-10	1395	tags=53%, list=14%, signal=46%	Lpas_G00000007290.1/Lpas_G00000006103.1/Lpas_G00000003480.1/Lpas_G00000007654.1/Lpas_G00000005811.1/Lpas_G00000003416.1/Lpas_G00000003400.1/Lpas_G00000003403.1/Lpas_G00000003379.1/Lpas_G00000003382.1/Lpas_G00000008514.1/Lpas_G00000006531.1/Lpas_G00000003417.1/Lpas_G00000000881.1/Lpas_G00000000883.1/Lpas_G00000005319.1/Lpas_G00000006104.1/Lpas_G00000006767.1/Lpas_G00000006533.1/Lpas_G00000010464.1…
7	ko00710	Carbon fixation by Calvin cycle	80	-0.6660350136472951	-2.7695770334620486	1e-10	1.32e-9	6.105263157894738e-10	2658	tags=85%, list=26%, signal=63%	Lpas_G00000005819.1/Lpas_G00000005817.1/Lpas_G00000005813.1/Lpas_G00000005814.1/Lpas_G00000005818.1/Lpas_G00000002511.1/Lpas_G00000003401.1/Lpas_G00000003375.1/Lpas_G00000003376.1/Lpas_G00000003380.1/Lpas_G00000005812.1/Lpas_G00000003385.1/Lpas_G00000003386.1/Lpas_G00000003395.1/Lpas_G00000003396.1/Lpas_G00000003397.1/Lpas_G00000003406.1/Lpas_G00000003407.1/Lpas_G00000005815.1/Lpas_G00000005816.1…
7	ko01200	Carbon metabolism	153	-0.600610502244007	-2.766194042103898	1e-10	1.32e-9	6.105263157894738e-10	2477	tags=60%, list=25%, signal=46%	Lpas_G00000005814.1/Lpas_G00000006179.1/Lpas_G00000010568.1/Lpas_G00000005818.1/Lpas_G00000002511.1/Lpas_G00000003401.1/Lpas_G00000003375.1/Lpas_G00000003376.1/Lpas_G00000003380.1/Lpas_G00000005812.1/Lpas_G00000003385.1/Lpas_G00000003386.1/Lpas_G00000003395.1/Lpas_G00000003396.1/Lpas_G00000003397.1/Lpas_G00000003406.1/Lpas_G00000003407.1/Lpas_G00000005815.1/Lpas_G00000006124.1/Lpas_G00000005816.1…
7	ko01110	Biosynthesis of secondary metabolites	346	-0.40383250876633875	-2.030063836105987	1e-10	1.32e-9	6.105263157894738e-10	1517	tags=31%, list=15%, signal=27%	Lpas_G00000000186.1/Lpas_G00000001221.1/Lpas_G00000002040.1/Lpas_G00000001951.1/Lpas_G00000002838.1/Lpas_G00000002834.1/Lpas_G00000007290.1/Lpas_G00000006103.1/Lpas_G00000005877.1/Lpas_G00000005547.1/Lpas_G00000003480.1/Lpas_G00000007654.1/Lpas_G00000005811.1/Lpas_G00000006163.1/Lpas_G00000003416.1/Lpas_G00000006143.1/Lpas_G00000003400.1/Lpas_G00000003403.1/Lpas_G00000003379.1/Lpas_G00000003382.1…
7	ko04136	Autophagy - other	123	0.49406847004015503	2.3771903374419168	1.8966803991163491e-10	2.0863484390279842e-9	9.649777469188443e-10	4093	tags=88%, list=41%, signal=53%	Lpas_G00000002854.1/Lpas_G00000002862.1/Lpas_G00000002535.1/Lpas_G00000002855.1/Lpas_G00000002857.1/Lpas_G00000002856.1/Lpas_G00000002858.1/Lpas_G00000000286.1/Lpas_G00000010054.1/Lpas_G00000002853.1/Lpas_G00000006901.1/Lpas_G00000002863.1/Lpas_G00000002864.1/Lpas_G00000002865.1/Lpas_G00000002932.1/Lpas_G00000002871.1/Lpas_G00000002930.1/Lpas_G00000002934.1/Lpas_G00000002861.1/Lpas_G00000002953.1…
7	ko04814	Motor proteins	56	-0.6525906021735298	-2.5472780609196355	5.725321724517687e-10	5.398160483116677e-9	2.4967568422708713e-9	1635	tags=59%, list=16%, signal=50%	Lpas_G00000009144.1/Lpas_G00000002322.1/Lpas_G00000010117.1/Lpas_G00000006700.1/Lpas_G00000002758.1/Lpas_G00000002756.1/Lpas_G00000002757.1/Lpas_G00000006786.1/Lpas_G00000002759.1/Lpas_G00000002492.1/Lpas_G00000007183.1/Lpas_G00000007803.1/Lpas_G00000005695.1/Lpas_G00000002785.1/Lpas_G00000008835.1/Lpas_G00000001449.1/Lpas_G00000006639.1/Lpas_G00000007735.1/Lpas_G00000007736.1/Lpas_G00000007737.1…
7	ko00051	Fructose and mannose metabolism	22	-0.8000543152519562	-2.518400559063298	1.4630293067127902e-8	1.2069991780380518e-7	5.5826118282461736e-8	1393	tags=86%, list=14%, signal=75%	Lpas_G00000006103.1/Lpas_G00000005547.1/Lpas_G00000005620.1/Lpas_G00000000881.1/Lpas_G00000000797.1/Lpas_G00000000883.1/Lpas_G00000006104.1/Lpas_G00000006767.1/Lpas_G00000009154.1/Lpas_G00000006766.1/Lpas_G00000006765.1/Lpas_G00000005619.1/Lpas_G00000000885.1/Lpas_G00000009686.1/Lpas_G00000005618.1/Lpas_G00000010329.1/Lpas_G00000010330.1/Lpas_G00000007254.1/Lpas_G00000007253.1
7	ko00564	Glycerophospholipid metabolism	32	-0.7011620064835971	-2.3921398718349	7.775796062626654e-8	5.702250445926213e-7	2.637404512469859e-7	406	tags=50%, list=4%, signal=48%	Lpas_G00000005621.1/Lpas_G00000001913.1/Lpas_G00000009648.1/Lpas_G00000009649.1/Lpas_G00000009651.1/Lpas_G00000009652.1/Lpas_G00000009653.1/Lpas_G00000009650.1/Lpas_G00000009657.1/Lpas_G00000009658.1/Lpas_G00000009656.1/Lpas_G00000009659.1/Lpas_G00000009654.1/Lpas_G00000009655.1/Lpas_G00000009647.1/Lpas_G00000009646.1
7	ko01230	Biosynthesis of amino acids	128	-0.4683524189316996	-2.106408001531713	1.9689541562035146e-7	1.2995097430943195e-6	6.010491634726519e-7	1155	tags=33%, list=11%, signal=29%	Lpas_G00000003416.1/Lpas_G00000003400.1/Lpas_G00000003403.1/Lpas_G00000003379.1/Lpas_G00000003382.1/Lpas_G00000008514.1/Lpas_G00000003417.1/Lpas_G00000004939.1/Lpas_G00000000881.1/Lpas_G00000000883.1/Lpas_G00000004833.1/Lpas_G00000006104.1/Lpas_G00000006767.1/Lpas_G00000006907.1/Lpas_G00000005942.1/Lpas_G00000003421.1/Lpas_G00000003419.1/Lpas_G00000006766.1/Lpas_G00000000239.1/Lpas_G00000006765.1…
7	ko04145	Phagosome	49	-0.6145220180531685	-2.328306378394017	2.3537870862718748e-7	1.4122722517631249e-06	6.532040717883673e-7	227	tags=41%, list=2%, signal=40%	Lpas_G00000002758.1/Lpas_G00000002756.1/Lpas_G00000002757.1/Lpas_G00000002759.1/Lpas_G00000007735.1/Lpas_G00000007736.1/Lpas_G00000007737.1/Lpas_G00000007738.1/Lpas_G00000007739.1/Lpas_G00000007740.1/Lpas_G00000007741.1/Lpas_G00000007743.1/Lpas_G00000007731.1/Lpas_G00000007732.1/Lpas_G00000007733.1/Lpas_G00000007734.1/Lpas_G00000007742.1/Lpas_G00000004735.1/Lpas_G00000007475.1/Lpas_G00000007730.1
7	ko00052	Galactose metabolism	19	-0.7833618544791353	-2.370641346867012	4.1812866200316236e-7	2.299707641017393e-6	1.0636606314115535e-6	1569	tags=79%, list=16%, signal=67%	Lpas_G00000004912.1/Lpas_G00000006103.1/Lpas_G00000005877.1/Lpas_G00000007654.1/Lpas_G00000007572.1/Lpas_G00000006104.1/Lpas_G00000001329.1/Lpas_G00000008300.1/Lpas_G00000007805.1/Lpas_G00000001222.1/Lpas_G00000001550.1/Lpas_G00000000758.1/Lpas_G00000001549.1/Lpas_G00000007254.1/Lpas_G00000007253.1
7	ko00520	Amino sugar and nucleotide sugar metabolism	26	-0.7075693623197604	-2.289448141898629	1.8948956431729629e-6	9.62023941918581e-6	4.449552522430439e-6	1776	tags=65%, list=18%, signal=54%	Lpas_G00000007699.1/Lpas_G00000004912.1/Lpas_G00000010267.1/Lpas_G00000004935.1/Lpas_G00000005547.1/Lpas_G00000000797.1/Lpas_G00000002325.1/Lpas_G00000001329.1/Lpas_G00000001017.1/Lpas_G00000002398.1/Lpas_G00000008300.1/Lpas_G00000007805.1/Lpas_G00000001222.1/Lpas_G00000008780.1/Lpas_G00000000758.1/Lpas_G00000007254.1/Lpas_G00000007253.1
7	ko05140	Leishmaniasis	66	-0.5354703895678752	-2.1553281864330467	3.2108485343064513e-6	1.5136857376016128e-5	7.001098307886248e-6	678	tags=17%, list=7%, signal=16%	Lpas_G00000003859.1/Lpas_G00000003041.1/Lpas_G00000004417.1/Lpas_G00000010652.1/Lpas_G00000010655.1/Lpas_G00000010659.1/Lpas_G00000010656.1/Lpas_G00000010658.1/Lpas_G00000010653.1/Lpas_G00000010657.1/Lpas_G00000010654.1
7	ko01250	Biosynthesis of nucleotide sugars	21	-0.7323712439535524	-2.2903607967969317	4.4607728536769015e-6	1.962740055617837e-5	9.078064053096853e-6	1776	tags=76%, list=18%, signal=63%	Lpas_G00000007699.1/Lpas_G00000004912.1/Lpas_G00000010267.1/Lpas_G00000001951.1/Lpas_G00000004935.1/Lpas_G00000005547.1/Lpas_G00000000797.1/Lpas_G00000001329.1/Lpas_G00000002398.1/Lpas_G00000008300.1/Lpas_G00000007805.1/Lpas_G00000001222.1/Lpas_G00000008780.1/Lpas_G00000000758.1/Lpas_G00000007254.1/Lpas_G00000007253.1
7	ko03008	Ribosome biogenesis in eukaryotes	47	0.5592037250583967	2.26939815064997	5.989553377097892e-6	2.4706907680528806e-5	1.1427437364199927e-5	2555	tags=64%, list=25%, signal=48%	Lpas_G00000007638.1/Lpas_G00000004952.1/Lpas_G00000007707.1/Lpas_G00000000926.1/Lpas_G00000002701.1/Lpas_G00000000521.1/Lpas_G00000005866.1/Lpas_G00000007821.1/Lpas_G00000007205.1/Lpas_G00000003196.1/Lpas_G00000004866.1/Lpas_G00000002994.1/Lpas_G00000010242.1/Lpas_G00000000649.1/Lpas_G00000000427.1/Lpas_G00000005023.1/Lpas_G00000005596.1/Lpas_G00000003251.1/Lpas_G00000002523.1/Lpas_G00000007464.1…
7	Flag	Flagellar proteins	31	-0.604357073161166	-2.0530156323818383	9.010333142567087e-5	3.498129337702516e-4	1.617954558108022e-4	2420	tags=81%, list=24%, signal=62%	Lpas_G00000006371.1/Lpas_G00000007286.1/Lpas_G00000003264.1/Lpas_G00000002625.1/Lpas_G00000002050.1/Lpas_G00000004714.1/Lpas_G00000006078.1/Lpas_G00000008910.1/Lpas_G00000005687.1/Lpas_G00000000431.1/Lpas_G00000004905.1/Lpas_G00000000489.1/Lpas_G00000005014.1/Lpas_G00000006475.1/Lpas_G00000000862.1/Lpas_G00000002793.1/Lpas_G00000007854.1/Lpas_G00000007353.1/Lpas_G00000009576.1/Lpas_G00000000668.1…
7	ko03013	Nucleocytoplasmic transport	58	0.4541309248406713	1.9074515025838223	2.599909476689577e-4	9.533001414528449e-4	4.4092032060817393e-4	1779	tags=19%, list=18%, signal=16%	Lpas_G00000001372.1/Lpas_G00000006153.1/Lpas_G00000003481.1/Lpas_G00000009966.1/Lpas_G00000004952.1/Lpas_G00000002569.1/Lpas_G00000009570.1/Lpas_G00000010242.1/Lpas_G00000010172.1/Lpas_G00000000211.1/Lpas_G00000005596.1
7	ko00561	Glycerolipid metabolism	33	-0.5642242010119343	-1.9411371331654705	2.7444705596925775e-4	9.533424049458427e-4	4.4093986831625907e-4	1071	tags=48%, list=11%, signal=43%	Lpas_G00000006531.1/Lpas_G00000006533.1/Lpas_G00000008988.1/Lpas_G00000000882.1/Lpas_G00000000884.1/Lpas_G00000001285.1/Lpas_G00000001283.1/Lpas_G00000001284.1/Lpas_G00000001281.1/Lpas_G00000001286.1/Lpas_G00000001282.1/Lpas_G00000001287.1/Lpas_G00000001288.1/Lpas_G00000007658.1/Lpas_G00000007659.1/Lpas_G00000009686.1
7	ko00220	Arginine biosynthesis	36	0.5074318413055363	1.934399536035974	6.85899191369799e-4	0.0022634673315203367	0.0010468987657749566	3607	tags=69%, list=36%, signal=45%	Lpas_G00000008927.1/Lpas_G00000003816.1/Lpas_G00000004368.1/Lpas_G00000010023.1/Lpas_G00000007676.1/Lpas_G00000004014.1/Lpas_G00000004372.1/Lpas_G00000004557.1/Lpas_G00000000352.1/Lpas_G00000003974.1/Lpas_G00000004533.1/Lpas_G00000007673.1/Lpas_G00000007674.1/Lpas_G00000007675.1/Lpas_G00000001568.1/Lpas_G00000001567.1/Lpas_G00000006208.1/Lpas_G00000006211.1/Lpas_G00000010022.1/Lpas_G00000006212.1…
7	ko00030	Pentose phosphate pathway	28	-0.5893045249993547	-1.9403905787645175	8.665960337243637e-4	0.002723587534562286	0.0012597135327321578	1659	tags=50%, list=16%, signal=42%	Lpas_G00000008814.1/Lpas_G00000001221.1/Lpas_G00000006103.1/Lpas_G00000000881.1/Lpas_G00000000883.1/Lpas_G00000004833.1/Lpas_G00000010254.1/Lpas_G00000006104.1/Lpas_G00000006907.1/Lpas_G00000009154.1/Lpas_G00000005146.1/Lpas_G00000000885.1/Lpas_G00000010329.1/Lpas_G00000010330.1
7	ko00480	Glutathione metabolism	36	-0.5276707826713072	-1.8493477257811561	0.0012291031245920908	0.0036873093737762727	0.001705454096323954	2320	tags=50%, list=23%, signal=39%	Lpas_G00000008651.1/Lpas_G00000009491.1/Lpas_G00000009496.1/Lpas_G00000009498.1/Lpas_G00000009499.1/Lpas_G00000009500.1/Lpas_G00000009497.1/Lpas_G00000009501.1/Lpas_G00000002031.1/Lpas_G00000004939.1/Lpas_G00000009495.1/Lpas_G00000009493.1/Lpas_G00000009494.1/Lpas_G00000005846.1/Lpas_G00000001746.1/Lpas_G00000001747.1/Lpas_G00000001748.1/Lpas_G00000001745.1
7	ko05143	African trypanosomiasis	35	-0.517293573271784	-1.8123441596069032	0.001634877216151846	0.004691386794174863	0.002169859920750734	678	tags=29%, list=7%, signal=27%	Lpas_G00000003859.1/Lpas_G00000004417.1/Lpas_G00000010652.1/Lpas_G00000010655.1/Lpas_G00000010659.1/Lpas_G00000010656.1/Lpas_G00000010658.1/Lpas_G00000010653.1/Lpas_G00000010657.1/Lpas_G00000010654.1
7	ko00510	N-Glycan biosynthesis	17	0.6230935284653376	1.9158654059131777	0.0017708641208113527	0.00486987633223122	0.002252414890505668	3033	tags=82%, list=30%, signal=58%	Lpas_G00000001533.1/Lpas_G00000001532.1/Lpas_G00000007910.1/Lpas_G00000001531.1/Lpas_G00000001529.1/Lpas_G00000002485.1/Lpas_G00000000787.1/Lpas_G00000001042.1/Lpas_G00000003091.1/Lpas_G00000010493.1/Lpas_G00000009465.1/Lpas_G00000002259.1/Lpas_G00000001530.1/Lpas_G00000000524.1
7	ko03020	RNA polymerase	20	0.5913007715351508	1.901980179896276	0.0021279086567612335	0.005617678853849657	0.002598288465097928	2177	tags=50%, list=22%, signal=39%	Lpas_G00000002063.1/Lpas_G00000008526.1/Lpas_G00000002123.1/Lpas_G00000006509.1/Lpas_G00000005577.1/Lpas_G00000007826.1/Lpas_G00000002500.1/Lpas_G00000003535.1/Lpas_G00000006597.1/Lpas_G00000004091.1
12	ko03010	Ribosome	172	-0.9465030437114584	-4.087606883920525	1e-10	9.42857142857143e-10	4.812030075187971e-10	525	tags=95%, list=5%, signal=91%	Lpas_G00000005374.1/Lpas_G00000005373.1/Lpas_G00000002312.1/Lpas_G00000005672.1/Lpas_G00000005372.1/Lpas_G00000002311.1/Lpas_G00000000147.1/Lpas_G00000006262.1/Lpas_G00000003120.1/Lpas_G00000004985.1/Lpas_G00000002799.1/Lpas_G00000006183.1/Lpas_G00000003506.1/Lpas_G00000006263.1/Lpas_G00000004984.1/Lpas_G00000000803.1/Lpas_G00000001652.1/Lpas_G00000001436.1/Lpas_G00000001618.1/Lpas_G00000001432.1…
12	ko00220	Arginine biosynthesis	36	0.7951378323287668	2.965826410703868	1e-10	9.42857142857143e-10	4.812030075187971e-10	531	tags=58%, list=5%, signal=55%	Lpas_G00000008927.1/Lpas_G00000003974.1/Lpas_G00000004533.1/Lpas_G00000004368.1/Lpas_G00000006212.1/Lpas_G00000003816.1/Lpas_G00000006211.1/Lpas_G00000010023.1/Lpas_G00000006209.1/Lpas_G00000006208.1/Lpas_G00000004372.1/Lpas_G00000006210.1/Lpas_G00000004014.1/Lpas_G00000004557.1/Lpas_G00000000352.1/Lpas_G00000007676.1/Lpas_G00000003854.1/Lpas_G00000004410.1/Lpas_G00000010022.1/Lpas_G00000001567.1…
12	ko01210	2-Oxocarboxylic acid metabolism	49	0.7137093504892649	2.806465886021128	1e-10	9.42857142857143e-10	4.812030075187971e-10	531	tags=41%, list=5%, signal=39%	Lpas_G00000008927.1/Lpas_G00000003974.1/Lpas_G00000004533.1/Lpas_G00000004368.1/Lpas_G00000006212.1/Lpas_G00000003816.1/Lpas_G00000006211.1/Lpas_G00000010023.1/Lpas_G00000006209.1/Lpas_G00000006208.1/Lpas_G00000004372.1/Lpas_G00000006210.1/Lpas_G00000004014.1/Lpas_G00000004557.1/Lpas_G00000000352.1/Lpas_G00000003854.1/Lpas_G00000004410.1/Lpas_G00000010022.1/Lpas_G00000001567.1/Lpas_G00000001568.1
12	GP63	GP63/Leishmanolysin	21	0.8589732994384032	2.749604772415339	1e-10	9.42857142857143e-10	4.812030075187971e-10	81	tags=52%, list=1%, signal=52%	Lpas_G00000009675.1/Lpas_G00000009680.1/Lpas_G00000009681.1/Lpas_G00000009672.1/Lpas_G00000009674.1/Lpas_G00000009678.1/Lpas_G00000009671.1/Lpas_G00000009673.1/Lpas_G00000009679.1/Lpas_G00000009677.1/Lpas_G00000009676.1
12	ko00710	Carbon fixation by Calvin cycle	80	-0.6874644406315399	-2.6036584425405462	1e-10	9.42857142857143e-10	4.812030075187971e-10	1331	tags=61%, list=13%, signal=54%	Lpas_G00000005817.1/Lpas_G00000005813.1/Lpas_G00000005814.1/Lpas_G00000005818.1/Lpas_G00000005815.1/Lpas_G00000005812.1/Lpas_G00000003400.1/Lpas_G00000003403.1/Lpas_G00000003379.1/Lpas_G00000003382.1/Lpas_G00000000881.1/Lpas_G00000005819.1/Lpas_G00000005816.1/Lpas_G00000000883.1/Lpas_G00000002836.1/Lpas_G00000003416.1/Lpas_G00000002832.1/Lpas_G00000003428.1/Lpas_G00000002838.1/Lpas_G00000002834.1…
12	ko00010	Glycolysis / Gluconeogenesis	107	-0.6457747328683774	-2.6014275528829343	1e-10	9.42857142857143e-10	4.812030075187971e-10	1338	tags=53%, list=13%, signal=47%	Lpas_G00000002330.1/Lpas_G00000005817.1/Lpas_G00000005813.1/Lpas_G00000005814.1/Lpas_G00000005818.1/Lpas_G00000005815.1/Lpas_G00000005812.1/Lpas_G00000003400.1/Lpas_G00000003403.1/Lpas_G00000003379.1/Lpas_G00000003382.1/Lpas_G00000000881.1/Lpas_G00000005819.1/Lpas_G00000005816.1/Lpas_G00000000883.1/Lpas_G00000003416.1/Lpas_G00000003428.1/Lpas_G00000010451.1/Lpas_G00000003480.1/Lpas_G00000000885.1…
12	ko01200	Carbon metabolism	153	-0.5830501766303798	-2.4724578174678302	1e-10	9.42857142857143e-10	4.812030075187971e-10	1338	tags=42%, list=13%, signal=37%	Lpas_G00000002330.1/Lpas_G00000005817.1/Lpas_G00000005813.1/Lpas_G00000005814.1/Lpas_G00000005818.1/Lpas_G00000005815.1/Lpas_G00000005812.1/Lpas_G00000003400.1/Lpas_G00000003403.1/Lpas_G00000003379.1/Lpas_G00000003382.1/Lpas_G00000000881.1/Lpas_G00000007841.1/Lpas_G00000005819.1/Lpas_G00000005816.1/Lpas_G00000000883.1/Lpas_G00000002836.1/Lpas_G00000000191.1/Lpas_G00000003416.1/Lpas_G00000002832.1…
12	ko01110	Biosynthesis of secondary metabolites	346	-0.3686792781318725	-1.6966475569601458	3.1062039831264575e-6	2.5626182860793275e-5	1.3078753613164034e-5	1338	tags=29%, list=13%, signal=26%	Lpas_G00000002330.1/Lpas_G00000005817.1/Lpas_G00000005813.1/Lpas_G00000005814.1/Lpas_G00000005818.1/Lpas_G00000003492.1/Lpas_G00000003493.1/Lpas_G00000005815.1/Lpas_G00000006143.1/Lpas_G00000005812.1/Lpas_G00000008049.1/Lpas_G00000003400.1/Lpas_G00000003403.1/Lpas_G00000003379.1/Lpas_G00000003382.1/Lpas_G00000000881.1/Lpas_G00000008300.1/Lpas_G00000007841.1/Lpas_G00000005819.1/Lpas_G00000005816.1…
12	ko00051	Fructose and mannose metabolism	22	-0.7477654581853974	-2.205771378062528	3.885296417480502e-6	2.8230518193391923e-5	1.4407919971109118e-5	1084	tags=64%, list=11%, signal=57%	Lpas_G00000000797.1/Lpas_G00000000881.1/Lpas_G00000000883.1/Lpas_G00000000885.1/Lpas_G00000006767.1/Lpas_G00000006766.1/Lpas_G00000009686.1/Lpas_G00000006765.1/Lpas_G00000005619.1/Lpas_G00000010329.1/Lpas_G00000005618.1/Lpas_G00000010330.1/Lpas_G00000007254.1/Lpas_G00000007253.1
12	ko04814	Motor proteins	56	-0.5980256926832352	-2.150075143125367	4.277351241423019e-6	2.8230518193391923e-5	1.4407919971109118e-5	1878	tags=54%, list=19%, signal=44%	Lpas_G00000006700.1/Lpas_G00000010117.1/Lpas_G00000006786.1/Lpas_G00000005695.1/Lpas_G00000002785.1/Lpas_G00000008835.1/Lpas_G00000007803.1/Lpas_G00000002758.1/Lpas_G00000006639.1/Lpas_G00000002756.1/Lpas_G00000002757.1/Lpas_G00000002759.1/Lpas_G00000004735.1/Lpas_G00000007475.1/Lpas_G00000001449.1/Lpas_G00000007735.1/Lpas_G00000007736.1/Lpas_G00000007737.1/Lpas_G00000007738.1/Lpas_G00000007739.1…
12	ko05143	African trypanosomiasis	35	0.6194284893857069	2.2902082160114956	5.376696495767758e-6	3.2260178974606544e-5	1.6464525154504142e-5	253	tags=40%, list=3%, signal=39%	Lpas_G00000009675.1/Lpas_G00000009680.1/Lpas_G00000009681.1/Lpas_G00000009672.1/Lpas_G00000009674.1/Lpas_G00000009678.1/Lpas_G00000009671.1/Lpas_G00000009673.1/Lpas_G00000009679.1/Lpas_G00000009677.1/Lpas_G00000009676.1/Lpas_G00000008562.1/Lpas_G00000008561.1/Lpas_G00000008560.1
12	ko00250	Alanine, aspartate and glutamate metabolism	25	0.6746652273916247	2.261493099875756	8.897799184577958e-6	4.893789551517877e-5	2.497627841285041e-5	1230	tags=44%, list=12%, signal=39%	Lpas_G00000006130.1/Lpas_G00000007676.1/Lpas_G00000001935.1/Lpas_G00000001567.1/Lpas_G00000001568.1/Lpas_G00000000174.1/Lpas_G00000007673.1/Lpas_G00000007674.1/Lpas_G00000007675.1/Lpas_G00000009378.1/Lpas_G00000000496.1
12	ko00564	Glycerophospholipid metabolism	32	-0.6642801234592592	-2.134211852112534	1.365955898403604e-5	6.93485302266445e-5	3.539318927037679e-5	1085	tags=50%, list=11%, signal=45%	Lpas_G00000001913.1/Lpas_G00000005621.1/Lpas_G00000009648.1/Lpas_G00000009649.1/Lpas_G00000009651.1/Lpas_G00000009652.1/Lpas_G00000009653.1/Lpas_G00000009650.1/Lpas_G00000009656.1/Lpas_G00000009657.1/Lpas_G00000009658.1/Lpas_G00000009654.1/Lpas_G00000009655.1/Lpas_G00000009659.1/Lpas_G00000009647.1/Lpas_G00000009646.1
12	ko00480	Glutathione metabolism	36	-0.6226327522857116	-2.0430009430507066	5.4124811535610446e-5	2.55159825810735e-4	1.3022511046161913e-4	765	tags=47%, list=8%, signal=44%	Lpas_G00000005846.1/Lpas_G00000009491.1/Lpas_G00000008651.1/Lpas_G00000002654.1/Lpas_G00000009496.1/Lpas_G00000009498.1/Lpas_G00000009499.1/Lpas_G00000009500.1/Lpas_G00000009497.1/Lpas_G00000009501.1/Lpas_G00000001746.1/Lpas_G00000001747.1/Lpas_G00000001748.1/Lpas_G00000001745.1/Lpas_G00000009495.1/Lpas_G00000009493.1/Lpas_G00000009494.1
12	ko05140	Leishmaniasis	66	0.4580835786076938	1.9307942515991139	1.2294949623449075e-4	5.409777834317593e-4	2.760971143511371e-4	81	tags=17%, list=1%, signal=17%	Lpas_G00000009675.1/Lpas_G00000009680.1/Lpas_G00000009681.1/Lpas_G00000009672.1/Lpas_G00000009674.1/Lpas_G00000009678.1/Lpas_G00000009671.1/Lpas_G00000009673.1/Lpas_G00000009679.1/Lpas_G00000009677.1/Lpas_G00000009676.1
12	ko01250	Biosynthesis of nucleotide sugars	21	-0.6805214351729676	-1.9878107919574972	1.9067245147606502e-4	7.865238623387682e-4	4.0141568731803166e-4	1553	tags=57%, list=15%, signal=48%	Lpas_G00000001222.1/Lpas_G00000000797.1/Lpas_G00000008780.1/Lpas_G00000008300.1/Lpas_G00000010451.1/Lpas_G00000004935.1/Lpas_G00000001951.1/Lpas_G00000007805.1/Lpas_G00000002398.1/Lpas_G00000000758.1/Lpas_G00000007254.1/Lpas_G00000007253.1
12	ko00520	Amino sugar and nucleotide sugar metabolism	26	-0.6402643146395044	-1.96774967113356	2.239928817942625e-4	8.696194234365486e-4	4.438249051031828e-4	1553	tags=54%, list=15%, signal=46%	Lpas_G00000001222.1/Lpas_G00000000797.1/Lpas_G00000009339.1/Lpas_G00000008780.1/Lpas_G00000002325.1/Lpas_G00000001017.1/Lpas_G00000008300.1/Lpas_G00000010451.1/Lpas_G00000004935.1/Lpas_G00000007805.1/Lpas_G00000002398.1/Lpas_G00000000758.1/Lpas_G00000007254.1/Lpas_G00000007253.1
12	ko04145	Phagosome	49	-0.5372613037823549	-1.8683076108258825	3.2050655867954303e-4	0.0011751907151583245	5.997783554237063e-4	1268	tags=41%, list=13%, signal=36%	Lpas_G00000002758.1/Lpas_G00000002756.1/Lpas_G00000002757.1/Lpas_G00000002759.1/Lpas_G00000004735.1/Lpas_G00000007475.1/Lpas_G00000007735.1/Lpas_G00000007736.1/Lpas_G00000007737.1/Lpas_G00000007738.1/Lpas_G00000007739.1/Lpas_G00000007740.1/Lpas_G00000007741.1/Lpas_G00000007742.1/Lpas_G00000007743.1/Lpas_G00000007731.1/Lpas_G00000007732.1/Lpas_G00000007733.1/Lpas_G00000007734.1/Lpas_G00000007730.1
12	ko00020	Citrate cycle (TCA cycle)	42	-0.5043759540669586	-1.714595323849976	0.0017883031110946805	0.00621200028064468	0.00317039886731467	1338	tags=38%, list=13%, signal=33%	Lpas_G00000002330.1/Lpas_G00000005817.1/Lpas_G00000005813.1/Lpas_G00000005814.1/Lpas_G00000005818.1/Lpas_G00000005815.1/Lpas_G00000005812.1/Lpas_G00000007841.1/Lpas_G00000005819.1/Lpas_G00000005816.1/Lpas_G00000002836.1/Lpas_G00000002832.1/Lpas_G00000002838.1/Lpas_G00000002834.1/Lpas_G00000002840.1/Lpas_G00000005811.1
20	ko03010	Ribosome	172	-0.9525311757630502	-4.059239943201812	1e-10	6.6e-9	3.3684210526315797e-9	491	tags=95%, list=5%, signal=92%	Lpas_G00000003120.1/Lpas_G00000005672.1/Lpas_G00000000147.1/Lpas_G00000005374.1/Lpas_G00000000803.1/Lpas_G00000002312.1/Lpas_G00000001432.1/Lpas_G00000006183.1/Lpas_G00000005373.1/Lpas_G00000006262.1/Lpas_G00000001618.1/Lpas_G00000004985.1/Lpas_G00000005372.1/Lpas_G00000003506.1/Lpas_G00000004984.1/Lpas_G00000001436.1/Lpas_G00000002763.1/Lpas_G00000002311.1/Lpas_G00000001433.1/Lpas_G00000001652.1…
20	ko00010	Glycolysis / Gluconeogenesis	107	-0.5789925050724354	-2.314216084823377	7.109010786078039e-10	2.345973559405753e-8	1.197307079760512e-8	2452	tags=58%, list=24%, signal=44%	Lpas_G00000005817.1/Lpas_G00000005813.1/Lpas_G00000005814.1/Lpas_G00000000696.1/Lpas_G00000005818.1/Lpas_G00000010451.1/Lpas_G00000005812.1/Lpas_G00000005815.1/Lpas_G00000005819.1/Lpas_G00000005816.1/Lpas_G00000006103.1/Lpas_G00000006104.1/Lpas_G00000007596.1/Lpas_G00000000239.1/Lpas_G00000003400.1/Lpas_G00000003403.1/Lpas_G00000003379.1/Lpas_G00000003382.1/Lpas_G00000002330.1/Lpas_G00000006767.1…
20	ko00220	Arginine biosynthesis	36	0.7212867053112312	2.6120854097650823	1.403683788675623e-9	3.0881043350863706e-8	1.5760660083375417e-8	1044	tags=58%, list=10%, signal=52%	Lpas_G00000008927.1/Lpas_G00000003974.1/Lpas_G00000004533.1/Lpas_G00000004368.1/Lpas_G00000004014.1/Lpas_G00000004557.1/Lpas_G00000001568.1/Lpas_G00000001567.1/Lpas_G00000003816.1/Lpas_G00000010023.1/Lpas_G00000004372.1/Lpas_G00000006212.1/Lpas_G00000006208.1/Lpas_G00000006211.1/Lpas_G00000006210.1/Lpas_G00000006209.1/Lpas_G00000007676.1/Lpas_G00000000352.1/Lpas_G00000003854.1/Lpas_G00000004410.1…
20	ko04145	Phagosome	49	-0.6852560545232086	-2.3977251377997715	3.6910691495193682e-9	6.090264096706958e-8	3.1082687574899946e-8	842	tags=41%, list=8%, signal=38%	Lpas_G00000002758.1/Lpas_G00000002756.1/Lpas_G00000002757.1/Lpas_G00000002759.1/Lpas_G00000004735.1/Lpas_G00000007475.1/Lpas_G00000007735.1/Lpas_G00000007736.1/Lpas_G00000007737.1/Lpas_G00000007738.1/Lpas_G00000007739.1/Lpas_G00000007740.1/Lpas_G00000007741.1/Lpas_G00000007742.1/Lpas_G00000007743.1/Lpas_G00000007731.1/Lpas_G00000007732.1/Lpas_G00000007733.1/Lpas_G00000007734.1/Lpas_G00000007730.1
20	ko04814	Motor proteins	56	-0.6334176907104007	-2.272949919711951	4.8228986874646205e-8	5.305188556211082e-7	2.707592245594173e-7	1694	tags=50%, list=17%, signal=42%	Lpas_G00000008835.1/Lpas_G00000010117.1/Lpas_G00000007803.1/Lpas_G00000005695.1/Lpas_G00000006786.1/Lpas_G00000006639.1/Lpas_G00000001449.1/Lpas_G00000002758.1/Lpas_G00000002756.1/Lpas_G00000002757.1/Lpas_G00000002759.1/Lpas_G00000007183.1/Lpas_G00000004735.1/Lpas_G00000007475.1/Lpas_G00000007735.1/Lpas_G00000007736.1/Lpas_G00000007737.1/Lpas_G00000007738.1/Lpas_G00000007739.1/Lpas_G00000007740.1…
20	ko01200	Carbon metabolism	153	-0.48784258279530907	-2.0635914467933474	4.695820907119104e-8	5.305188556211082e-7	2.707592245594173e-7	2452	tags=50%, list=24%, signal=39%	Lpas_G00000005817.1/Lpas_G00000000569.1/Lpas_G00000005813.1/Lpas_G00000000661.1/Lpas_G00000005814.1/Lpas_G00000000696.1/Lpas_G00000005818.1/Lpas_G00000006944.1/Lpas_G00000010451.1/Lpas_G00000005812.1/Lpas_G00000005815.1/Lpas_G00000005819.1/Lpas_G00000004939.1/Lpas_G00000005816.1/Lpas_G00000002836.1/Lpas_G00000006103.1/Lpas_G00000006104.1/Lpas_G00000007596.1/Lpas_G00000002832.1/Lpas_G00000000239.1…
20	ko01210	2-Oxocarboxylic acid metabolism	49	0.6167551123882179	2.393958456850441	1.0636381829090387e-7	1.0028588581713793e-6	5.118258925276578e-7	1134	tags=43%, list=11%, signal=38%	Lpas_G00000008927.1/Lpas_G00000003974.1/Lpas_G00000004533.1/Lpas_G00000004368.1/Lpas_G00000004014.1/Lpas_G00000004557.1/Lpas_G00000001568.1/Lpas_G00000001567.1/Lpas_G00000003816.1/Lpas_G00000010023.1/Lpas_G00000004372.1/Lpas_G00000006212.1/Lpas_G00000006208.1/Lpas_G00000006211.1/Lpas_G00000006210.1/Lpas_G00000006209.1/Lpas_G00000000352.1/Lpas_G00000003854.1/Lpas_G00000004410.1/Lpas_G00000010022.1…
20	GP63	GP63/Leishmanolysin	21	0.7642870039914245	2.439241827754156	2.1549719417339016e-7	1.5803127572715278e-6	8.065392062629808e-7	257	tags=52%, list=3%, signal=51%	Lpas_G00000009680.1/Lpas_G00000009675.1/Lpas_G00000009681.1/Lpas_G00000009672.1/Lpas_G00000009678.1/Lpas_G00000009674.1/Lpas_G00000009673.1/Lpas_G00000009679.1/Lpas_G00000009671.1/Lpas_G00000009677.1/Lpas_G00000009676.1
20	ko00710	Carbon fixation by Calvin cycle	80	-0.564688716134878	-2.144056835303681	1.9275270532105227e-7	1.5803127572715278e-6	8.065392062629808e-7	2452	tags=62%, list=24%, signal=48%	Lpas_G00000005817.1/Lpas_G00000005813.1/Lpas_G00000005814.1/Lpas_G00000005818.1/Lpas_G00000005812.1/Lpas_G00000005815.1/Lpas_G00000005819.1/Lpas_G00000005816.1/Lpas_G00000002836.1/Lpas_G00000002832.1/Lpas_G00000003400.1/Lpas_G00000003403.1/Lpas_G00000003379.1/Lpas_G00000003382.1/Lpas_G00000002838.1/Lpas_G00000002834.1/Lpas_G00000006767.1/Lpas_G00000003416.1/Lpas_G00000003428.1/Lpas_G00000006766.1…
20	ko00480	Glutathione metabolism	36	-0.6821674495880936	-2.2162925041431447	1.4757663350484813e-6	9.740057811319976e-6	4.971002391742253e-6	1329	tags=50%, list=13%, signal=44%	Lpas_G00000008651.1/Lpas_G00000009491.1/Lpas_G00000005846.1/Lpas_G00000002654.1/Lpas_G00000007706.1/Lpas_G00000009496.1/Lpas_G00000009498.1/Lpas_G00000009499.1/Lpas_G00000009500.1/Lpas_G00000009497.1/Lpas_G00000009501.1/Lpas_G00000001746.1/Lpas_G00000001747.1/Lpas_G00000001748.1/Lpas_G00000001745.1/Lpas_G00000009495.1/Lpas_G00000009493.1/Lpas_G00000009494.1
20	ko00051	Fructose and mannose metabolism	22	-0.7196604987173706	-2.1041002296176714	2.4356682214661728e-5	1.4614009328797037e-4	7.458505558556702e-5	1912	tags=68%, list=19%, signal=55%	Lpas_G00000006103.1/Lpas_G00000006104.1/Lpas_G00000006767.1/Lpas_G00000006766.1/Lpas_G00000000881.1/Lpas_G00000000883.1/Lpas_G00000000885.1/Lpas_G00000009686.1/Lpas_G00000006765.1/Lpas_G00000010330.1/Lpas_G00000010329.1/Lpas_G00000005618.1/Lpas_G00000007254.1/Lpas_G00000005619.1/Lpas_G00000007253.1
20	ko00190	Oxidative phosphorylation	54	-0.5359080547543043	-1.9088678447078713	2.3898959250096645e-4	0.0013144427587553154	6.708479789500813e-4	2145	tags=56%, list=21%, signal=44%	Lpas_G00000005159.1/Lpas_G00000009917.1/Lpas_G00000007465.1/Lpas_G00000007748.1/Lpas_G00000001421.1/Lpas_G00000007747.1/Lpas_G00000007035.1/Lpas_G00000006741.1/Lpas_G00000003965.1/Lpas_G00000008186.1/Lpas_G00000004524.1/Lpas_G00000006858.1/Lpas_G00000007176.1/Lpas_G00000008883.1/Lpas_G00000006742.1/Lpas_G00000005109.1/Lpas_G00000007488.1/Lpas_G00000007174.1/Lpas_G00000007175.1/Lpas_G00000007173.1…
20	ko00564	Glycerophospholipid metabolism	32	-0.6047828178237443	-1.9138665684771334	2.967301126323246e-4	0.0015064759564410327	7.688553525695862e-4	1302	tags=53%, list=13%, signal=46%	Lpas_G00000007874.1/Lpas_G00000005621.1/Lpas_G00000001913.1/Lpas_G00000009656.1/Lpas_G00000009657.1/Lpas_G00000009658.1/Lpas_G00000009654.1/Lpas_G00000009655.1/Lpas_G00000009659.1/Lpas_G00000009648.1/Lpas_G00000009649.1/Lpas_G00000009651.1/Lpas_G00000009652.1/Lpas_G00000009653.1/Lpas_G00000009650.1/Lpas_G00000009647.1/Lpas_G00000009646.1
20	ko00250	Alanine, aspartate and glutamate metabolism	25	0.5962954935900531	1.959121085332243	4.919340246193082e-4	0.0023191175446338817	0.0011836006607381854	1693	tags=40%, list=17%, signal=33%	Lpas_G00000006130.1/Lpas_G00000001568.1/Lpas_G00000001567.1/Lpas_G00000000174.1/Lpas_G00000001935.1/Lpas_G00000007676.1/Lpas_G00000000496.1/Lpas_G00000008790.1/Lpas_G00000009378.1/Lpas_G00000000821.1
20	ko05143	African trypanosomiasis	35	0.5238451539879405	1.8816761931654113	5.35945289099448e-4	0.002358159272037571	0.0012035262632408659	257	tags=40%, list=3%, signal=39%	Lpas_G00000009680.1/Lpas_G00000009675.1/Lpas_G00000009681.1/Lpas_G00000009672.1/Lpas_G00000009678.1/Lpas_G00000009674.1/Lpas_G00000009673.1/Lpas_G00000009679.1/Lpas_G00000009671.1/Lpas_G00000009677.1/Lpas_G00000008562.1/Lpas_G00000008561.1/Lpas_G00000008560.1/Lpas_G00000009676.1
20	ko00520	Amino sugar and nucleotide sugar metabolism	26	-0.6236575101739142	-1.9023731676464701	6.953912879979193e-4	0.0028684890629914173	0.0014639816589429883	1795	tags=50%, list=18%, signal=41%	Lpas_G00000001803.1/Lpas_G00000008780.1/Lpas_G00000008300.1/Lpas_G00000001222.1/Lpas_G00000009339.1/Lpas_G00000007805.1/Lpas_G00000001017.1/Lpas_G00000004935.1/Lpas_G00000002325.1/Lpas_G00000002398.1/Lpas_G00000007254.1/Lpas_G00000007253.1/Lpas_G00000000758.1
20	ko00561	Glycerolipid metabolism	33	-0.5575903939335943	-1.7816004932532952	0.0012219206652824	0.004743927288743435	0.0024211431138722477	1302	tags=36%, list=13%, signal=32%	Lpas_G00000007874.1/Lpas_G00000001285.1/Lpas_G00000001286.1/Lpas_G00000001284.1/Lpas_G00000001287.1/Lpas_G00000001282.1/Lpas_G00000001283.1/Lpas_G00000001288.1/Lpas_G00000001281.1/Lpas_G00000009686.1/Lpas_G00000007658.1/Lpas_G00000007659.1
20	ko00510	N-Glycan biosynthesis	17	0.6349907332100937	1.9278020854943505	0.0015969402951890666	0.0058554477490265775	0.002988426283394745	2564	tags=65%, list=25%, signal=48%	Lpas_G00000001533.1/Lpas_G00000007910.1/Lpas_G00000001530.1/Lpas_G00000001532.1/Lpas_G00000001531.1/Lpas_G00000000787.1/Lpas_G00000001529.1/Lpas_G00000001042.1/Lpas_G00000010493.1/Lpas_G00000000524.1/Lpas_G00000002485.1
20	ko00052	Galactose metabolism	19	-0.6321876461032758	-1.8058379270813691	0.0025821667285031735	0.008969631793747867	0.004577802510365737	2143	tags=68%, list=21%, signal=54%	Lpas_G00000007573.1/Lpas_G00000005877.1/Lpas_G00000007572.1/Lpas_G00000006103.1/Lpas_G00000006104.1/Lpas_G00000008300.1/Lpas_G00000001222.1/Lpas_G00000007805.1/Lpas_G00000001549.1/Lpas_G00000001550.1/Lpas_G00000007254.1/Lpas_G00000007253.1/Lpas_G00000000758.1
27	ko03010	Ribosome	172	-0.9443460997446611	-4.017489352635379	1e-10	3.3e-9	1.7894736842105264e-9	602	tags=96%, list=6%, signal=92%	Lpas_G00000003120.1/Lpas_G00000009770.1/Lpas_G00000009772.1/Lpas_G00000003515.1/Lpas_G00000000147.1/Lpas_G00000000611.1/Lpas_G00000000803.1/Lpas_G00000004985.1/Lpas_G00000005672.1/Lpas_G00000004984.1/Lpas_G00000001432.1/Lpas_G00000001618.1/Lpas_G00000000145.1/Lpas_G00000002646.1/Lpas_G00000005422.1/Lpas_G00000006118.1/Lpas_G00000001652.1/Lpas_G00000006183.1/Lpas_G00000003500.1/Lpas_G00000001436.1…
27	ko04145	Phagosome	49	-0.7244911506956322	-2.5269527833852305	1e-10	3.3e-9	1.7894736842105264e-9	563	tags=41%, list=6%, signal=39%	Lpas_G00000002758.1/Lpas_G00000002756.1/Lpas_G00000002757.1/Lpas_G00000002759.1/Lpas_G00000004735.1/Lpas_G00000007735.1/Lpas_G00000007736.1/Lpas_G00000007737.1/Lpas_G00000007738.1/Lpas_G00000007739.1/Lpas_G00000007740.1/Lpas_G00000007741.1/Lpas_G00000007742.1/Lpas_G00000007743.1/Lpas_G00000007731.1/Lpas_G00000007732.1/Lpas_G00000007733.1/Lpas_G00000007734.1/Lpas_G00000007475.1/Lpas_G00000007730.1
27	ko00010	Glycolysis / Gluconeogenesis	107	-0.5659182684487838	-2.270454475763922	1.5675110216280107e-9	3.448524247581624e-8	1.870013148608855e-8	3223	tags=74%, list=32%, signal=51%	Lpas_G00000003971.1/Lpas_G00000004530.1/Lpas_G00000001945.1/Lpas_G00000009154.1/Lpas_G00000003385.1/Lpas_G00000003386.1/Lpas_G00000003395.1/Lpas_G00000003396.1/Lpas_G00000003397.1/Lpas_G00000003406.1/Lpas_G00000003407.1/Lpas_G00000003401.1/Lpas_G00000003375.1/Lpas_G00000003376.1/Lpas_G00000003380.1/Lpas_G00000010464.1/Lpas_G00000005817.1/Lpas_G00000005813.1/Lpas_G00000005814.1/Lpas_G00000005819.1…
27	ko04814	Motor proteins	56	-0.6524806576737243	-2.349219663094462	6.656194836406471e-9	1.0982721480070677e-7	5.955542748363685e-8	563	tags=55%, list=6%, signal=53%	Lpas_G00000006554.1/Lpas_G00000006700.1/Lpas_G00000006639.1/Lpas_G00000006764.1/Lpas_G00000005695.1/Lpas_G00000007803.1/Lpas_G00000008835.1/Lpas_G00000010117.1/Lpas_G00000002492.1/Lpas_G00000001449.1/Lpas_G00000002758.1/Lpas_G00000002756.1/Lpas_G00000002757.1/Lpas_G00000007183.1/Lpas_G00000002759.1/Lpas_G00000004735.1/Lpas_G00000007735.1/Lpas_G00000007736.1/Lpas_G00000007737.1/Lpas_G00000007738.1…
27	ko00220	Arginine biosynthesis	36	0.6798596754615778	2.5124925227392985	3.485387168405512e-8	4.600711062295275e-7	2.4948034468586816e-7	1266	tags=61%, list=13%, signal=54%	Lpas_G00000008927.1/Lpas_G00000004014.1/Lpas_G00000004368.1/Lpas_G00000004557.1/Lpas_G00000003974.1/Lpas_G00000004533.1/Lpas_G00000003816.1/Lpas_G00000001568.1/Lpas_G00000004372.1/Lpas_G00000001567.1/Lpas_G00000010023.1/Lpas_G00000000352.1/Lpas_G00000003854.1/Lpas_G00000004410.1/Lpas_G00000006210.1/Lpas_G00000006212.1/Lpas_G00000006208.1/Lpas_G00000006211.1/Lpas_G00000009488.1/Lpas_G00000006209.1…
27	GP63	GP63/Leishmanolysin	21	0.7642952867006158	2.4248321072676036	2.5255393997779235e-7	2.778093339755716e-6	1.5064620981131473e-6	397	tags=52%, list=4%, signal=50%	Lpas_G00000009675.1/Lpas_G00000009681.1/Lpas_G00000009680.1/Lpas_G00000009679.1/Lpas_G00000009677.1/Lpas_G00000009678.1/Lpas_G00000009672.1/Lpas_G00000009674.1/Lpas_G00000009673.1/Lpas_G00000009671.1/Lpas_G00000009676.1
27	ko00710	Carbon fixation by Calvin cycle	80	-0.5572211779152438	-2.1426281673785885	6.34557940723159e-7	5.982974869675499e-6	3.2443563886597595e-6	3112	tags=81%, list=31%, signal=57%	Lpas_G00000009154.1/Lpas_G00000003385.1/Lpas_G00000003386.1/Lpas_G00000003395.1/Lpas_G00000003396.1/Lpas_G00000003397.1/Lpas_G00000003406.1/Lpas_G00000003407.1/Lpas_G00000003401.1/Lpas_G00000003375.1/Lpas_G00000003376.1/Lpas_G00000003380.1/Lpas_G00000002039.1/Lpas_G00000002042.1/Lpas_G00000005817.1/Lpas_G00000005813.1/Lpas_G00000008814.1/Lpas_G00000005814.1/Lpas_G00000005819.1/Lpas_G00000005818.1…
27	ko01200	Carbon metabolism	153	-0.45961764362581076	-1.9314247819867758	8.277164641717739e-7	6.8286608294171345e-06	3.702942076557936e-6	3112	tags=61%, list=31%, signal=43%	Lpas_G00000009154.1/Lpas_G00000007958.1/Lpas_G00000003385.1/Lpas_G00000003386.1/Lpas_G00000003395.1/Lpas_G00000003396.1/Lpas_G00000003397.1/Lpas_G00000003406.1/Lpas_G00000003407.1/Lpas_G00000003401.1/Lpas_G00000003375.1/Lpas_G00000003376.1/Lpas_G00000003380.1/Lpas_G00000002039.1/Lpas_G00000000568.1/Lpas_G00000002042.1/Lpas_G00000001102.1/Lpas_G00000005817.1/Lpas_G00000005813.1/Lpas_G00000008814.1…
27	ko00480	Glutathione metabolism	36	-0.665291372580181	-2.2172728933396484	9.604065059251496e-7	7.042981043451097e-6	3.819160374439192e-6	947	tags=44%, list=9%, signal=40%	Lpas_G00000009491.1/Lpas_G00000002031.1/Lpas_G00000009496.1/Lpas_G00000009498.1/Lpas_G00000009499.1/Lpas_G00000009500.1/Lpas_G00000009497.1/Lpas_G00000009501.1/Lpas_G00000007706.1/Lpas_G00000009495.1/Lpas_G00000001746.1/Lpas_G00000001747.1/Lpas_G00000001748.1/Lpas_G00000001745.1/Lpas_G00000009493.1/Lpas_G00000009494.1
27	ko01210	2-Oxocarboxylic acid metabolism	49	0.5635562473140037	2.253956193938342	3.763367280187694e-6	2.4838224049238782e-5	1.3468893423829644e-5	1266	tags=43%, list=13%, signal=38%	Lpas_G00000008927.1/Lpas_G00000004014.1/Lpas_G00000004368.1/Lpas_G00000004557.1/Lpas_G00000003974.1/Lpas_G00000004533.1/Lpas_G00000003816.1/Lpas_G00000001568.1/Lpas_G00000004372.1/Lpas_G00000001567.1/Lpas_G00000010023.1/Lpas_G00000000352.1/Lpas_G00000003854.1/Lpas_G00000004410.1/Lpas_G00000006210.1/Lpas_G00000006212.1/Lpas_G00000006208.1/Lpas_G00000006211.1/Lpas_G00000006209.1/Lpas_G00000006713.1…
27	ko05140	Leishmaniasis	66	-0.531370627925395	-1.9672750873297913	3.7096886961422784e-5	2.225813217685367e-4	1.2069800542472485e-4	1941	tags=67%, list=19%, signal=54%	Lpas_G00000008151.1/Lpas_G00000008161.1/Lpas_G00000008156.1/Lpas_G00000008155.1/Lpas_G00000008142.1/Lpas_G00000008145.1/Lpas_G00000008150.1/Lpas_G00000008160.1/Lpas_G00000008149.1/Lpas_G00000008147.1/Lpas_G00000008162.1/Lpas_G00000008158.1/Lpas_G00000008159.1/Lpas_G00000008165.1/Lpas_G00000008168.1/Lpas_G00000008169.1/Lpas_G00000008154.1/Lpas_G00000008144.1/Lpas_G00000008146.1/Lpas_G00000008163.1…
27	ko00190	Oxidative phosphorylation	54	-0.549706857800433	-1.9579670296487317	5.3958126957845896e-5	2.9676969826815245e-4	1.609277470672597e-4	1899	tags=54%, list=19%, signal=44%	Lpas_G00000003501.1/Lpas_G00000007311.1/Lpas_G00000007465.1/Lpas_G00000001421.1/Lpas_G00000008687.1/Lpas_G00000007748.1/Lpas_G00000007747.1/Lpas_G00000005159.1/Lpas_G00000003965.1/Lpas_G00000004524.1/Lpas_G00000001687.1/Lpas_G00000006858.1/Lpas_G00000008884.1/Lpas_G00000006741.1/Lpas_G00000009917.1/Lpas_G00000001470.1/Lpas_G00000007488.1/Lpas_G00000006742.1/Lpas_G00000000184.1/Lpas_G00000006525.1…
27	ko00051	Fructose and mannose metabolism	22	-0.6936919280240104	-2.038253186498431	8.5379037358301e-5	4.3346280504983584e-4	2.3505160082447238e-4	2266	tags=73%, list=22%, signal=57%	Lpas_G00000006767.1/Lpas_G00000000797.1/Lpas_G00000006104.1/Lpas_G00000006103.1/Lpas_G00000006766.1/Lpas_G00000009686.1/Lpas_G00000006765.1/Lpas_G00000000881.1/Lpas_G00000000883.1/Lpas_G00000000885.1/Lpas_G00000005618.1/Lpas_G00000005619.1/Lpas_G00000010329.1/Lpas_G00000010330.1/Lpas_G00000007254.1/Lpas_G00000007253.1
27	Flag	Flagellar proteins	31	-0.5842935866615692	-1.8705330672992035	9.097534932398604e-4	0.004002915370255386	0.002170639913695106	2944	tags=71%, list=29%, signal=50%	Lpas_G00000006078.1/Lpas_G00000005014.1/Lpas_G00000007854.1/Lpas_G00000006371.1/Lpas_G00000009576.1/Lpas_G00000002793.1/Lpas_G00000005687.1/Lpas_G00000006475.1/Lpas_G00000003238.1/Lpas_G00000002792.1/Lpas_G00000007288.1/Lpas_G00000000431.1/Lpas_G00000007286.1/Lpas_G00000002050.1/Lpas_G00000008910.1/Lpas_G00000000489.1/Lpas_G00000004905.1/Lpas_G00000000668.1/Lpas_G00000009029.1/Lpas_G00000001704.1…
27	ko03013	Nucleocytoplasmic transport	58	-0.5023468817866674	-1.8187173728684702	9.049154054329566e-4	0.004002915370255386	0.002170639913695106	1941	tags=59%, list=19%, signal=48%	Lpas_G00000008151.1/Lpas_G00000008161.1/Lpas_G00000005461.1/Lpas_G00000008156.1/Lpas_G00000008155.1/Lpas_G00000008142.1/Lpas_G00000008145.1/Lpas_G00000008150.1/Lpas_G00000008160.1/Lpas_G00000008149.1/Lpas_G00000008147.1/Lpas_G00000008162.1/Lpas_G00000008158.1/Lpas_G00000008159.1/Lpas_G00000008165.1/Lpas_G00000008168.1/Lpas_G00000008169.1/Lpas_G00000008154.1/Lpas_G00000008144.1/Lpas_G00000008146.1…
27	ko00564	Glycerophospholipid metabolism	32	-0.5698298497000629	-1.840147512467445	0.0013610965220898024	0.005614523153620435	0.0030445580099377157	1299	tags=53%, list=13%, signal=46%	Lpas_G00000009656.1/Lpas_G00000009654.1/Lpas_G00000009655.1/Lpas_G00000009657.1/Lpas_G00000009658.1/Lpas_G00000009659.1/Lpas_G00000001913.1/Lpas_G00000009648.1/Lpas_G00000009649.1/Lpas_G00000009651.1/Lpas_G00000009652.1/Lpas_G00000009653.1/Lpas_G00000009650.1/Lpas_G00000005621.1/Lpas_G00000009647.1/Lpas_G00000009646.1/Lpas_G00000010030.1
27	ko00020	Citrate cycle (TCA cycle)	42	-0.534808392996647	-1.825324959139871	0.0016388466168897264	0.006362580983218937	0.003450203403978371	3627	tags=79%, list=36%, signal=51%	Lpas_G00000007763.1/Lpas_G00000006416.1/Lpas_G00000007860.1/Lpas_G00000004939.1/Lpas_G00000006417.1/Lpas_G00000000603.1/Lpas_G00000003971.1/Lpas_G00000004530.1/Lpas_G00000002039.1/Lpas_G00000002042.1/Lpas_G00000005817.1/Lpas_G00000005813.1/Lpas_G00000005814.1/Lpas_G00000005819.1/Lpas_G00000005818.1/Lpas_G00000000661.1/Lpas_G00000005815.1/Lpas_G00000005812.1/Lpas_G00000005816.1/Lpas_G00000002836.1…
27	ko00250	Alanine, aspartate and glutamate metabolism	25	0.5619804968390134	1.8650895244705425	0.0018050401636839591	0.006618480600174516	0.003588968746506117	2134	tags=48%, list=21%, signal=38%	Lpas_G00000001568.1/Lpas_G00000006130.1/Lpas_G00000001567.1/Lpas_G00000000174.1/Lpas_G00000001935.1/Lpas_G00000000496.1/Lpas_G00000009488.1/Lpas_G00000006713.1/Lpas_G00000009378.1/Lpas_G00000007676.1/Lpas_G00000008790.1/Lpas_G00000010440.1
